# Supplementary material for: Age-Dependent DNA Methylation Variability on the X-Chromosome in Male and Female Twins
Source: Epigenomes. 2024 Nov 18;8(4):43. doi: 10.3390/epigenomes8040043 (PMC11586961; doi:10.3390/epigenomes8040043)
Supplement: Supplementary file 1 [file epigenomes-08-00043-s001.zip]

Archive with 7 entries (7 files):
- Supplementary Figure S1_Manhattan_m.jpg
- Supplementary Figure S2_Manhattan_f.jpg
- Supplementary Figure S3_VolcanoPlot_Cox.png
- Supplementary Table S1 variance450_male_chrx_annotated.csv
- Supplementary Table S2 variance450_female_chrx_annotated.csv
- Supplementary Table S3 variance450_male_chrx_sur.csv
- Supplementary Table S4 variance450_female_chrx_sur.csv
