# Supplementary material for: Age-Dependent DNA Methylation Variability on the X-Chromosome in Male and Female Twins
Source: Epigenomes. 2024 Nov 18;8(4):43. doi: 10.3390/epigenomes8040043 (PMC11586961; doi:10.3390/epigenomes8040043)
Supplement: Supplementary file 1 [file epigenomes-08-00043-s001.zip › Supplementary Table S1 variance450_male_chrx_annotated.csv]

CpGs	Estimate	Std..Error	t.value	Pr...t..	fdr0	chr	pos	Islands_Name	Relation_to_Island	UCSC_RefGene_Name	UCSC_RefGene_Group
cg06936709	0.016031493	0.003024751	5.3001	4.77E-07	0.004	chrX	83757476		OpenSea	HDX	TSS200
cg12972869	0.014507603	0.002890532	5.019	1.66E-06	0.006	chrX	152711957	chrX:152710204-152710814	S_Shore	TREX2	TSS200
cg15048430	0.014037178	0.002861387	4.9057	2.71E-06	0.006	chrX	54384161	chrX:54383872-54385477	Island	WNK3;WNK3;WNK3;WNK3	1stExon;5'UTR;1stExon;5'UTR
cg01309671	0.01334292	0.002737436	4.8742	3.10E-06	0.006	chrX	133941225		OpenSea	FAM122C;FAM122C;FAM122C;FAM122C;FAM122C;FAM122C;FAM122C;FAM122C;FAM122C;FAM122C;FAM122C;FAM122C;FAM122C	5'UTR;5'UTR;5'UTR;5'UTR;1stExon;Body;1stExon;1stExon;5'UTR;1stExon;1stExon;1stExon;5'UTR
cg26179626	0.014240082	0.00307658	4.6285	8.75E-06	0.012	chrX	139015804	chrX:139013862-139015491	S_Shore
cg26816294	0.013381416	0.002893783	4.6242	8.91E-06	0.012	chrX	15693836	chrX:15693104-15694073	Island	CA5BP	Body
cg00743068	0.011454054	0.002521584	4.5424	1.25E-05	0.014	chrX	77041832	chrX:77041003-77041725	S_Shore	ATRX;ATRX	TSS200;TSS200
cg03244736	0.015905416	0.003541665	4.4909	1.54E-05	0.015	chrX	114252923		OpenSea	IL13RA2	TSS1500
cg22268449	0.013976974	0.003170546	4.4084	2.15E-05	0.019	chrX	47053156	chrX:47053103-47053605	Island	UBA1;UBA1	TSS200;5'UTR
cg24547622	0.012988626	0.003035103	4.2795	3.59E-05	0.029	chrX	23761653	chrX:23761070-23761610	S_Shore	ACOT9;ACOT9	TSS1500;TSS1500
cg01645836	0.009175783	0.002158058	4.2519	4.00E-05	0.029	chrX	36081090		OpenSea	CXorf59	5'UTR
cg13274727	0.008424164	0.001992198	4.2286	4.38E-05	0.029	chrX	15808320	chrX:15808190-15808824	Island	ZRSR2	TSS1500
cg15737490	0.011070559	0.002684955	4.1232	6.59E-05	0.04	chrX	70390672	chrX:70389535-70389800	S_Shore	NLGN3;NLGN3;NLGN3	3'UTR;3'UTR;3'UTR
cg17585445	0.009152421	0.002264405	4.0419	8.99E-05	0.051	chrX	71299647		OpenSea	NHSL2	Body
cg03188519	0.008977047	0.002265763	3.962	0.000121436	0.062	chrX	10851838		OpenSea	MID1	TSS200
cg07874284	0.011835091	0.00299119	3.9566	0.000123907	0.062	chrX	12809156	chrX:12809597-12810332	N_Shore	PRPS2;PRPS2	TSS1500;TSS1500
cg07200487	0.011280825	0.00287727	3.9207	0.00014167	0.066	chrX	124339462	chrX:124338904-124339940	Island
cg21604054	0.0095734	0.002453174	3.9025	0.000151563	0.067	chrX	131156970	chrX:131156818-131157775	Island	MST4;MST4;MST4	TSS1500;TSS1500;TSS1500
cg07990395	0.009467586	0.002450908	3.8629	0.000175366	0.071	chrX	138287169	chrX:138285888-138287622	Island	FGF13;FGF13;FGF13;FGF13;FGF13;FGF13	5'UTR;1stExon;1stExon;1stExon;5'UTR;5'UTR
cg02732801	0.012059921	0.003131203	3.8515	0.000182831	0.071	chrX	152066328	chrX:152066196-152066811	Island
cg15452747	0.012992735	0.003378293	3.8459	0.00018661	0.071	chrX	68726029	chrX:68723731-68726051	Island	FAM155B	Body
cg23483095	0.008497496	0.002223632	3.8214	0.000204088	0.074	chrX	72434554		OpenSea	NAP1L2;NAP1L2	1stExon;5'UTR
cg12591207	0.008850584	0.002327704	3.8023	0.000218837	0.076	chrX	19008006		OpenSea	GPR64;GPR64;GPR64;GPR64	3'UTR;3'UTR;3'UTR;3'UTR
cg08458068	0.012164476	0.003217586	3.7806	0.000236718	0.079	chrX	102532056		OpenSea	TCEAL5	TSS1500
cg05091491	0.007443581	0.00197821	3.7628	0.000252475	0.081	chrX	114423926	chrX:114423906-114427195	Island	RBMXL3;LRCH2	TSS200;Body
cg03995238	0.008284676	0.00221699	3.7369	0.000277122	0.085	chrX	47079305	chrX:47077163-47078637	S_Shore	CDK16;CDK16	Body;5'UTR
cg06286431	-0.007807869	0.002097517	-3.7224	0.000291876	0.086	chrX	47053220	chrX:47053103-47053605	Island	UBA1;UBA1;UBA1	1stExon;5'UTR;5'UTR
cg17734525	0.011625738	0.003145194	3.6964	0.000320373	0.088	chrX	48592880	chrX:48595526-48595997	N_Shelf
cg00803922	0.007364046	0.001996634	3.6882	0.000329768	0.088	chrX	69509009	chrX:69509644-69509962	N_Shore	PDZD11;KIF4A	Body;TSS1500
cg27309655	0.01051109	0.00285622	3.6801	0.000339473	0.088	chrX	125300082	chrX:125299245-125300436	Island	DCAF12L2	TSS200
cg01792733	0.010349197	0.002812751	3.6794	0.0003403	0.088	chrX	123743804		OpenSea	ODZ1;ODZ1;ODZ1	Body;Body;Body
cg15844109	0.011044448	0.003020336	3.6567	0.000368791	0.092	chrX	78003205		OpenSea	LPAR4;LPAR4	1stExon;5'UTR
cg08456124	0.010700344	0.00293762	3.6425	0.000387716	0.094	chrX	11442350	chrX:11445527-11446182	N_Shelf	ARHGAP6;ARHGAP6	Body;Body
cg05400670	0.013885659	0.003834416	3.6213	0.000417743	0.094	chrX	67867332		OpenSea	STARD8;STARD8	TSS200;TSS200
cg02283106	0.00926388	0.002572709	3.6008	0.000448854	0.094	chrX	15756052	chrX:15756051-15756636	Island	CA5B	TSS1500
cg14342672	0.012715073	0.003532935	3.599	0.000451714	0.094	chrX	48911500	chrX:48910926-48911514	Island
cg15245437	0.010412235	0.002897834	3.5931	0.000461124	0.094	chrX	153072605	chrX:153072554-153072795	Island	PDZD4	Body
cg08159444	0.01030068	0.002876629	3.5808	0.000481328	0.094	chrX	152160229	chrX:152162552-152162842	N_Shelf	PNMA5;PNMA5;PNMA5	5'UTR;5'UTR;5'UTR
cg05177544	0.008028731	0.002246237	3.5743	0.000492369	0.094	chrX	106245868	chrX:106242506-106243593	S_Shelf
cg11494656	0.011129172	0.00311644	3.5711	0.000497855	0.094	chrX	69487197		OpenSea	ARR3	TSS1500
cg08279496	0.007635388	0.002141062	3.5662	0.000506491	0.094	chrX	133370993	chrX:133371069-133371718	N_Shore	CCDC160	TSS200
cg11189761	0.012035382	0.003382763	3.5579	0.000521317	0.094	chrX	66763113	chrX:66763684-66764077	N_Shore	AR	TSS1500
cg05554396	0.010961072	0.003086708	3.5511	0.000533748	0.094	chrX	102510120		OpenSea	TCEAL8;TCEAL8;TCEAL8;TCEAL8	1stExon;5'UTR;1stExon;5'UTR
cg13138625	0.009988642	0.002813821	3.5498	0.000535983	0.094	chrX	47835221		OpenSea	ZNF182;ZNF182	3'UTR;3'UTR
cg16200513	0.010301167	0.002902851	3.5486	0.000538235	0.094	chrX	110925018	chrX:110924384-110925275	Island	ALG13;ALG13;ALG13;ALG13;ALG13;ALG13;ALG13;ALG13;ALG13;ALG13;ALG13;ALG13	Body;Body;Body;Body;Body;Body;Body;Body;Body;Body;Body;Body
cg05439258	0.009964843	0.002810068	3.5461	0.000542942	0.094	chrX	49220271	chrX:49216529-49217011	S_Shelf	GAGE2A;GAGE2C;GAGE4;GAGE5;GAGE2E;GAGE8;GAGE12I;GAGE2A;GAGE12F;GAGE8;GAGE2D;GAGE8;GAGE2C;GAGE2A;GAGE7	Body;5'UTR;Body;Body;5'UTR;Body;Body;5'UTR;Body;Body;Body;5'UTR;Body;Body;Body
cg17293719	0.010231897	0.002894244	3.5353	0.000563717	0.096	chrX	22290942		OpenSea	ZNF645	TSS200
cg08881528	0.011195584	0.003202559	3.4958	0.000645582	0.107	chrX	47092529	chrX:47092559-47093306	N_Shore	USP11	1stExon
cg05688478	0.01021966	0.002957946	3.455	0.000742071	0.121	chrX	128789194	chrX:128788003-128789195	Island	APLN	TSS1500
cg13204040	0.009023905	0.002623737	3.4393	0.000782524	0.122	chrX	100912211		OpenSea	ARMCX2;ARMCX2	Body;Body
cg15383797	0.008461938	0.002460398	3.4393	0.000782728	0.122	chrX	49965284		OpenSea	AKAP4;AKAP4	TSS1500;Body
cg15248636	0.009173647	0.002679686	3.4234	0.000825812	0.127	chrX	68723732	chrX:68723731-68726051	Island	FAM155B	TSS1500
cg07658614	0.010001343	0.002949358	3.391	0.000920816	0.13	chrX	44402068		OpenSea	FUNDC1	1stExon
cg14397289	0.008218327	0.002423771	3.3907	0.000921758	0.13	chrX	153775847	chrX:153774893-153776136	Island	IKBKG;IKBKG;IKBKG;G6PD;IKBKG;G6PD;IKBKG;IKBKG	1stExon;5'UTR;5'UTR;TSS200;1stExon;TSS1500;TSS1500;Body
cg26916109	0.008831119	0.002606028	3.3887	0.000927929	0.13	chrX	100549012	chrX:100546063-100546550	S_Shelf	TAF7L	TSS1500
cg12720637	0.012049896	0.003561243	3.3836	0.000943932	0.13	chrX	151619769		OpenSea	GABRA3;GABRA3	1stExon;5'UTR
cg07767690	0.008377529	0.002478653	3.3799	0.000955841	0.13	chrX	54834292	chrX:54834761-54835010	N_Shore	MAGED2;MAGED2;MAGED2	TSS1500;5'UTR;TSS1500
cg04822213	0.006741788	0.001996894	3.3761	0.000967852	0.13	chrX	100223435		OpenSea	ARL13A;ARL13A;ARL13A	TSS1500;TSS1500;TSS1500
cg17811446	0.015466861	0.004589063	3.3704	0.000986653	0.13	chrX	6145096	chrX:6144120-6145906	Island	NLGN4X;NLGN4X	5'UTR;5'UTR
cg10640004	0.010865841	0.003227256	3.3669	0.000998162	0.13	chrX	25020238	chrX:25020237-25024207	Island
cg06908232	0.008489276	0.002521488	3.3668	0.00099858	0.13	chrX	128977816	chrX:128977325-128977998	Island	ZDHHC9;ZDHHC9;ZDHHC9	TSS1500;1stExon;5'UTR
cg10645377	0.009879652	0.002937233	3.3636	0.001009226	0.13	chrX	153659893	chrX:153656733-153657363	S_Shelf	ATP6AP1	Body
cg09724624	0.008369279	0.0024967	3.3521	0.001048445	0.133	chrX	107019195	chrX:107018606-107019611	Island	TSC22D3	TSS200
cg02784144	0.008443672	0.002522862	3.3469	0.001066977	0.133	chrX	132547235	chrX:132547567-132550284	N_Shore	GPC4	Body
cg25547663	0.011316262	0.00338923	3.3389	0.001095576	0.133	chrX	48456173	chrX:48455942-48456594	Island	WDR13;WDR13;WDR13;WDR13	TSS200;Body;5'UTR;1stExon
cg24142775	0.007610754	0.002286094	3.3292	0.001131475	0.133	chrX	107019430	chrX:107018606-107019611	Island	TSC22D3	TSS1500
cg22452543	0.00923984	0.00277766	3.3265	0.001141505	0.133	chrX	149530926	chrX:149529540-149534090	Island
cg10587583	0.007842495	0.002357651	3.3264	0.001141812	0.133	chrX	70825456	chrX:70823513-70824103	S_Shore	ACRC;BCYRN1	Body;Body
cg18476633	0.012075298	0.003633586	3.3232	0.001153786	0.133	chrX	13671306	chrX:13671086-13671606	Island	TCEANC;TCEANC	5'UTR;1stExon
cg15771339	0.013157453	0.003964296	3.319	0.001170119	0.133	chrX	119077447	chrX:119077089-119077664	Island	NKAP	1stExon
cg05463948	0.006977218	0.00210735	3.3109	0.001201762	0.134	chrX	50652429		OpenSea	BMP15	TSS1500
cg11172930	0.007979341	0.002418107	3.2998	0.001246338	0.134	chrX	68721481	chrX:68723731-68726051	N_Shelf
cg13751216	0.011562387	0.003505059	3.2988	0.00125068	0.134	chrX	117973920	chrX:117973316-117973706	S_Shore
cg06223806	0.006505974	0.001974802	3.2945	0.001268373	0.134	chrX	136113998	chrX:136113583-136114232	Island	GPR101	TSS200
cg00510327	0.010613721	0.003225431	3.2906	0.001284533	0.134	chrX	73835412	chrX:73833999-73834597	S_Shore	RLIM;RLIM	TSS1500;TSS1500
cg17279685	0.01006531	0.003066545	3.2823	0.00132013	0.134	chrX	73073711		OpenSea	XIST	TSS1500
cg07581973	0.009790416	0.002984746	3.2801	0.001329439	0.134	chrX	23685729	chrX:23685406-23686046	Island	PRDX4	1stExon
cg19056391	0.010800167	0.003305974	3.2669	0.001388434	0.134	chrX	68047992	chrX:68048659-68050252	N_Shore	EFNB1	TSS1500
cg05339472	0.009197187	0.002817416	3.2644	0.001399618	0.134	chrX	20159528	chrX:20159421-20160283	Island	EIF1AX	Body
cg13825930	0.007418213	0.002275445	3.2601	0.001419332	0.134	chrX	8751330	chrX:8751285-8751608	Island
cg00725912	0.010514764	0.003226425	3.259	0.00142472	0.134	chrX	12810331	chrX:12809597-12810332	Island	PRPS2;PRPS2	Body;Body
cg01374885	0.010555461	0.00324287	3.255	0.001443288	0.134	chrX	146319567		OpenSea	MIR508	TSS1500
cg11675904	0.009771674	0.003003459	3.2535	0.001450358	0.134	chrX	47420403	chrX:47420402-47421099	Island	ARAF	TSS200
cg11132751	0.009342479	0.002874442	3.2502	0.001465939	0.134	chrX	51149970	chrX:51149661-51150911	Island	CXorf67	1stExon
cg27268436	0.008287742	0.002550459	3.2495	0.001469173	0.134	chrX	69510675	chrX:69509644-69509962	S_Shore	KIF4A;PDZD11	Body;TSS1500
cg20211377	0.010312393	0.003176378	3.2466	0.001483188	0.134	chrX	44732013	chrX:44731602-44733266	Island	KDM6A	TSS1500
cg10082114	0.007184929	0.002215322	3.2433	0.001499173	0.134	chrX	77041194	chrX:77041003-77041725	Island	ATRX;ATRX	Body;Body
cg02651788	0.009914285	0.0030575	3.2426	0.001502468	0.134	chrX	25031208	chrX:25030461-25032053	Island	ARX	Body
cg04700060	0.005733651	0.001769624	3.24	0.001515062	0.134	chrX	129402929	chrX:129402458-129403088	Island	ZNF280C	TSS200
cg04205692	0.010103914	0.003119739	3.2387	0.001521634	0.134	chrX	52964681	chrX:52963993-52964738	Island
cg26382696	0.007524135	0.002324039	3.2375	0.001527469	0.134	chrX	55187708	chrX:55187321-55188007	Island	FAM104B;FAM104B;FAM104B;FAM104B;FAM104B;FAM104B;FAM104B;FAM104B	TSS200;TSS200;TSS200;TSS200;TSS200;TSS200;TSS200;TSS200
cg01718602	0.010769461	0.003329699	3.2344	0.001543197	0.134	chrX	85403899	chrX:85402943-85403877	S_Shore	DACH2;DACH2	1stExon;1stExon
cg04852271	0.009691718	0.003012093	3.2176	0.001629158	0.14	chrX	140787063		OpenSea	SPANXD;SPANXE	TSS1500;TSS1500
cg26764972	0.011096776	0.003456149	3.2107	0.001665653	0.141	chrX	70474085	chrX:70473812-70474287	Island	ZMYM3;ZMYM3;BCYRN1;ZMYM3;ZMYM3	5'UTR;TSS200;Body;5'UTR;5'UTR
cg09819081	0.008212259	0.002560073	3.2078	0.001681352	0.141	chrX	135382647	chrX:135382457-135382676	Island	GPR112	TSS1500
cg09523186	0.013268993	0.004146885	3.1997	0.001725607	0.143	chrX	80064924	chrX:80064923-80065136	Island	BRWD3	Body
cg13988146	0.009785032	0.003076312	3.1808	0.00183396	0.143	chrX	147279539		OpenSea
cg02167358	0.009011299	0.002837752	3.1755	0.001865092	0.143	chrX	15871902	chrX:15872215-15873762	N_Shore	AP1S2	5'UTR
cg06126323	0.006873318	0.002165509	3.174	0.001874113	0.143	chrX	68836571	chrX:68835648-68837063	Island	EDA;EDA;EDA;EDA;EDA;EDA	Body;Body;Body;1stExon;Body;Body
cg02042698	0.01009378	0.003180758	3.1734	0.001877758	0.143	chrX	15303550		OpenSea	ASB11;ASB11	Body;Body
cg20214004	0.008969291	0.002829061	3.1704	0.001895696	0.143	chrX	125686980	chrX:125685711-125686941	S_Shore	DCAF12L1	TSS200
cg00813765	0.009458966	0.002984076	3.1698	0.001899324	0.143	chrX	134846987		OpenSea	CT45A1	TSS200
cg27606669	0.007879199	0.002486119	3.1693	0.001902583	0.143	chrX	105065879	chrX:105066349-105067110	N_Shore	NRK	TSS1500
cg00787015	0.008212764	0.002594158	3.1659	0.001923394	0.143	chrX	40506177	chrX:40506176-40506982	Island	CXorf38	Body
cg24980440	-0.008314126	0.002628015	-3.1637	0.00193704	0.143	chrX	137794361	chrX:137793095-137794010	S_Shore	FGF13;FGF13;FGF13;FGF13;FGF13;FGF13	Body;TSS1500;Body;Body;Body;Body
cg00661180	0.012869426	0.004069276	3.1626	0.00194365	0.143	chrX	31285029	chrX:31284504-31285019	S_Shore	DMD;DMD;DMD;DMD;DMD;DMD;DMD;DMD;DMD;DMD;DMD;DMD;DMD;DMD;DMD;DMD;DMD;DMD	Body;Body;Body;TSS200;Body;TSS200;TSS200;Body;Body;TSS200;Body;Body;Body;Body;Body;Body;Body;TSS200
cg07438602	0.008363568	0.002649422	3.1568	0.001980106	0.143	chrX	106868304	chrX:106871621-106871827	N_Shelf
cg02853686	0.007492395	0.002375249	3.1544	0.001995223	0.143	chrX	21858179	chrX:21857591-21858204	Island	MBTPS2	Body
cg03990195	0.008200369	0.002600733	3.1531	0.002003257	0.143	chrX	113625050	chrX:113624950-113625153	Island
cg00581583	0.007257405	0.002304519	3.1492	0.002028217	0.143	chrX	49047791	chrX:49047835-49048405	N_Shore	SYP	3'UTR
cg15223895	0.00830623	0.002637587	3.1492	0.002028395	0.143	chrX	136115233	chrX:136115826-136116275	N_Shore	GPR101	TSS1500
cg00817885	0.007044336	0.002237105	3.1489	0.002030432	0.143	chrX	105281285		OpenSea	SERPINA7	TSS1500
cg12158214	0.007274445	0.00231123	3.1474	0.002039661	0.143	chrX	55187822	chrX:55187321-55188007	Island	FAM104B;FAM104B;FAM104B;FAM104B;FAM104B;FAM104B;FAM104B;FAM104B	TSS200;TSS200;TSS200;TSS200;TSS200;TSS1500;TSS1500;TSS200
cg06157561	0.010246308	0.003255562	3.1473	0.002040376	0.143	chrX	24690870		OpenSea	PCYT1B;PCYT1B	5'UTR;1stExon
cg11720861	0.007209972	0.002305547	3.1272	0.00217458	0.151	chrX	125300360	chrX:125299245-125300436	Island	DCAF12L2	TSS1500
cg00484940	0.009667268	0.003099046	3.1194	0.002228799	0.153	chrX	85403143	chrX:85402943-85403877	Island	DACH2;DACH2	TSS1500;TSS1500
cg03931619	0.007621426	0.002444236	3.1181	0.002238049	0.153	chrX	140991599		OpenSea	MAGEC1	TSS200
cg01640808	0.011205414	0.003605971	3.1075	0.002314526	0.156	chrX	21674815	chrX:21674018-21677066	Island	KLHL34	1stExon
cg09720515	0.013709987	0.00442335	3.0995	0.002373526	0.157	chrX	71792701		OpenSea	HDAC8;HDAC8;HDAC8;HDAC8;HDAC8;HDAC8;HDAC8;HDAC8;HDAC8;HDAC8;HDAC8;HDAC8	5'UTR;5'UTR;5'UTR;5'UTR;1stExon;1stExon;5'UTR;1stExon;1stExon;1stExon;5'UTR;1stExon
cg17737014	0.008505957	0.002745418	3.0982	0.002382648	0.157	chrX	70323912		OpenSea	CXorf65;CXorf65	Body;Body
cg18665563	0.00984265	0.003177948	3.0972	0.002390636	0.157	chrX	150151128	chrX:150151106-150152457	Island	HMGB3	TSS1500
cg14605748	0.010746625	0.003470742	3.0963	0.002396823	0.157	chrX	112066508		OpenSea	AMOT;AMOT	TSS200;5'UTR
cg13350478	0.006637267	0.00215003	3.0871	0.002467695	0.159	chrX	20286613	chrX:20284127-20286811	Island
cg03853861	0.008147584	0.002641559	3.0844	0.002488447	0.159	chrX	65836683		OpenSea	EDA2R	TSS1500
cg25837617	0.011038511	0.00357997	3.0834	0.00249606	0.159	chrX	152599662	chrX:152599434-152600076	Island	ZNF275;ZNF275	5'UTR;1stExon
cg07764932	0.009969916	0.003238795	3.0783	0.00253644	0.16	chrX	11278904		OpenSea	ARHGAP6;ARHGAP6;ARHGAP6	5'UTR;Body;Body
cg18016783	0.007271575	0.002363034	3.0772	0.002544856	0.16	chrX	38115344	chrX:38115343-38115570	Island
cg00158454	0.00730564	0.002378268	3.0718	0.002588055	0.16	chrX	136509526	chrX:136509276-136509813	Island
cg18780751	0.007779763	0.002533102	3.0712	0.002592843	0.16	chrX	153776001	chrX:153774893-153776136	Island	IKBKG;IKBKG;G6PD;G6PD;IKBKG;IKBKG	5'UTR;5'UTR;TSS1500;TSS1500;TSS200;Body
cg15082071	0.007076664	0.002305696	3.0692	0.002609322	0.16	chrX	51546021		OpenSea	MAGED1	TSS200
cg07823797	0.008155623	0.002660726	3.0652	0.002642258	0.16	chrX	73513418	chrX:73512193-73512569	S_Shore	NCRNA00182	TSS200
cg00479885	0.010300575	0.003360581	3.0651	0.002642837	0.16	chrX	134185269	chrX:134185563-134186337	N_Shore	FAM127B;FAM127B;FAM127B	3'UTR;3'UTR;1stExon
cg06022838	0.011519413	0.003764807	3.0598	0.00268729	0.161	chrX	153238133	chrX:153236071-153238480	Island	TMEM187;TMEM187;HCFC1	1stExon;5'UTR;TSS1500
cg00816548	0.007816493	0.002560305	3.053	0.002744808	0.162	chrX	77154821	chrX:77150837-77151247	S_Shelf	COX7B	TSS200
cg02166322	0.008128745	0.002664258	3.051	0.002761228	0.162	chrX	37430711	chrX:37430706-37431784	Island	LANCL3;LANCL3	TSS200;TSS200
cg15906134	0.008760724	0.002872344	3.05	0.002769891	0.162	chrX	49776567		OpenSea	CLCN5;CLCN5;MIR660	Body;Body;TSS1500
cg08580380	0.008047657	0.00264801	3.0391	0.002865077	0.165	chrX	133929532	chrX:133930787-133931355	N_Shore	FAM122B;FAM122B;FAM122C;FAM122B;FAM122B;FAM122B	Body;Body;TSS1500;Body;5'UTR;Body
cg10073470	0.007739242	0.002546862	3.0387	0.002868611	0.165	chrX	7270088		OpenSea	STS	3'UTR
cg05578291	0.010717826	0.003527979	3.038	0.002875601	0.165	chrX	24042365	chrX:24042835-24044094	N_Shore	KLHL15	5'UTR
cg05411980	0.012620619	0.004164953	3.0302	0.002945447	0.167	chrX	68345134	chrX:68348399-68348775	N_Shelf
cg05804339	0.010503604	0.003468463	3.0283	0.002962596	0.167	chrX	40036023	chrX:40036252-40036508	N_Shore	BCOR;BCOR	5'UTR;5'UTR
cg05996238	0.010117125	0.003341633	3.0276	0.002969174	0.167	chrX	55115370		OpenSea	PAGE2	TSS200
cg18156601	0.009735861	0.003221092	3.0225	0.003015969	0.168	chrX	66766050	chrX:66766037-66766279	Island	AR	1stExon
cg09448062	0.009549603	0.003167725	3.0147	0.003090115	0.171	chrX	148619454	chrX:148622270-148623178	N_Shelf	LOC100131434	Body
cg04155024	0.007791881	0.002588138	3.0106	0.003128822	0.172	chrX	15338707		OpenSea	PIGA;PIGA	3'UTR;3'UTR
cg09786233	-0.008072528	0.00268868	-3.0024	0.00320868	0.174	chrX	62571228	chrX:62570952-62571426	Island	SPIN4	TSS200
cg27614967	-0.005800464	0.001932413	-3.0017	0.003216037	0.174	chrX	153561283	chrX:153561035-153561361	Island
cg17296858	0.007799373	0.002599814	3	0.003232806	0.174	chrX	40482886	chrX:40482374-40483213	Island
cg21179956	0.007550044	0.00251831	2.9981	0.003251847	0.174	chrX	136114018	chrX:136113583-136114232	Island	GPR101	TSS200
cg16215037	0.008711522	0.002908239	2.9955	0.003277855	0.174	chrX	24006074		OpenSea	KLHL15	Body
cg09536390	0.007671844	0.002562606	2.9938	0.003294938	0.174	chrX	152760191		OpenSea	BGN	TSS200
cg18406472	0.009883869	0.00330525	2.9904	0.003329557	0.175	chrX	101967643	chrX:101966967-101967970	Island	GPRASP2;GPRASP2	5'UTR;5'UTR
cg03576039	0.01280911	0.00428606	2.9886	0.00334799	0.175	chrX	133306349	chrX:133305678-133306936	Island
cg17627526	0.008601136	0.002885043	2.9813	0.003423218	0.177	chrX	24665508		OpenSea	PCYT1B;PCYT1B;PCYT1B	TSS200;Body;TSS200
cg13286990	0.011666778	0.003919593	2.9765	0.003473306	0.178	chrX	40693177	chrX:40691960-40692446	S_Shore	LOC100132831	TSS1500
cg14081960	0.009451258	0.003175448	2.9764	0.003475149	0.178	chrX	124337361	chrX:124337265-124338204	Island
cg03717424	0.007779073	0.00261573	2.974	0.003500635	0.178	chrX	67651132	chrX:67652946-67653907	N_Shore	OPHN1	Body
cg13818628	0.008780038	0.002960508	2.9657	0.003589622	0.178	chrX	135333705	chrX:135332893-135333726	Island	MAP7D3	TSS200
cg00108056	0.007220316	0.002435246	2.9649	0.003598338	0.178	chrX	153627317	chrX:153626095-153627324	Island	RPL10;RPL10;SNORA70	Body;Body;TSS1500
cg13987126	0.007912254	0.002669912	2.9635	0.003614082	0.178	chrX	44729166	chrX:44731602-44733266	N_Shelf
cg01960534	0.006773259	0.00228566	2.9634	0.003615377	0.178	chrX	46771154	chrX:46771563-46772981	N_Shore	PHF16;PHF16	TSS1500;TSS1500
cg05028071	-0.012230041	0.00413179	-2.96	0.003652774	0.178	chrX	48900948	chrX:48900510-48901469	Island	TFE3;TFE3	1stExon;5'UTR
cg03753611	0.005870537	0.00198411	2.9588	0.003666227	0.178	chrX	152990778	chrX:152988874-152991719	Island	BCAP31;BCAP31;ABCD1;BCAP31;BCAP31	TSS1500;TSS1500;1stExon;TSS1500;TSS1500
cg17832062	0.006518193	0.002204752	2.9564	0.00369247	0.178	chrX	19139978	chrX:19139937-19140629	Island	GPR64;GPR64;GPR64;GPR64	5'UTR;5'UTR;5'UTR;5'UTR
cg12419383	0.006845575	0.002316712	2.9549	0.003710021	0.178	chrX	48755596	chrX:48754500-48755329	S_Shore	PQBP1;PQBP1;PQBP1;PQBP1;PQBP1;PQBP1;TIMM17B;PQBP1;TIMM17B;PQBP1;PQBP1;PQBP1;PQBP1	5'UTR;5'UTR;TSS200;5'UTR;1stExon;1stExon;TSS200;5'UTR;TSS200;5'UTR;5'UTR;5'UTR;5'UTR
cg00157034	0.009798895	0.003317118	2.954	0.003719365	0.178	chrX	151903752		OpenSea	MAGEA12;MAGEA12;CSAG1;MAGEA12;CSAG1	TSS1500;TSS1500;5'UTR;TSS1500;5'UTR
cg13049326	0.009250362	0.003131875	2.9536	0.003724116	0.178	chrX	153061265	chrX:153059275-153060557	S_Shore	IDH3G;IDH3G;SSR4	TSS1500;TSS1500;Body
cg04488527	0.005517192	0.001871769	2.9476	0.00379292	0.18	chrX	21675867	chrX:21674018-21677066	Island	KLHL34	1stExon
cg06232789	0.008158377	0.002769703	2.9456	0.003816008	0.18	chrX	54833768	chrX:54834761-54835010	N_Shore	MAGED2;MAGED2	TSS1500;TSS1500
cg05941375	0.008969363	0.003047373	2.9433	0.003842305	0.18	chrX	154299737	chrX:154299062-154299795	Island	BRCC3;BRCC3;BRCC3;MTCP1NB;MTCP1;BRCC3	5'UTR;1stExon;5'UTR;TSS200;TSS200;1stExon
cg11516614	0.008251991	0.002811441	2.9351	0.003938351	0.182	chrX	11125437	chrX:11129276-11129758	N_Shelf
cg13401681	0.008364472	0.002850216	2.9347	0.003943895	0.182	chrX	16141609		OpenSea	GRPR;GRPR	5'UTR;1stExon
cg02940028	0.006372028	0.002171955	2.9338	0.003954696	0.182	chrX	100306693	chrX:100306614-100306992	Island	TRMT2B;TRMT2B;TRMT2B;TRMT2B	5'UTR;5'UTR;5'UTR;5'UTR
cg05908188	0.006619893	0.002260853	2.9281	0.004023609	0.184	chrX	134478884	chrX:134478644-134479057	Island	ZNF75D;ZNF449	TSS1500;5'UTR
cg06051662	0.00710369	0.002430404	2.9228	0.004087247	0.185	chrX	153096786	chrX:153094946-153096040	S_Shore	PDZD4	TSS1500
cg04288012	0.011855881	0.004056695	2.9225	0.004090904	0.185	chrX	53711065	chrX:53710495-53711457	Island	HUWE1	5'UTR
cg06204009	-0.008329816	0.002852889	-2.9198	0.004125095	0.185	chrX	152801503		OpenSea	ATP2B3;ATP2B3	TSS200;TSS200
cg18701656	0.011503463	0.003941286	2.9187	0.004138454	0.185	chrX	144898803	chrX:144899363-144900266	N_Shore	SLITRK2;SLITRK2;SLITRK2;SLITRK2	TSS1500;TSS1500;TSS1500;TSS1500
cg05257947	0.010215583	0.003503807	2.9156	0.00417774	0.185	chrX	11776394	chrX:11775784-11776936	Island	MSL3;MSL3;MSL3;MSL3;MSL3	1stExon;1stExon;1stExon;5'UTR;TSS1500
cg14108922	0.00632354	0.002171087	2.9126	0.00421497	0.185	chrX	55115535		OpenSea	PAGE2;PAGE2	5'UTR;1stExon
cg05563333	0.007831817	0.00268967	2.9118	0.004225136	0.185	chrX	11777722	chrX:11775784-11776936	S_Shore	MSL3;MSL3;MSL3;MSL3	Body;TSS200;Body;Body
cg13771263	0.009086301	0.003121906	2.9105	0.004241852	0.185	chrX	67718708	chrX:67718427-67719071	Island	YIPF6	TSS200
cg17473615	0.009568576	0.003289381	2.9089	0.004261879	0.185	chrX	54835651	chrX:54834761-54835010	S_Shore	MAGED2;MAGED2;MAGED2;MAGED2	5'UTR;1stExon;5'UTR;5'UTR
cg02690554	0.008304579	0.00285507	2.9087	0.004264653	0.185	chrX	71527606	chrX:71524832-71527299	S_Shore	CITED1;CITED1	TSS1500;TSS1500
cg24546622	0.01056922	0.003638204	2.9051	0.004311576	0.185	chrX	153719308	chrX:153718654-153719455	Island	SLC10A3;SLC10A3;SLC10A3	TSS1500;TSS1500;TSS1500
cg02935635	0.008477578	0.002921015	2.9023	0.00434783	0.185	chrX	129147515		OpenSea	BCORL1	Body
cg12296630	0.006837394	0.002356822	2.9011	0.004363024	0.185	chrX	55291382		OpenSea	PAGE3	TSS200
cg06291093	0.006640959	0.002289577	2.9005	0.004370738	0.185	chrX	2984721		OpenSea	ARSF	TSS200
cg00695046	-0.007318919	0.002525014	-2.8986	0.004396361	0.185	chrX	100545995	chrX:100546063-100546550	N_Shore	TAF7L;TAF7L	Body;5'UTR
cg03892808	0.007962374	0.002748151	2.8974	0.004412294	0.185	chrX	153096307	chrX:153094109-153094620	S_Shore	PDZD4	TSS1500
cg18422972	0.007542072	0.002603877	2.8965	0.004423921	0.185	chrX	40029227	chrX:40028925-40029315	Island	BCOR;BCOR	5'UTR;5'UTR
cg10208654	0.008620396	0.002981045	2.8917	0.004487106	0.185	chrX	135230613	chrX:135228947-135230049	S_Shore	FHL1;FHL1;FHL1;FHL1;FHL1	Body;5'UTR;5'UTR;5'UTR;TSS200
cg10774723	0.006781027	0.00234543	2.8912	0.004494758	0.185	chrX	49772784		OpenSea	CLCN5;MIR362;CLCN5;MIR500	Body;TSS1500;Body;TSS1500
cg00238052	0.007440245	0.002573491	2.8911	0.004495517	0.185	chrX	101380291		OpenSea	TCEAL2	TSS1500
cg18833705	0.008814367	0.003052529	2.8876	0.004543397	0.186	chrX	134232988	chrX:134232431-134233126	Island	NCRNA00087	TSS1500
cg10530171	0.006529711	0.002262971	2.8855	0.004572012	0.186	chrX	99892067	chrX:99891299-99891794	S_Shore	TSPAN6	TSS1500
cg14453693	0.007771489	0.00269462	2.8841	0.004590911	0.186	chrX	153640508	chrX:153639734-153640675	Island	TAZ;TAZ;TAZ;TAZ;DNASE1L1;DNASE1L1;TAZ;DNASE1L1	Body;Body;Body;Body;TSS200;TSS200;Body;TSS200
cg04279920	0.010570741	0.003670481	2.8799	0.004647971	0.187	chrX	149009913		OpenSea	MAGEA8;MAGEA8;MAGEA8	TSS200;TSS200;TSS200
cg01215061	0.007478497	0.002599298	2.8771	0.004687067	0.187	chrX	89176940		OpenSea	TGIF2LX;TGIF2LX	5'UTR;1stExon
cg23876603	0.005577217	0.001938475	2.8771	0.004687148	0.187	chrX	16737960	chrX:16737618-16738099	Island	SYAP1;SYAP1	Body;1stExon
cg19924862	0.007757956	0.002702883	2.8703	0.004783851	0.19	chrX	107334429	chrX:107334420-107335139	Island	ATG4A;ATG4A;PSMD10;PSMD10	TSS1500;TSS1500;Body;Body
cg00331433	0.00660315	0.002301653	2.8689	0.004803502	0.19	chrX	16737800	chrX:16737618-16738099	Island	SYAP1;SYAP1;SYAP1	Body;5'UTR;1stExon
cg08617833	0.007306987	0.002552676	2.8625	0.004895538	0.192	chrX	128657697	chrX:128656851-128657406	S_Shore	SMARCA1;SMARCA1	TSS1500;TSS1500
cg01924982	0.007484643	0.002620163	2.8566	0.004982282	0.192	chrX	153760139		OpenSea	G6PD;G6PD	3'UTR;3'UTR
cg27263894	0.008539284	0.002989998	2.856	0.004991242	0.192	chrX	154254814	chrX:154254915-154255696	N_Shore	FUNDC2	TSS1500
cg04282422	0.00637433	0.002232683	2.855	0.005005182	0.192	chrX	49460539		OpenSea	PAGE1;PAGE1	5'UTR;1stExon
cg00607036	0.008315539	0.002912982	2.8546	0.005010519	0.192	chrX	119005506	chrX:119005251-119006217	Island	NDUFA1;RNF113A	TSS1500;1stExon
cg17276682	0.005206068	0.00182426	2.8538	0.005023175	0.192	chrX	118600932	chrX:118602158-118603318	N_Shore	LOC100303728;SLC25A5	Body;TSS1500
cg17123338	0.006787285	0.0023802	2.8516	0.005056522	0.192	chrX	153361684	chrX:153362568-153363473	N_Shore	MECP2;MECP2	Body;5'UTR
cg10446009	0.008761079	0.003074281	2.8498	0.005082954	0.192	chrX	106871260	chrX:106871621-106871827	N_Shore	PRPS1	TSS1500
cg00221961	0.00689882	0.002423336	2.8468	0.005127786	0.192	chrX	15755566	chrX:15756051-15756636	N_Shore	CA5B	TSS1500
cg12155476	0.006492827	0.002281431	2.8459	0.005141189	0.192	chrX	152670579	chrX:152666147-152666652	S_Shelf
cg13172884	0.005366815	0.00188602	2.8456	0.005146766	0.192	chrX	69479607		OpenSea	P2RY4;P2RY4	1stExon;5'UTR
cg15568009	0.006478114	0.002277222	2.8447	0.005159457	0.192	chrX	148713744	chrX:148712839-148713679	S_Shore	TMEM185A	TSS200
cg05999377	0.008744301	0.003076149	2.8426	0.005192021	0.193	chrX	152712061	chrX:152710204-152710814	S_Shore	TREX2	TSS200
cg03537374	0.006882806	0.0024237	2.8398	0.005235409	0.193	chrX	137950565		OpenSea	FGF13;FGF13;FGF13;FGF13	5'UTR;Body;TSS1500;Body
cg10860270	0.009665362	0.003405227	2.8384	0.005257116	0.193	chrX	77912297		OpenSea	ZCCHC5	3'UTR
cg01178063	0.008279961	0.002918648	2.8369	0.00528001	0.193	chrX	69283055	chrX:69282384-69283285	Island	OTUD6A	1stExon
cg02337670	0.006673838	0.00235297	2.8363	0.005288876	0.193	chrX	48815787	chrX:48814267-48815894	Island	OTUD5;OTUD5;OTUD5;OTUD5	TSS1500;TSS200;TSS1500;TSS1500
cg11658867	0.007788871	0.002748398	2.834	0.005326087	0.193	chrX	53346759	chrX:53349666-53350613	N_Shelf	IQSEC2	Body
cg14247788	0.011178429	0.003947882	2.8315	0.005364922	0.193	chrX	101409106		OpenSea	BEX5;BEX5	Body;Body
cg18166152	0.0062875	0.00222182	2.8299	0.00539044	0.193	chrX	53583456		OpenSea	MIR98;HUWE1	TSS200;Body
cg06302402	0.007839929	0.002772212	2.828	0.005419803	0.193	chrX	3224570	chrX:3228368-3228609	N_Shelf
cg13566059	0.006775027	0.002395892	2.8278	0.00542416	0.193	chrX	132352415		OpenSea	TFDP3	TSS200
cg08139636	0.00863399	0.00305404	2.8271	0.005435278	0.193	chrX	132087774	chrX:132090363-132092617	N_Shelf	HS6ST2;HS6ST2	Body;Body
cg05029625	0.007846569	0.00277747	2.8251	0.005467225	0.193	chrX	64627755	chrX:64626743-64628045	Island
cg06270497	0.006754641	0.002393794	2.8217	0.005521264	0.193	chrX	67906442	chrX:67906111-67906475	Island	STARD8;STARD8	5'UTR;Body
cg10773531	0.007093658	0.002514554	2.821	0.005532463	0.193	chrX	153217072	chrX:153218818-153219172	N_Shore	HCFC1	Body
cg09599027	0.008672395	0.003075298	2.82	0.005549077	0.193	chrX	43745111	chrX:43741299-43741827	S_Shelf
cg01326358	0.008073686	0.002866103	2.817	0.005599159	0.194	chrX	73754570	chrX:73755645-73756784	N_Shore
cg06140761	0.007912767	0.002815922	2.81	0.005714291	0.197	chrX	48915032	chrX:48910926-48911514	S_Shelf	CCDC120;CCDC120;CCDC120;CCDC120	TSS1500;TSS1500;TSS1500;TSS1500
cg22364374	0.007449544	0.002651941	2.8091	0.005729665	0.197	chrX	71526984	chrX:71524832-71527299	Island	CITED1;CITED1;CITED1;CITED1;CITED1	TSS1500;1stExon;5'UTR;TSS200;TSS1500
cg11082630	0.009020847	0.003214326	2.8065	0.005774112	0.198	chrX	21874300	chrX:21874261-21874825	Island	YY2;MBTPS2	TSS1500;Body
cg03828160	0.010281294	0.003666991	2.8037	0.00582003	0.198	chrX	57022102	chrX:57021591-57022044	S_Shore	SPIN3;SPIN3	TSS200;TSS200
cg02860323	0.008971631	0.003201384	2.8024	0.005842509	0.198	chrX	9001351		OpenSea	FAM9B	TSS1500
cg11152528	0.007309905	0.002608624	2.8022	0.00584618	0.198	chrX	110925015	chrX:110924384-110925275	Island	ALG13;ALG13;ALG13;ALG13;ALG13;ALG13;ALG13;ALG13;ALG13;ALG13;ALG13;ALG13	Body;Body;Body;Body;Body;Body;Body;Body;Body;Body;Body;Body
cg06256374	0.007528986	0.002695028	2.7937	0.005993881	0.202	chrX	49217059	chrX:49216529-49217011	S_Shore	GAGE5;GAGE12I;GAGE7;GAGE2A;GAGE2C;GAGE2E;GAGE8;GAGE2A;GAGE4;GAGE8;GAGE2D;GAGE8;GAGE12F;GAGE2C;GAGE2A	5'UTR;5'UTR;5'UTR;Body;5'UTR;5'UTR;Body;5'UTR;5'UTR;Body;Body;5'UTR;TSS1500;Body;Body
cg05980727	0.005613946	0.002011658	2.7907	0.00604565	0.203	chrX	34149085	chrX:34149264-34149486	N_Shore	FAM47A	1stExon
cg18064897	0.006655012	0.002390688	2.7837	0.006169798	0.206	chrX	10085184	chrX:10085183-10085759	Island	WWC3	Body
cg02144050	0.009672972	0.003476558	2.7823	0.006194609	0.206	chrX	48397520	chrX:48397759-48398529	N_Shore	TBC1D25	TSS1500
cg12054566	0.006773451	0.002440226	2.7757	0.006314378	0.208	chrX	70752964	chrX:70752638-70752965	Island	OGT;OGT;OGT;BCYRN1;OGT	1stExon;1stExon;5'UTR;Body;5'UTR
cg05240059	0.007755694	0.002795032	2.7748	0.006331513	0.208	chrX	124340398	chrX:124338904-124339940	S_Shore
cg11944101	0.00540403	0.001948396	2.7736	0.006354233	0.208	chrX	135730413		OpenSea	CD40LG	1stExon
cg15940237	0.006542076	0.002359341	2.7728	0.00636785	0.208	chrX	133371539	chrX:133371069-133371718	Island	CCDC160	5'UTR
cg13726724	0.007069209	0.002550192	2.772	0.006382836	0.208	chrX	47483268	chrX:47483042-47483364	Island
cg02492740	0.006705609	0.002421247	2.7695	0.006430077	0.209	chrX	56590362	chrX:56589945-56590514	Island	UBQLN2	1stExon
cg09055214	0.005733457	0.002071601	2.7676	0.006464426	0.209	chrX	152915087	chrX:152912491-152913719	S_Shore	DUSP9	Body
cg05427163	0.006184028	0.002237198	2.7642	0.006529514	0.21	chrX	48397938	chrX:48397759-48398529	Island	TBC1D25	TSS200
cg25499687	0.00641855	0.002328202	2.7569	0.00666901	0.212	chrX	133507336	chrX:133507134-133507666	Island	PHF6;PHF6;PHF6	TSS200;TSS200;TSS200
cg17933493	0.009331181	0.003388347	2.7539	0.006726364	0.212	chrX	153532656		OpenSea	TKTL1;TKTL1;TKTL1	TSS1500;Body;Body
cg02179880	0.007420858	0.002694812	2.7538	0.006729194	0.212	chrX	48456308	chrX:48455942-48456594	Island	WDR13;WDR13;WDR13;WDR13;WDR13	Body;5'UTR;1stExon;5'UTR;1stExon
cg06711837	0.006319131	0.002296124	2.7521	0.006761714	0.212	chrX	137792814	chrX:137793095-137794010	N_Shore	FGF13;FGF13;FGF13;FGF13;FGF13;FGF13	Body;Body;Body;Body;Body;Body
cg11664825	0.010635042	0.003864462	2.752	0.00676318	0.212	chrX	100184343	chrX:100183877-100184344	Island	XKRX	TSS1500
cg14349394	0.006689519	0.002431097	2.7516	0.0067703	0.212	chrX	119151773	chrX:119149185-119149734	S_Shelf
cg12481479	0.007464116	0.002713758	2.7505	0.006793256	0.212	chrX	38421436	chrX:38420557-38421478	Island	TSPAN7	Body
cg00705055	-0.005607836	0.002039986	-2.749	0.006822973	0.212	chrX	48824499	chrX:48825776-48826593	N_Shore	KCND1	Body
cg13431666	0.004739444	0.001725013	2.7475	0.006852013	0.212	chrX	38420436	chrX:38420557-38421478	N_Shore	TSPAN7	TSS1500
cg21142075	0.005926186	0.002157504	2.7468	0.006865945	0.212	chrX	115084903	chrX:115085035-115085397	N_Shore
cg14314451	0.007167401	0.002613811	2.7421	0.006958488	0.213	chrX	62780853		OpenSea	LOC92249	Body
cg10159238	0.004550275	0.001659512	2.7419	0.006962295	0.213	chrX	69657408	chrX:69653707-69654661	S_Shelf
cg09820479	0.007844137	0.002860821	2.7419	0.006962651	0.213	chrX	128810342	chrX:128812232-128812519	N_Shore
cg02215374	0.008516952	0.003111877	2.7369	0.007063442	0.215	chrX	46407390	chrX:46404634-46405165	S_Shelf	LOC401588	Body
cg01112702	0.007656629	0.002798698	2.7358	0.007086518	0.215	chrX	154005455		OpenSea	DKC1;DKC1	3'UTR;3'UTR
cg01915804	0.009153635	0.003347415	2.7345	0.007111864	0.215	chrX	77395258	chrX:77394831-77395292	Island	TAF9B	TSS200
cg26383972	0.008259273	0.003023566	2.7316	0.007171412	0.216	chrX	113817409	chrX:113818519-113819453	N_Shore	HTR2C	TSS1500
cg25714218	0.007079534	0.002595162	2.728	0.007247035	0.217	chrX	150151618	chrX:150151106-150152457	Island	HMGB3	TSS200
cg13113748	0.009197123	0.003374066	2.7258	0.007291723	0.218	chrX	39942822	chrX:39942756-39943419	Island	BCOR;BCOR;BCOR;BCOR	5'UTR;5'UTR;5'UTR;5'UTR
cg11458555	0.007811195	0.002868869	2.7227	0.007356396	0.219	chrX	122317627	chrX:122318752-122319149	N_Shore	GRIA3;GRIA3	TSS1500;TSS1500
cg05565735	0.006193757	0.0022777	2.7193	0.007429146	0.22	chrX	119869295	chrX:119866819-119867135	S_Shelf
cg16064583	0.005027633	0.001849	2.7191	0.007433254	0.22	chrX	129471056	chrX:129473463-129473945	N_Shelf
cg16397002	0.005326822	0.001961424	2.7158	0.007504038	0.22	chrX	100641870	chrX:100645780-100646107	N_Shelf	BTK	TSS1500
cg00547789	0.008275742	0.003047896	2.7152	0.007516093	0.22	chrX	154493750	chrX:154493303-154493907	Island	RAB39B;RAB39B	5'UTR;1stExon
cg09197234	0.00866824	0.003196	2.7122	0.00758107	0.221	chrX	75392509		OpenSea	CXorf26	TSS1500
cg09329826	0.006323477	0.002332529	2.711	0.007607494	0.221	chrX	153094594	chrX:153094109-153094620	Island	PDZD4	Body
cg13442104	0.006786319	0.002510168	2.7035	0.007771052	0.225	chrX	30671410	chrX:30670739-30671869	Island	GK;GK;GK	TSS200;TSS200;TSS200
cg02671603	0.007674317	0.002843813	2.6986	0.007880836	0.227	chrX	74146242	chrX:74143852-74145176	S_Shore	KIAA2022	TSS1500
cg20329959	0.007876248	0.002919418	2.6979	0.007896949	0.227	chrX	153637607	chrX:153639734-153640675	N_Shelf	DNASE1L1;DNASE1L1;DNASE1L1;DNASE1L1	TSS200;5'UTR;5'UTR;5'UTR
cg11696431	0.006759065	0.002505349	2.6979	0.007897614	0.227	chrX	144902062	chrX:144902965-144903167	N_Shore	SLITRK2;SLITRK2;SLITRK2;SLITRK2;SLITRK2;SLITRK2;SLITRK2;SLITRK2;SLITRK2	TSS1500;TSS1500;TSS1500;TSS1500;5'UTR;5'UTR;TSS1500;5'UTR;5'UTR
cg12517167	0.005783396	0.002144793	2.6965	0.007928466	0.227	chrX	135962887	chrX:135962102-135962951	Island	RBMX;RBMX;RBMX;RBMX;RBMX;RBMX;SNORD61	Body;1stExon;5'UTR;5'UTR;Body;1stExon;TSS1500
cg01730928	0.005066638	0.001881988	2.6922	0.008026074	0.229	chrX	74143801	chrX:74143852-74145176	N_Shore	KIAA2022	5'UTR
cg06170080	0.008671755	0.00322623	2.6879	0.008124164	0.231	chrX	71089531	chrX:71092472-71093196	N_Shelf
cg03313909	0.009813993	0.003653916	2.6859	0.008170521	0.231	chrX	139017813	chrX:139013862-139015491	S_Shelf
cg00600110	0.007367594	0.002748761	2.6803	0.008299963	0.232	chrX	8769528	chrX:8769177-8769559	Island	FAM9A;FAM9A	TSS200;TSS200
cg15824287	0.00494934	0.001847383	2.6791	0.008328741	0.232	chrX	55187561	chrX:55187321-55188007	Island	FAM104B;FAM104B;FAM104B;FAM104B;FAM104B;FAM104B;FAM104B;FAM104B;FAM104B	Body;Body;Body;Body;Body;5'UTR;1stExon;Body;TSS200
cg10102167	0.00840192	0.003136131	2.6791	0.008329624	0.232	chrX	118370063	chrX:118369862-118370973	Island	PGRMC1	TSS200
cg07694085	0.008020941	0.002995095	2.678	0.008354299	0.232	chrX	135334005	chrX:135332893-135333726	S_Shore	MAP7D3	TSS1500
cg03887211	0.007332642	0.00273842	2.6777	0.008362209	0.232	chrX	110921097	chrX:110924384-110925275	N_Shelf
cg05915658	0.005119378	0.001912564	2.6767	0.008385445	0.232	chrX	132552653	chrX:132547567-132550284	S_Shelf
cg05445331	-0.007712527	0.002884468	-2.6738	0.008454344	0.232	chrX	133119028	chrX:133118960-133119990	Island	GPC3;GPC3;GPC3;GPC3	Body;Body;Body;Body
cg23623404	0.009553225	0.003572902	2.6738	0.008454657	0.232	chrX	124336990	chrX:124336770-124336991	Island
cg00997875	0.009133718	0.003416449	2.6735	0.00846294	0.232	chrX	64886318	chrX:64887549-64887837	N_Shore	MSN	TSS1500
cg15765801	0.006129572	0.002293752	2.6723	0.008490762	0.232	chrX	114969816	chrX:114959730-115005442	Island
cg13087041	0.006302847	0.002360717	2.6699	0.008548584	0.233	chrX	41113244	chrX:41112818-41113139	S_Shore
cg09514431	0.008582095	0.003215514	2.669	0.008570824	0.233	chrX	135067539	chrX:135067507-135068309	Island	SLC9A6;SLC9A6	TSS200;TSS200
cg03941517	0.006354276	0.002385423	2.6638	0.008696672	0.235	chrX	134048505	chrX:134048706-134049272	N_Shore	MOSPD1	5'UTR
cg04032503	0.00753991	0.002831575	2.6628	0.008721116	0.235	chrX	24230835		OpenSea	ZFX	3'UTR
cg11828775	0.007533043	0.002830299	2.6616	0.008751269	0.235	chrX	149715388	chrX:149716154-149716466	N_Shore
cg02480419	0.009033359	0.003395854	2.6601	0.008787243	0.235	chrX	48815856	chrX:48814267-48815894	Island	OTUD5;OTUD5;OTUD5;OTUD5	TSS1500;TSS1500;TSS1500;TSS1500
cg24826812	0.0063022	0.002370056	2.6591	0.008812519	0.235	chrX	134654612	chrX:134655102-134655750	N_Shore	DDX26B;DDX26B	5'UTR;1stExon
cg13219833	0.006182154	0.00232536	2.6586	0.00882526	0.235	chrX	151093358		OpenSea	MAGEA4;MAGEA4;MAGEA4;MAGEA4	3'UTR;3'UTR;3'UTR;3'UTR
cg09054333	0.007772897	0.00292607	2.6564	0.00887879	0.235	chrX	142723768	chrX:142721410-142722958	S_Shore	SLITRK4	TSS1500
cg14621531	0.005912698	0.002226446	2.6557	0.008897831	0.235	chrX	13707062	chrX:13707055-13707555	Island	RAB9A	TSS1500
cg20372775	-0.005748995	0.002166434	-2.6537	0.008947962	0.235	chrX	54522709	chrX:54521445-54522749	Island	FGD1	TSS200
cg17558827	0.008172052	0.003079688	2.6535	0.008951362	0.235	chrX	134166133	chrX:134166067-134166985	Island	FAM127A	TSS200
cg04932755	0.007885081	0.002975123	2.6503	0.009032006	0.235	chrX	68047893	chrX:68048659-68050252	N_Shore	EFNB1	TSS1500
cg04927982	0.007195841	0.002716817	2.6486	0.009075401	0.235	chrX	53254653	chrX:53253783-53254826	Island	KDM5C;KDM5C	TSS200;TSS200
cg00695324	0.006091948	0.002300469	2.6481	0.009088057	0.235	chrX	107226116		OpenSea	TEX13B	TSS1500
cg13817994	0.004999675	0.001888044	2.6481	0.009089635	0.235	chrX	152600484	chrX:152599434-152600076	S_Shore	ZNF275	5'UTR
cg14814331	0.007665216	0.002895715	2.6471	0.0091147	0.235	chrX	100474543		OpenSea	DRP2;DRP2	TSS1500;TSS1500
cg00586014	0.007935278	0.002999037	2.6459	0.009144058	0.235	chrX	47248289		OpenSea	ZNF157	Body
cg08710238	0.007092481	0.002684319	2.6422	0.009240694	0.235	chrX	47082076	chrX:47077163-47078637	S_Shelf	CDK16;CDK16;CDK16	Body;5'UTR;TSS1500
cg02977829	0.007916676	0.002996327	2.6421	0.009242321	0.235	chrX	40482442	chrX:40482374-40483213	Island
cg17849117	0.007561533	0.002862524	2.6416	0.009256953	0.235	chrX	53713883	chrX:53713068-53713794	S_Shore	HUWE1	TSS1500
cg09100792	0.008795784	0.003329828	2.6415	0.009258212	0.235	chrX	40062004	chrX:40064743-40064993	N_Shelf
cg00839572	0.006991281	0.002650722	2.6375	0.009362746	0.237	chrX	68047847	chrX:68048659-68050252	N_Shore	EFNB1	TSS1500
cg02263204	0.007074883	0.002688193	2.6318	0.009512146	0.24	chrX	47521426	chrX:47518015-47518850	S_Shelf
cg05539388	0.00688437	0.002620566	2.6271	0.0096399	0.242	chrX	130676918		OpenSea	OR13H1	TSS1500
cg10420746	0.006973764	0.002655543	2.6261	0.009665181	0.242	chrX	120181090	chrX:120181326-120181970	N_Shore	GLUD2	TSS1500
cg05204193	0.005382418	0.002052393	2.6225	0.009762827	0.244	chrX	30904380	chrX:30906901-30907728	N_Shelf	MAP3K7IP3	5'UTR
cg13441872	0.007231717	0.002758898	2.6212	0.00979753	0.244	chrX	54556943	chrX:54556428-54556959	Island	GNL3L	5'UTR
cg12440269	0.00648486	0.002477563	2.6174	0.009901685	0.245	chrX	100645895	chrX:100645780-100646107	Island	RPL36A	TSS200
cg01125381	0.005469539	0.002091622	2.615	0.009969625	0.245	chrX	49644706	chrX:49643335-49643654	S_Shore	LOC158572;USP27X;USP27X	TSS1500;1stExon;5'UTR
cg09421361	0.008567059	0.0032764	2.6148	0.009975087	0.245	chrX	65041584	chrX:65041896-65042304	N_Shore
cg05803370	0.006723694	0.002572365	2.6138	0.010001735	0.245	chrX	153715241	chrX:153714288-153715375	Island	UBL4A	TSS1500
cg10162698	0.00701389	0.00268352	2.6137	0.010005294	0.245	chrX	55245347		OpenSea	PAGE5;PAGE5	TSS1500;TSS1500
cg12935118	0.010376587	0.00397066	2.6133	0.010015712	0.245	chrX	128657038	chrX:128656851-128657406	Island	SMARCA1;SMARCA1	Body;Body
cg00612628	0.008056167	0.003092947	2.6047	0.010258337	0.249	chrX	48454041	chrX:48455942-48456594	N_Shore
cg01804836	0.009138617	0.003508789	2.6045	0.010263929	0.249	chrX	102565738	chrX:102565314-102566034	Island	BEX2;BEX2;BEX2;BEX2;BEX2;BEX2	1stExon;5'UTR;5'UTR;5'UTR;5'UTR;1stExon
cg00370296	0.00714483	0.00274396	2.6038	0.010282569	0.249	chrX	134306695		OpenSea	CXorf48;CXorf48	TSS1500;TSS1500
cg01728536	0.007143144	0.002744975	2.6023	0.010327569	0.249	chrX	7070451	chrX:7065693-7066488	S_Shelf
cg02157475	0.007356135	0.002827842	2.6013	0.010354426	0.249	chrX	72782852	chrX:72782945-72783165	N_Shore	LOC139201;CHIC1	Body;TSS200
cg11025235	0.004987991	0.001917748	2.601	0.010364793	0.249	chrX	23017133		OpenSea	DDX53	TSS1500
cg17456701	0.006799488	0.002618042	2.5972	0.010474294	0.249	chrX	153710668	chrX:153714288-153715375	N_Shelf
cg07051329	0.007079141	0.002726162	2.5967	0.010486556	0.249	chrX	110039369	chrX:110038946-110039370	Island	CHRDL1;CHRDL1;CHRDL1;CHRDL1	TSS200;TSS200;TSS200;TSS1500
cg15670241	0.007754568	0.002988797	2.5945	0.010550448	0.249	chrX	112084007	chrX:112083564-112084815	Island	AMOT;AMOT	1stExon;5'UTR
cg08992687	0.006701513	0.00258328	2.5942	0.010560876	0.249	chrX	152165889	chrX:152162552-152162842	S_Shelf
cg16213807	-0.004937406	0.001903351	-2.5941	0.010564605	0.249	chrX	152910052	chrX:152909502-152910069	Island	DUSP9	5'UTR
cg15870809	-0.008484613	0.003272426	-2.5928	0.010602639	0.249	chrX	20134805	chrX:20134203-20135350	Island	MAP7D2;MAP7D2;MAP7D2;MAP7D2	TSS200;Body;Body;Body
cg17970282	0.006894386	0.002659187	2.5927	0.010605339	0.249	chrX	70712810	chrX:70712049-70712821	Island	BCYRN1;INGX	Body;TSS1500
cg04587983	0.006736427	0.002598274	2.5927	0.010605692	0.249	chrX	48825777	chrX:48825776-48826593	Island	KCND1	1stExon
cg06482328	0.006375147	0.002460021	2.5915	0.010639549	0.249	chrX	119385834	chrX:119385464-119385835	Island	ZBTB33	5'UTR
cg03159767	0.00627004	0.002423329	2.5874	0.010761646	0.249	chrX	70272390	chrX:70273009-70273255	N_Shore
cg27496085	0.0056101	0.00216879	2.5867	0.010780202	0.249	chrX	153152572	chrX:153151016-153152219	S_Shore
cg07864948	0.006294241	0.002433984	2.586	0.010802798	0.249	chrX	18690197	chrX:18693152-18693599	N_Shelf	RS1;RS1	5'UTR;1stExon
cg08642787	0.006714396	0.002596685	2.5858	0.010809532	0.249	chrX	83443104	chrX:83442396-83443335	Island	RPS6KA6	TSS200
cg17560693	0.005648657	0.002184553	2.5857	0.010810432	0.249	chrX	79269739		OpenSea	TBX22;TBX22	TSS1500;TSS1500
cg12447182	0.00883912	0.003418681	2.5855	0.010816146	0.249	chrX	68835857	chrX:68835648-68837063	Island	EDA;EDA;EDA;EDA;EDA;EDA	TSS200;TSS200;TSS200;TSS200;TSS200;TSS200
cg09146129	0.007966316	0.003083828	2.5833	0.010884303	0.249	chrX	95940102	chrX:95939630-95940366	Island	DIAPH2;DIAPH2	1stExon;1stExon
cg09521623	0.005826587	0.002257939	2.5805	0.010967572	0.25	chrX	13835295		OpenSea	GPM6B;GPM6B;GPM6B;GPM6B;GPM6B;GPM6B;GPM6B	1stExon;5'UTR;5'UTR;Body;5'UTR;1stExon;1stExon
cg02031392	0.005048984	0.001957046	2.5799	0.01098532	0.25	chrX	24691135		OpenSea	PCYT1B	TSS200
cg15693668	0.004716851	0.001829067	2.5788	0.011017777	0.25	chrX	63425720	chrX:63424198-63426190	Island	FAM123B	TSS200
cg24671891	0.005609934	0.002176118	2.578	0.011044332	0.25	chrX	12601783	chrX:12601482-12601832	Island	FRMPD4	Body
cg10587989	0.008307835	0.003227549	2.574	0.011163898	0.252	chrX	70521525		OpenSea	ITGB1BP2;BCYRN1	TSS200;Body
cg02492445	0.007818515	0.003038964	2.5728	0.011203271	0.252	chrX	136631809	chrX:136632076-136633319	N_Shore
cg13794642	0.00522696	0.002032287	2.572	0.011227827	0.252	chrX	47229789		OpenSea	ZNF157	TSS1500
cg10246296	0.005565743	0.002164876	2.5709	0.011259644	0.252	chrX	10124977	chrX:10126320-10126882	N_Shore	CLCN4	TSS200
cg13801593	0.006535858	0.002544596	2.5685	0.011334205	0.253	chrX	106960186	chrX:106959378-106959914	S_Shore	TSC22D3;TSC22D3;TSC22D3;TSC22D3	Body;1stExon;TSS1500;5'UTR
cg13208429	0.007437547	0.002898473	2.566	0.011412271	0.254	chrX	109561508	chrX:109560703-109561534	Island	AMMECR1;AMMECR1;AMMECR1	5'UTR;TSS200;TSS200
cg04594276	0.007928005	0.003090852	2.565	0.01144462	0.254	chrX	32830005		OpenSea	DMD;DMD;DMD;DMD;DMD	Body;Body;Body;Body;Body
cg12731488	0.006455264	0.0025187	2.5629	0.011509258	0.255	chrX	37893211		OpenSea	SYTL5;SYTL5;SYTL5	Body;1stExon;Body
cg07069575	0.005971104	0.002331588	2.561	0.01157168	0.256	chrX	49688313	chrX:49687027-49687993	S_Shore	CLCN5;CLCN5	5'UTR;5'UTR
cg13143866	-0.00567096	0.002218511	-2.5562	0.011723324	0.258	chrX	67909943	chrX:67913299-67914134	N_Shelf	STARD8;STARD8	5'UTR;Body
cg04369555	0.005403993	0.002116047	2.5538	0.011800059	0.259	chrX	135578793	chrX:135579001-135580099	N_Shore	HTATSF1;HTATSF1	TSS1500;TSS1500
cg16510010	0.006436349	0.002521098	2.553	0.011826528	0.259	chrX	133941163		OpenSea	FAM122C;FAM122C;FAM122C;FAM122C;FAM122C;FAM122C;FAM122C	TSS200;TSS200;TSS200;TSS200;TSS200;TSS200;Body
cg23881693	0.006000037	0.002350811	2.5523	0.011848125	0.259	chrX	109246236	chrX:109245900-109246673	Island	TMEM164;TMEM164	TSS200;5'UTR
cg03357510	0.006520361	0.002559274	2.5477	0.011997461	0.261	chrX	153149322	chrX:153151016-153152219	N_Shore
cg01924074	0.00489928	0.001924126	2.5462	0.012046705	0.261	chrX	53711167	chrX:53710495-53711457	Island	HUWE1	5'UTR
cg06252876	0.006731769	0.002645035	2.5451	0.01208546	0.261	chrX	129299948	chrX:129299432-129300105	Island	AIFM1;AIFM1;AIFM1;AIFM1	TSS200;TSS200;TSS200;TSS200
cg02546818	0.006526627	0.002565018	2.5445	0.012104641	0.261	chrX	71497224	chrX:71496700-71497227	Island	RPS4X	TSS200
cg04010032	0.006754894	0.002656461	2.5428	0.012159499	0.261	chrX	129244631	chrX:129243674-129245575	Island	ELF4;ELF4;ELF4	TSS200;1stExon;5'UTR
cg06228453	0.011151996	0.004385759	2.5428	0.012160903	0.261	chrX	106242522	chrX:106242506-106243593	Island	MORC4;MORC4	Body;Body
cg13859943	0.006365731	0.002504535	2.5417	0.012197147	0.261	chrX	21670281	chrX:21674018-21677066	N_Shelf	CNKSR2;CNKSR2	Body;Body
cg20067941	0.008068728	0.003175234	2.5411	0.012215008	0.261	chrX	34961579	chrX:34961430-34961705	Island	FAM47B	1stExon
cg12384303	0.007169483	0.002821711	2.5408	0.012225539	0.261	chrX	135613887		OpenSea	VGLL1	TSS1500
cg06672093	-0.005640389	0.002221854	-2.5386	0.012300037	0.262	chrX	103502294	chrX:103498706-103499843	S_Shelf
cg07242375	0.00709454	0.002799395	2.5343	0.012444169	0.264	chrX	49042556	chrX:49042676-49043059	N_Shore	PRICKLE3	Body
cg12742739	0.004792089	0.001892472	2.5322	0.012516275	0.264	chrX	153906447		OpenSea	GAB3;GAB3	3'UTR;3'UTR
cg17725595	0.004859992	0.001919406	2.532	0.012521565	0.264	chrX	152772036		OpenSea	BGN	Body
cg00170369	0.007224344	0.002853456	2.5318	0.012529813	0.264	chrX	47481995	chrX:47483042-47483364	N_Shore
cg00422452	0.007588242	0.003000939	2.5286	0.01263791	0.265	chrX	128872061		OpenSea	XPNPEP2	TSS1500
cg13569323	0.007987899	0.003163107	2.5253	0.012751153	0.267	chrX	152670598	chrX:152666147-152666652	S_Shelf
cg12510923	0.005668442	0.00224757	2.522	0.012865741	0.268	chrX	48660520	chrX:48659712-48660629	Island	HDAC6;HDAC6	1stExon;5'UTR
cg08328842	0.006707486	0.002659885	2.5217	0.012876566	0.268	chrX	102841681	chrX:102840379-102841178	S_Shore	TCEAL4;TCEAL4;TCEAL4;TCEAL4	Body;Body;Body;Body
cg08902818	0.00455785	0.00180885	2.5198	0.012945415	0.268	chrX	37544805	chrX:37544804-37545419	Island	XK	TSS1500
cg13758960	0.006827487	0.002710312	2.5191	0.012969013	0.268	chrX	45018692	chrX:45016977-45017178	S_Shore	CXorf36	Body
cg13741548	0.005147143	0.002043927	2.5183	0.012997657	0.268	chrX	119738453		OpenSea	MCTS1;MCTS1	TSS200;Body
cg06457149	0.007606804	0.003022793	2.5165	0.013060395	0.268	chrX	114468096	chrX:114468095-114468453	Island	LRCH2	Body
cg08122495	0.00726047	0.00288643	2.5154	0.013099342	0.268	chrX	150150670	chrX:150151106-150152457	N_Shore	HMGB3	TSS1500
cg19903753	0.007587145	0.003016844	2.5149	0.013115394	0.268	chrX	53254678	chrX:53253783-53254826	Island	KDM5C;KDM5C	TSS200;TSS200
cg02764898	0.004508486	0.001792889	2.5146	0.013125275	0.268	chrX	16966893	chrX:16964603-16965472	S_Shore	REPS2;REPS2	Body;Body
cg21880156	0.008991906	0.003576848	2.5139	0.013151183	0.268	chrX	11683548	chrX:11682333-11684544	Island	ARHGAP6;ARHGAP6;ARHGAP6;ARHGAP6	1stExon;1stExon;5'UTR;5'UTR
cg16967668	0.007529668	0.002999625	2.5102	0.013283801	0.269	chrX	118824969	chrX:118826452-118827731	N_Shore	SEPT6;SEPT6;SEPT6;SEPT6	Body;Body;Body;Body
cg02624484	0.007214378	0.002876194	2.5083	0.013351955	0.269	chrX	24043392	chrX:24042835-24044094	Island	KLHL15	5'UTR
cg11235848	0.006484652	0.002586796	2.5068	0.013405308	0.269	chrX	47050208	chrX:47050088-47050340	Island	UBA1;UBA1	1stExon;5'UTR
cg12594780	0.006844714	0.002730441	2.5068	0.013405723	0.269	chrX	134134222	chrX:134138081-134138318	N_Shelf
cg12584889	0.006061184	0.002419124	2.5055	0.013452348	0.269	chrX	102347925		OpenSea	NXF3	1stExon
cg05803913	0.006166149	0.002461082	2.5055	0.013454732	0.269	chrX	38664442	chrX:38662906-38664764	Island	MID1IP1;MID1IP1;MID1IP1	Body;Body;Body
cg06300944	0.007033683	0.002807719	2.5051	0.013467045	0.269	chrX	153141270		OpenSea	L1CAM;L1CAM;L1CAM	1stExon;1stExon;1stExon
cg25698940	0.006741421	0.002691775	2.5045	0.013491444	0.269	chrX	119695102	chrX:119694943-119695228	Island	CUL4B;CUL4B	Body;TSS1500
cg05897571	0.005888605	0.002351791	2.5039	0.013512209	0.269	chrX	51148629	chrX:51149661-51150911	N_Shore	CXorf67	TSS1500
cg03250346	0.006602292	0.002638283	2.5025	0.013562735	0.269	chrX	24042976	chrX:24042835-24044094	Island	KLHL15	5'UTR
cg17396400	0.005450112	0.002178217	2.5021	0.01357727	0.269	chrX	23761459	chrX:23761070-23761610	Island	ACOT9;ACOT9	TSS200;TSS200
cg08983668	0.007739348	0.003095621	2.5001	0.013650653	0.269	chrX	18371906	chrX:18371897-18373148	Island	SCML2	5'UTR
cg04620228	0.006402264	0.002563441	2.4975	0.013745276	0.269	chrX	129062457	chrX:129065619-129066259	N_Shelf	UTP14A;UTP14A	Body;Body
cg05721877	0.008137179	0.003259278	2.4966	0.01377886	0.269	chrX	39953075	chrX:39953434-39969247	N_Shore	BCOR;BCOR;BCOR;BCOR	5'UTR;5'UTR;5'UTR;5'UTR
cg26038441	0.008199416	0.003284411	2.4965	0.013784628	0.269	chrX	2836027	chrX:2835949-2836236	Island	ARSD;ARSD	Body;Body
cg10587888	0.007406014	0.002969932	2.4937	0.013888745	0.269	chrX	65390189		OpenSea	HEPH;HEPH;HEPH	5'UTR;Body;5'UTR
cg01289637	0.006256263	0.002509333	2.4932	0.01390618	0.269	chrX	114468879	chrX:114468095-114468453	S_Shore	LRCH2	TSS1500
cg12940781	0.00678359	0.002721153	2.4929	0.013916911	0.269	chrX	119009673	chrX:119005251-119006217	S_Shelf	NDUFA1	Body
cg19532714	0.008005331	0.003212233	2.4921	0.013945769	0.269	chrX	38186839	chrX:38186422-38187010	Island	RPGR;RPGR	TSS200;TSS200
cg25553791	0.007145427	0.002867421	2.4919	0.013953387	0.269	chrX	118827095	chrX:118826452-118827731	Island	SEPT6;SEPT6;SEPT6;SEPT6;SEPT6;SEPT6;SEPT6;SEPT6	5'UTR;1stExon;5'UTR;5'UTR;1stExon;5'UTR;1stExon;1stExon
cg26937310	0.006222693	0.002497135	2.4919	0.013953462	0.269	chrX	102531708		OpenSea	TCEAL5;TCEAL5	1stExon;5'UTR
cg16107992	0.006250578	0.002508604	2.4917	0.01396385	0.269	chrX	83756854		OpenSea	HDX	5'UTR
cg12879539	0.008258781	0.003315249	2.4911	0.013982856	0.269	chrX	45607438		OpenSea	MIR222	TSS1500
cg11640565	0.00922493	0.003704934	2.4899	0.014029667	0.269	chrX	7137913		OpenSea	STS	Body
cg02161125	0.008452688	0.003395468	2.4894	0.014048552	0.269	chrX	41782692	chrX:41782106-41783258	Island	CASK;CASK;CASK	TSS1500;TSS1500;TSS1500
cg12251508	0.004774219	0.001924525	2.4807	0.014378999	0.275	chrX	48432997	chrX:48432815-48433322	Island	RBM3	5'UTR
cg12165354	0.008060963	0.003251607	2.4791	0.014442841	0.276	chrX	47004660	chrX:47003750-47004987	Island	NDUFB11;NDUFB11;NDUFB11;NDUFB11;RBM10;RBM10;RBM10;RBM10	TSS200;TSS200;TSS1500;TSS1500;5'UTR;5'UTR;1stExon;1stExon
cg06705167	0.006556104	0.002647492	2.4763	0.01454847	0.276	chrX	16804382	chrX:16803879-16805429	Island	CXorf15;CXorf15	TSS200;TSS200
cg18423110	0.00712804	0.002881462	2.4738	0.014649385	0.276	chrX	72347359		OpenSea	NAP1L6	Body
cg17550929	0.004669364	0.001889302	2.4715	0.014738966	0.276	chrX	136921659		OpenSea
cg04058675	0.006635851	0.002685535	2.471	0.014759214	0.276	chrX	53680779		OpenSea	HUWE1	Body
cg04924141	-0.007452921	0.003016719	-2.4705	0.014775845	0.276	chrX	154493858	chrX:154493303-154493907	Island	RAB39B	TSS200
cg17603461	0.006698268	0.002711619	2.4702	0.014788824	0.276	chrX	70473981	chrX:70473812-70474287	Island	ZMYM3;ZMYM3;BCYRN1;ZMYM3;ZMYM3;ZMYM3	5'UTR;1stExon;Body;5'UTR;5'UTR;5'UTR
cg12974607	0.007552877	0.00305828	2.4696	0.014810983	0.276	chrX	15264894		OpenSea	ASB9;ASB9;ASB9;ASB9	Body;3'UTR;3'UTR;3'UTR
cg14923176	0.007313843	0.002962612	2.4687	0.014847905	0.276	chrX	135071071	chrX:135067507-135068309	S_Shelf	SLC9A6;SLC9A6	Body;Body
cg02819404	0.005092849	0.002063647	2.4679	0.014880703	0.276	chrX	52006312	chrX:52004915-52005456	S_Shore
cg26598749	0.006877974	0.002787069	2.4678	0.014883522	0.276	chrX	55774510		OpenSea	RRAGB;RRAGB	Body;Body
cg18525817	0.005873035	0.002379906	2.4678	0.014885807	0.276	chrX	107977374	chrX:107978210-107980145	N_Shore	IRS4	1stExon
cg00783137	0.007819006	0.003169538	2.4669	0.014919024	0.276	chrX	103498585	chrX:103498706-103499843	N_Shore	ESX1	Body
cg16199850	0.007115275	0.002884628	2.4666	0.014931146	0.276	chrX	134232453	chrX:134232431-134233126	Island	NCRNA00087	Body
cg05064925	0.009701529	0.003934606	2.4657	0.014968019	0.276	chrX	107681469		OpenSea	COL4A6;COL4A6;COL4A6	1stExon;Body;5'UTR
cg17195879	0.008120816	0.003297531	2.4627	0.015087971	0.278	chrX	153626255	chrX:153626095-153627324	Island	RPL10;RPL10	TSS1500;TSS1500
cg11290168	0.006483954	0.002634389	2.4613	0.015145148	0.278	chrX	77151316	chrX:77150837-77151247	S_Shore	MAGT1	TSS1500
cg05034175	0.006286374	0.002554837	2.4606	0.015173264	0.278	chrX	134233109	chrX:134232431-134233126	Island	NCRNA00087	TSS1500
cg21758197	0.006374519	0.002592547	2.4588	0.015245726	0.278	chrX	48815822	chrX:48814267-48815894	Island	OTUD5;OTUD5;OTUD5;OTUD5	TSS1500;TSS200;TSS1500;TSS1500
cg11810837	0.007578597	0.003084317	2.4571	0.015312622	0.278	chrX	101854276	chrX:101854275-101854527	Island	ARMCX5;ARMCX5;ARMCX5;ARMCX5;ARMCX5;ARMCX5	5'UTR;TSS200;TSS200;5'UTR;5'UTR;TSS200
cg17036062	0.0068303	0.002780686	2.4563	0.015345346	0.278	chrX	25034037	chrX:25033664-25034712	Island	ARX;ARX	1stExon;5'UTR
cg14052945	0.006995477	0.002848082	2.4562	0.01535067	0.278	chrX	37435651	chrX:37430706-37431784	S_Shelf	LANCL3;LANCL3	Body;Body
cg01824095	0.007823418	0.003185169	2.4562	0.015350833	0.278	chrX	40481859	chrX:40482374-40483213	N_Shore
cg02425869	0.0077535	0.003158858	2.4545	0.015419326	0.279	chrX	79589737	chrX:79590720-79591007	N_Shore	FAM46D	TSS1500
cg17790038	0.009096565	0.003707026	2.4539	0.015446155	0.279	chrX	15812307	chrX:15808190-15808824	S_Shelf	ZRSR2	Body
cg10723556	0.005616615	0.002291767	2.4508	0.015573461	0.28	chrX	49125646	chrX:49125645-49127200	Island	PPP1R3F	TSS1500
cg25875683	0.00690697	0.002819407	2.4498	0.015614185	0.281	chrX	153029722	chrX:153032468-153033354	N_Shelf	PLXNB3;PLXNB3;PLXNB3;PLXNB3	5'UTR;5'UTR;1stExon;1stExon
cg03267787	0.005064236	0.002068268	2.4485	0.015666244	0.281	chrX	84344388		OpenSea	APOOL	3'UTR
cg14137819	-0.005793091	0.002368576	-2.4458	0.015779894	0.282	chrX	139585282	chrX:139585867-139588578	N_Shore	SOX3;SOX3	3'UTR;1stExon
cg02803670	0.004672502	0.001911666	2.4442	0.015847252	0.283	chrX	134478751	chrX:134478644-134479057	Island	ZNF75D;ZNF449;ZNF449	TSS1500;1stExon;5'UTR
cg01383599	0.004790174	0.001962021	2.4414	0.015963254	0.283	chrX	25020151	chrX:25020237-25024207	N_Shore
cg12856112	0.006995646	0.002866443	2.4405	0.016002002	0.283	chrX	153674274	chrX:153672274-153673020	S_Shore	FAM50A	Body
cg04586456	-0.006639987	0.002720736	-2.4405	0.016002902	0.283	chrX	46696297	chrX:46696141-46697075	Island	RP2	TSS200
cg05494459	0.00758021	0.003106332	2.4402	0.016014181	0.283	chrX	48334337	chrX:48334229-48335036	Island	FTSJ1;FTSJ1	TSS1500;TSS1500
cg00815013	0.006480325	0.002658952	2.4372	0.016144792	0.285	chrX	107681737		OpenSea	COL4A5;COL4A6;COL4A6;COL4A5;COL4A5	TSS1500;TSS200;Body;TSS1500;TSS1500
cg10072574	0.006507405	0.002670374	2.4369	0.016156857	0.285	chrX	154033934	chrX:154033366-154033935	Island	MPP1;MPP1;MPP1;MPP1	TSS200;TSS200;TSS200;TSS200
cg00741717	0.006120717	0.002513705	2.4349	0.016240336	0.285	chrX	12924184		OpenSea	TLR8;LOC349408	TSS1500;Body
cg11434986	0.00710561	0.002918571	2.4346	0.016254025	0.285	chrX	39948609	chrX:39949372-39949976	N_Shore	BCOR;BCOR;BCOR;BCOR	5'UTR;5'UTR;5'UTR;5'UTR
cg14452204	0.006170081	0.002536144	2.4329	0.016329758	0.285	chrX	134046597	chrX:134048706-134049272	N_Shelf	MOSPD1	5'UTR
cg18511445	0.005363292	0.002204932	2.4324	0.016349224	0.285	chrX	44402448		OpenSea	FUNDC1	TSS1500
cg04746792	0.006486037	0.002667348	2.4316	0.016382236	0.285	chrX	84258939		OpenSea	APOOL	Body
cg06583412	0.004289008	0.001765083	2.4299	0.016456892	0.285	chrX	102001318	chrX:102000689-102001558	Island	BHLHB9;BHLHB9;BHLHB9;BHLHB9;BHLHB9;BHLHB9;BHLHB9;BHLHB9	5'UTR;5'UTR;5'UTR;5'UTR;5'UTR;5'UTR;5'UTR;5'UTR
cg14616651	0.006867063	0.002827754	2.4285	0.016520687	0.285	chrX	119004996	chrX:119005251-119006217	N_Shore	NDUFA1;RNF113A	TSS1500;1stExon
cg21459545	0.004805991	0.001979589	2.4278	0.01655025	0.285	chrX	153637814	chrX:153639734-153640675	N_Shore	DNASE1L1;DNASE1L1;DNASE1L1;DNASE1L1	5'UTR;5'UTR;TSS1500;5'UTR
cg10149996	0.007504199	0.003091165	2.4276	0.016556577	0.285	chrX	118369686	chrX:118369862-118370973	N_Shore	PGRMC1	TSS1500
cg15980334	0.006571824	0.002707334	2.4274	0.016565837	0.285	chrX	99194597	chrX:99194334-99194598	Island	LOC442459	Body
cg00604086	0.007698814	0.003173516	2.426	0.016629607	0.285	chrX	67718648	chrX:67718427-67719071	Island	YIPF6	TSS1500
cg03753451	0.004637955	0.001911964	2.4258	0.016638485	0.285	chrX	139015490	chrX:139013862-139015491	Island
cg10673213	0.007639468	0.003152724	2.4231	0.016753734	0.287	chrX	106243477	chrX:106242506-106243593	Island	MORC4;MORC4	TSS200;TSS200
cg03021892	0.006662463	0.002751471	2.4214	0.016829474	0.287	chrX	48329278		OpenSea	SLC38A5	TSS1500
cg14245501	0.007748456	0.003201134	2.4205	0.016868639	0.288	chrX	119710463		OpenSea	CUL4B	TSS1500
cg09625066	0.005974761	0.002471073	2.4179	0.016986679	0.288	chrX	46937571	chrX:46937631-46938149	N_Shore	RGN;RGN	TSS1500;TSS1500
cg09287459	0.005441894	0.002250863	2.4177	0.016995142	0.288	chrX	39548787	chrX:39547824-39548681	S_Shore
cg01813276	0.006362819	0.002635049	2.4147	0.017129788	0.29	chrX	100659166	chrX:100662827-100663592	N_Shelf	GLA	Body
cg16803185	0.005551177	0.002299731	2.4138	0.017168048	0.29	chrX	114876128		OpenSea	PLS3;PLS3	Body;Body
cg05801628	-0.004853336	0.002012824	-2.4112	0.017286897	0.291	chrX	2985280		OpenSea	ARSF	5'UTR
cg12537796	0.005375734	0.002230801	2.4098	0.017351862	0.291	chrX	106515818	chrX:106515698-106516368	Island
cg00861899	0.004315233	0.001791633	2.4085	0.017407896	0.291	chrX	15518741		OpenSea	BMX	TSS200
cg16084857	0.006152741	0.002554949	2.4082	0.017425281	0.291	chrX	130216575	chrX:130216330-130216902	Island	FLJ30058	Body
cg12856407	0.005217755	0.002168675	2.406	0.017526057	0.291	chrX	78622565		OpenSea	ITM2A;ITM2A	Body;Body
cg00023415	0.007074027	0.002940293	2.4059	0.017529357	0.291	chrX	48435152	chrX:48432815-48433322	S_Shore	RBM3	Body
cg05803942	0.008943796	0.003717677	2.4057	0.017535951	0.291	chrX	67906758	chrX:67906111-67906475	S_Shore	STARD8;STARD8	5'UTR;Body
cg12978205	0.008776949	0.003648526	2.4056	0.017542068	0.291	chrX	15756392	chrX:15756051-15756636	Island	CA5B	TSS200
cg13974562	0.005650307	0.002349655	2.4047	0.017582359	0.291	chrX	153210107		OpenSea	RENBP;RENBP	1stExon;5'UTR
cg24328927	0.005088727	0.00211691	2.4038	0.017623463	0.291	chrX	152224686	chrX:152224433-152224911	Island	PNMA3	TSS200
cg23410056	0.005998464	0.002496302	2.4029	0.017665327	0.291	chrX	111624323	chrX:111623831-111624042	S_Shore	ZCCHC16	5'UTR
cg10273152	0.006321084	0.00263099	2.4025	0.017683356	0.291	chrX	145704429	chrX:145700793-145702281	S_Shelf
cg23493872	0.006842839	0.00284841	2.4023	0.017693207	0.291	chrX	135067542	chrX:135067507-135068309	Island	SLC9A6;SLC9A6	TSS200;TSS200
cg26623222	0.007422003	0.003090802	2.4013	0.017740346	0.291	chrX	144712731	chrX:144712421-144713318	Island
cg18507125	0.006336991	0.002639177	2.4011	0.017749426	0.291	chrX	100646106	chrX:100645780-100646107	Island	RPL36A	Body
cg03321558	0.005805116	0.002418682	2.4001	0.017796255	0.291	chrX	148709321	chrX:148712839-148713679	N_Shelf	TMEM185A	Body
cg22824415	0.005438175	0.00226608	2.3998	0.017810195	0.291	chrX	118108546	chrX:118108502-118110559	Island	LONRF3;LONRF3	TSS200;TSS200
cg15766608	0.00611018	0.002547033	2.3989	0.017850995	0.291	chrX	57021771	chrX:57021591-57022044	Island	SPIN3;SPIN3;SPIN3	5'UTR;1stExon;Body
cg02179029	0.006782127	0.002830495	2.3961	0.017984292	0.292	chrX	106359455	chrX:106361519-106361900	N_Shelf	RBM41;RBM41	Body;Body
cg17397814	0.006908676	0.002884058	2.3955	0.018013492	0.292	chrX	100670855	chrX:100673191-100673673	N_Shelf
cg05564395	0.004649361	0.001941054	2.3953	0.018022606	0.292	chrX	48929391	chrX:48929636-48930361	N_Shore	PRAF2	3'UTR
cg08063601	-0.006006138	0.0025096	-2.3933	0.018117431	0.292	chrX	66763942	chrX:66763684-66764077	Island	AR;AR	1stExon;5'UTR
cg12753358	0.007554012	0.003159005	2.3913	0.018212292	0.292	chrX	68047716	chrX:68048659-68050252	N_Shore	EFNB1	TSS1500
cg02733659	0.006372019	0.002664777	2.3912	0.018215209	0.292	chrX	103500874	chrX:103498706-103499843	S_Shore	ESX1	TSS1500
cg02301364	0.005363986	0.002244236	2.3901	0.018266781	0.292	chrX	106871826	chrX:106871621-106871827	Island	PRPS1;PRPS1	1stExon;5'UTR
cg14533874	0.007482028	0.003130951	2.3897	0.018286748	0.292	chrX	54071285	chrX:54070312-54071311	Island	PHF8	TSS1500
cg17733714	0.004462041	0.001867979	2.3887	0.018334351	0.292	chrX	68114285	chrX:68114440-68114710	N_Shore
cg13700552	0.007440714	0.003115381	2.3884	0.018349619	0.292	chrX	101968505	chrX:101966967-101967970	S_Shore	GPRASP2;GPRASP2	5'UTR;5'UTR
cg03169432	0.007322056	0.00306605	2.3881	0.01836266	0.292	chrX	40506981	chrX:40506176-40506982	Island	CXorf38	TSS200
cg13232664	0.006652614	0.002785902	2.388	0.018369852	0.292	chrX	131352497	chrX:131351531-131352535	Island	RAP2C	TSS1500
cg02392508	0.006501808	0.002723939	2.3869	0.018419835	0.292	chrX	52961668	chrX:52963993-52964738	N_Shelf
cg10104771	0.007749889	0.003247505	2.3864	0.018443835	0.292	chrX	70798047	chrX:70798022-70798353	Island	BCYRN1;ACRC;ACRC	Body;1stExon;5'UTR
cg01534758	0.005124378	0.002148563	2.385	0.018510573	0.292	chrX	37061627	chrX:37061615-37062006	Island
cg03716231	0.00447058	0.001874897	2.3844	0.01853878	0.292	chrX	23684892	chrX:23685406-23686046	N_Shore	PRDX4	TSS1500
cg07792400	0.007018879	0.002943966	2.3842	0.01855244	0.292	chrX	106449944	chrX:106449029-106449740	S_Shore	CXorf41;NUP62CL;CXorf41	5'UTR;TSS1500;5'UTR
cg14004892	0.005346501	0.002242972	2.3837	0.018576058	0.292	chrX	135067651	chrX:135067507-135068309	Island	SLC9A6;SLC9A6;SLC9A6;SLC9A6	1stExon;1stExon;5'UTR;5'UTR
cg16810342	0.007672671	0.003220911	2.3821	0.018649857	0.292	chrX	49643947	chrX:49643906-49644501	Island	USP27X;LOC158572	TSS1500;Body
cg16207593	0.004975284	0.002088872	2.3818	0.018666308	0.292	chrX	103359594	chrX:103357143-103357565	S_Shelf	MCART6;ZCCHC18;ZCCHC18	5'UTR;Body;Body
cg04740028	0.004982917	0.002093788	2.3799	0.018761001	0.292	chrX	47383436	chrX:47382821-47383584	Island
cg01109660	0.007453345	0.003131881	2.3798	0.018762324	0.292	chrX	19008190		OpenSea	GPR64;GPR64;GPR64;GPR64	3'UTR;3'UTR;3'UTR;3'UTR
cg07940380	0.007399614	0.003112662	2.3773	0.01888786	0.294	chrX	67653182	chrX:67652946-67653907	Island	OPHN1;OPHN1	1stExon;5'UTR
cg14772836	-0.005849651	0.002462986	-2.375	0.018997918	0.295	chrX	44169713	chrX:44169510-44169765	Island	EFHC2	Body
cg14296598	0.00774213	0.003262232	2.3733	0.019084937	0.295	chrX	70836111		OpenSea	CXCR3;BCYRN1;CXCR3	3'UTR;Body;3'UTR
cg05295197	0.004428337	0.001866386	2.3727	0.01911376	0.295	chrX	152935276	chrX:152938634-152939544	N_Shelf	PNCK;PNCK	3'UTR;3'UTR
cg08796898	0.007738045	0.003261769	2.3723	0.019130269	0.295	chrX	53713664	chrX:53713068-53713794	Island	HUWE1;HUWE1	5'UTR;1stExon
cg01461762	0.005813158	0.002450978	2.3718	0.019158803	0.295	chrX	100663470	chrX:100662827-100663592	Island	GLA;HNRNPH2;HNRNPH2	TSS1500;5'UTR;5'UTR
cg02177607	0.006458603	0.002723381	2.3715	0.019170384	0.295	chrX	128924261		OpenSea	SASH3	Body
cg20861422	0.006205022	0.002620182	2.3682	0.019338644	0.296	chrX	152585214	chrX:152584949-152585278	Island
cg17878135	0.004959928	0.002094658	2.3679	0.019352203	0.296	chrX	49028673	chrX:49028091-49029111	Island	PLP2	Body
cg04325187	-0.005697141	0.002406582	-2.3673	0.019381165	0.296	chrX	149930807	chrX:149930696-149930908	Island	MTMR1	Body
cg13768026	0.005399943	0.002281489	2.3669	0.019404548	0.296	chrX	130036695	chrX:130036747-130037158	N_Shore	ENOX2;ENOX2	5'UTR;5'UTR
cg07652272	0.009830683	0.004154323	2.3664	0.019428467	0.296	chrX	2847510	chrX:2846195-2847511	Island	ARSD;ARSD	TSS200;TSS200
cg04189697	0.007379131	0.003120091	2.365	0.019495769	0.296	chrX	153778656	chrX:153774893-153776136	S_Shelf	IKBKG;IKBKG;IKBKG;IKBKG	5'UTR;5'UTR;5'UTR;Body
cg14832266	0.006595884	0.002789141	2.3648	0.01950549	0.296	chrX	136654369	chrX:136655909-136657085	N_Shore
cg15861835	0.00548598	0.00232038	2.3643	0.019535012	0.296	chrX	76649101		OpenSea
cg19936436	0.005761694	0.002438919	2.3624	0.01962933	0.296	chrX	92928610	chrX:92928546-92928786	Island	FAM133A;FAM133A;NAP1L3;FAM133A;FAM133A	TSS1500;TSS1500;TSS200;TSS1500;TSS1500
cg03650842	0.006283518	0.002660021	2.3622	0.019638978	0.296	chrX	63424088	chrX:63424198-63426190	N_Shore	FAM123B	5'UTR
cg03245429	0.006189516	0.002620732	2.3618	0.019662119	0.296	chrX	114524308		OpenSea	LUZP4;LUZP4	1stExon;5'UTR
cg18010669	0.005810552	0.002460517	2.3615	0.01967402	0.296	chrX	152954589		OpenSea	SLC6A8;SLC6A8;SLC6A8	Body;Body;TSS1500
cg05237470	0.006362413	0.002696374	2.3596	0.019770731	0.296	chrX	31526531		OpenSea	DMD;DMD;DMD;DMD;DMD;DMD;DMD;DMD;DMD;DMD;DMD;DMD;DMD	Body;Body;TSS200;Body;Body;Body;Body;Body;Body;Body;Body;Body;Body
cg16118600	0.009523876	0.004046466	2.3536	0.020078637	0.3	chrX	71458866	chrX:71458560-71459202	Island	ERCC6L;PIN4	TSS200;Body
cg05629323	0.006381132	0.002711845	2.3531	0.02010811	0.3	chrX	132351068		OpenSea	TFDP3;TFDP3	3'UTR;1stExon
cg11330362	0.006370473	0.002708494	2.352	0.020161246	0.301	chrX	129114238	chrX:129113845-129118029	Island
cg18152566	0.006729555	0.002863387	2.3502	0.020256358	0.301	chrX	133123122	chrX:133118960-133119990	S_Shelf
cg08530364	0.005949256	0.002531608	2.35	0.020267672	0.301	chrX	153561349	chrX:153561035-153561361	Island
cg03934360	0.005670564	0.002413765	2.3493	0.020305779	0.301	chrX	117859585	chrX:117861214-117862177	N_Shore
cg25528646	0.007526071	0.003205809	2.3476	0.020390922	0.301	chrX	151143302	chrX:151142680-151143555	Island	GABRE	TSS200
cg22575892	0.006510292	0.002773469	2.3473	0.0204061	0.301	chrX	117629344	chrX:117629130-117629377	Island	DOCK11	TSS1500
cg05172693	0.0070009	0.002983078	2.3469	0.020431053	0.301	chrX	119379153	chrX:119378646-119379039	S_Shore	CXorf42	TSS200
cg11667509	0.004530986	0.001932382	2.3448	0.020541894	0.302	chrX	153719406	chrX:153718654-153719455	Island	SLC10A3;SLC10A3;SLC10A3	TSS1500;TSS1500;TSS1500
cg00168417	0.007017636	0.002993882	2.344	0.020582878	0.302	chrX	118285788	chrX:118284519-118285065	S_Shore	KIAA1210	TSS1500
cg05806387	0.00712258	0.003038976	2.3437	0.020596012	0.302	chrX	44168212	chrX:44169510-44169765	N_Shore	EFHC2	Body
cg05106824	0.004829272	0.002060734	2.3435	0.020610414	0.302	chrX	120181294	chrX:120181326-120181970	N_Shore	GLUD2	TSS200
cg20793193	0.008419085	0.00359994	2.3387	0.020865913	0.305	chrX	49056861	chrX:49056348-49056887	Island	SYP	TSS1500
cg06172119	0.007687976	0.003289748	2.3369	0.020958396	0.305	chrX	50337553		OpenSea	SHROOM4;SHROOM4	3'UTR;Body
cg07409400	0.007059718	0.003023063	2.3353	0.021047972	0.305	chrX	118532412	chrX:118533163-118533787	N_Shore	SLC25A43	TSS1500
cg04501372	0.006587131	0.002821136	2.3349	0.021067674	0.305	chrX	17756628	chrX:17755053-17756648	Island	SCML1;SCML1;SCML1;SCML1	5'UTR;5'UTR;5'UTR;5'UTR
cg27538352	0.005558993	0.002381245	2.3345	0.021090981	0.305	chrX	49032410	chrX:49032261-49032567	Island	PRICKLE3	Body
cg24034992	0.005528045	0.002369129	2.3334	0.021151774	0.305	chrX	67719066	chrX:67718427-67719071	Island	YIPF6	Body
cg09229960	0.007016848	0.00300816	2.3326	0.021193086	0.305	chrX	153607856	chrX:153606334-153608237	Island	EMD	1stExon
cg06042574	0.007085569	0.003038355	2.332	0.021223716	0.305	chrX	33231137		OpenSea	DMD;DMD	Body;TSS1500
cg03751162	0.008114175	0.003479976	2.3317	0.021243584	0.305	chrX	54466849		OpenSea	TSR2	TSS200
cg18412777	0.006232133	0.002673786	2.3308	0.02128976	0.305	chrX	133680665	chrX:133680248-133680689	Island	MGC16121;MIR424;MIR503	TSS200;Body;TSS1500
cg07313078	0.005714516	0.00245222	2.3303	0.021316106	0.305	chrX	9753497	chrX:9753566-9755101	N_Shore	SHROOM2	TSS1500
cg06363801	0.005228692	0.00224375	2.3303	0.021316513	0.305	chrX	134049271	chrX:134048706-134049272	Island	MOSPD1;MOSPD1	5'UTR;1stExon
cg14354749	0.00957828	0.004110685	2.3301	0.021329791	0.305	chrX	20160069	chrX:20159421-20160283	Island	EIF1AX	TSS200
cg03120461	0.006136204	0.002633942	2.3297	0.021353177	0.305	chrX	12993214	chrX:12993107-12994599	Island	TMSB4X;TMSL3	TSS200;TSS200
cg01866066	0.008282136	0.003557167	2.3283	0.021428145	0.305	chrX	135576633	chrX:135579001-135580099	N_Shelf
cg08076987	0.007117818	0.003057451	2.328	0.021443032	0.305	chrX	139844511	chrX:139846646-139846955	N_Shelf
cg17878446	0.007186734	0.003088213	2.3271	0.021491031	0.305	chrX	16889173	chrX:16887742-16889250	Island	RBBP7	TSS1500
cg03005718	0.006372189	0.002740757	2.325	0.02161087	0.305	chrX	100078905	chrX:100075232-100075559	S_Shelf	CSTF2	Body
cg07153944	0.006642134	0.002857264	2.3246	0.021628872	0.305	chrX	48660373	chrX:48659712-48660629	Island	HDAC6	TSS200
cg11618093	0.006120742	0.002633614	2.3241	0.021660025	0.305	chrX	152000347	chrX:151999149-151999751	S_Shore	NSDHL;NSDHL;CETN2	5'UTR;5'UTR;TSS1500
cg14355748	0.005232795	0.002252276	2.3233	0.021701446	0.305	chrX	26158385		OpenSea	MAGEB18	3'UTR
cg02590287	0.006931699	0.002983748	2.3232	0.021711708	0.305	chrX	106161451		OpenSea	CLDN2;CLDN2	5'UTR;TSS200
cg06720669	-0.006246833	0.00268981	-2.3224	0.021753067	0.305	chrX	108868282	chrX:108867762-108868486	Island	KCNE1L;KCNE1L	1stExon;5'UTR
cg00941549	0.005653707	0.002435161	2.3217	0.021792511	0.305	chrX	49966273		OpenSea	AKAP4;AKAP4	TSS1500;TSS1500
cg03353482	0.004431753	0.001909142	2.3213	0.021812792	0.305	chrX	74743466	chrX:74742765-74743117	S_Shore	ZDHHC15;ZDHHC15;ZDHHC15	TSS200;TSS200;TSS200
cg04929865	0.005334626	0.00229842	2.321	0.021831499	0.305	chrX	152760078		OpenSea	BGN	TSS1500
cg11281673	0.005647034	0.002433377	2.3207	0.021850435	0.305	chrX	119603053		OpenSea	LAMP2;LAMP2;LAMP2;LAMP2;LAMP2;LAMP2	1stExon;1stExon;5'UTR;5'UTR;5'UTR;1stExon
cg07260443	0.006783113	0.002924104	2.3197	0.021902546	0.305	chrX	150395527	chrX:150396220-150396447	N_Shore
cg20065441	0.007803236	0.003366743	2.3177	0.02201361	0.306	chrX	63264114	chrX:63263904-63264129	Island
cg08664054	0.006976105	0.003011041	2.3168	0.022064098	0.306	chrX	100916283		OpenSea	ARMCX2;ARMCX2	TSS1500;TSS1500
cg13095698	0.004544513	0.001964035	2.3139	0.022231992	0.307	chrX	84364580		OpenSea	SATL1;SATL1	TSS1500;TSS1500
cg12206646	0.005170816	0.002235371	2.3132	0.022270866	0.307	chrX	153151054	chrX:153151016-153152219	Island
cg16405946	0.005454231	0.002359033	2.3121	0.022334325	0.307	chrX	153640960	chrX:153639734-153640675	S_Shore	DNASE1L1;DNASE1L1;TAZ;TAZ;TAZ;TAZ;TAZ;DNASE1L1	TSS1500;TSS1500;Body;Body;Body;Body;Body;TSS1500
cg18203880	0.00583984	0.002526081	2.3118	0.022348186	0.307	chrX	15873761	chrX:15872215-15873762	Island	AP1S2	TSS1500
cg07590102	-0.005074929	0.002196213	-2.3108	0.022408288	0.307	chrX	18460454		OpenSea	CDKL5;CDKL5	5'UTR;5'UTR
cg16440909	0.003818762	0.001652678	2.3107	0.022414663	0.307	chrX	149613745		OpenSea	MAMLD1;MAMLD1	5'UTR;1stExon
cg02345317	0.004901228	0.002122018	2.3097	0.022468856	0.307	chrX	70364543		OpenSea	NLGN3;NLGN3;NLGN3	TSS200;TSS200;TSS200
cg03028851	0.006308586	0.002732836	2.3084	0.022541107	0.307	chrX	153996718		OpenSea	DKC1;SNORA36A;DKC1	Body;TSS200;Body
cg16692308	0.004661611	0.002019569	2.3082	0.022553648	0.307	chrX	10588407	chrX:10588199-10588486	Island	MID1;MID1;MID1;MID1	5'UTR;1stExon;5'UTR;5'UTR
cg17291758	0.006818991	0.002954502	2.308	0.022566312	0.307	chrX	48858921		OpenSea	GRIPAP1;GRIPAP1	TSS1500;TSS1500
cg11116781	0.008086093	0.003505407	2.3067	0.022638173	0.307	chrX	123094384	chrX:123093923-123094582	Island	STAG2;STAG2;STAG2;STAG2	TSS1500;TSS200;TSS1500;TSS1500
cg12171481	0.005906963	0.002562356	2.3053	0.022722448	0.307	chrX	30907692	chrX:30906901-30907728	Island	MAP3K7IP3	TSS200
cg17221316	0.005512621	0.002391889	2.3047	0.022755487	0.307	chrX	137700841		OpenSea	LOC158696	TSS1500
cg17230120	-0.006219478	0.002700233	-2.3033	0.022836641	0.307	chrX	118207600	chrX:118207507-118207779	Island
cg10288106	0.007618928	0.003308109	2.3031	0.022848525	0.307	chrX	71526903	chrX:71524832-71527299	Island	CITED1;CITED1;CITED1;CITED1;CITED1	TSS1500;1stExon;5'UTR;TSS200;TSS1500
cg14725109	0.009287095	0.004033636	2.3024	0.02288883	0.307	chrX	47696106	chrX:47696092-47696364	Island	ZNF81	TSS200
cg13766816	0.007631006	0.003315412	2.3017	0.022931604	0.307	chrX	118616721	chrX:118616426-118616886	Island
cg03977822	0.005354138	0.002326746	2.3011	0.022963602	0.307	chrX	70503563	chrX:70503261-70503963	Island	NONO;NONO;NONO;NONO;BCYRN1;NONO;NONO;NONO;NONO	5'UTR;5'UTR;1stExon;5'UTR;Body;1stExon;1stExon;5'UTR;1stExon
cg10551631	0.006669242	0.00289904	2.3005	0.023000126	0.307	chrX	43832862		OpenSea	NDP;NDP	5'UTR;1stExon
cg03440272	0.00540667	0.002350743	2.3	0.023030283	0.307	chrX	51139066	chrX:51138953-51139255	Island
cg01137368	0.006014594	0.002615296	2.2998	0.023042447	0.307	chrX	28938361		OpenSea	IL1RAPL1	Body
cg15068728	0.007067605	0.003073767	2.2993	0.023068475	0.307	chrX	67913143	chrX:67913299-67914134	N_Shore	STARD8;STARD8;STARD8	TSS1500;5'UTR;Body
cg12308146	0.008089851	0.003518449	2.2993	0.023072243	0.307	chrX	100542163	chrX:100546063-100546550	N_Shelf	TAF7L;TAF7L	Body;Body
cg24741068	0.006118253	0.002661306	2.299	0.023089772	0.307	chrX	48432888	chrX:48432815-48433322	Island	RBM3;RBM3	1stExon;5'UTR
cg08645737	0.004804641	0.002091673	2.297	0.023203189	0.308	chrX	82766491	chrX:82765442-82765776	S_Shore
cg13125542	0.005552489	0.002417724	2.2966	0.023230016	0.308	chrX	129304952	chrX:129304946-129306427	Island	RAB33A	TSS1500
cg07343739	0.004519099	0.001970308	2.2936	0.023405721	0.31	chrX	46617524	chrX:46618013-46618969	N_Shore	SLC9A7	Body
cg18585581	0.005642355	0.002461745	2.292	0.023499846	0.311	chrX	48454810	chrX:48455942-48456594	N_Shore	WDR13;WDR13;WDR13	TSS1500;TSS1500;TSS1500
cg05237609	0.005562254	0.002427123	2.2917	0.023518127	0.311	chrX	46404607	chrX:46404634-46405165	N_Shore	ZNF674;LOC401588;ZNF674	5'UTR;TSS1500;5'UTR
cg17609703	0.005001041	0.002182827	2.2911	0.02355517	0.311	chrX	70795397	chrX:70798022-70798353	N_Shelf	BCYRN1;OGT;OGT	Body;3'UTR;3'UTR
cg13668826	0.0038923	0.001699955	2.2896	0.023640859	0.311	chrX	70148340	chrX:70150675-70151002	N_Shelf	SLC7A3;SLC7A3	Body;Body
cg12124733	0.007116155	0.003109217	2.2887	0.02369588	0.311	chrX	134655103	chrX:134655102-134655750	Island	DDX26B	Body
cg27581839	0.005442188	0.002380901	2.2858	0.023873697	0.313	chrX	112083581	chrX:112083564-112084815	Island	AMOT	5'UTR
cg01010298	0.00616834	0.002699906	2.2847	0.023941189	0.314	chrX	8093828		OpenSea	MIR651	TSS1500
cg15770613	0.006793804	0.002974913	2.2837	0.023998758	0.314	chrX	120183585	chrX:120181326-120181970	S_Shore	GLUD2;GLUD2	3'UTR;1stExon
cg17853057	0.00519343	0.002274362	2.2835	0.024012798	0.314	chrX	54070497	chrX:54070312-54071311	Island	PHF8;PHF8	1stExon;5'UTR
cg17345373	0.005710691	0.00250205	2.2824	0.024077202	0.314	chrX	64754885	chrX:64754316-64754805	S_Shore	LAS1L;LAS1L;LAS1L	TSS200;TSS200;TSS200
cg22050539	0.005340601	0.002341595	2.2808	0.024177644	0.315	chrX	135056691	chrX:135055671-135056158	S_Shore	MMGT1	TSS1500
cg12645617	0.007126084	0.003127194	2.2787	0.024300233	0.316	chrX	154616579	chrX:154611505-154612637	S_Shelf
cg17797857	0.005994157	0.002631311	2.278	0.024345268	0.316	chrX	24005356		OpenSea	KLHL15	3'UTR
cg14218246	0.008301479	0.003647627	2.2759	0.02447766	0.317	chrX	47441088		OpenSea	SYN1;TIMP1;SYN1	Body;TSS1500;Body
cg01375994	0.007093931	0.003117747	2.2753	0.024509631	0.317	chrX	3261645	chrX:3263353-3265347	N_Shore	MXRA5	Body
cg16611264	-0.005747236	0.002526113	-2.2751	0.024522483	0.317	chrX	25036057	chrX:25035822-25036123	Island
cg25174364	0.007145163	0.003145667	2.2714	0.024751782	0.319	chrX	144711780	chrX:144712421-144713318	N_Shore
cg03122511	0.008031878	0.00353704	2.2708	0.024791562	0.319	chrX	119077820	chrX:119077089-119077664	S_Shore	NKAP	TSS200
cg16807457	0.006775697	0.002985556	2.2695	0.02487256	0.319	chrX	133371689	chrX:133371069-133371718	Island	CCDC160	5'UTR
cg09284266	0.006335996	0.002793129	2.2684	0.024939522	0.319	chrX	105969630	chrX:105969686-105970598	N_Shore	RNF128;RNF128	TSS1500;Body
cg04754076	0.006244482	0.002752853	2.2684	0.024942941	0.319	chrX	152599461	chrX:152599434-152600076	Island	ZNF275	TSS200
cg01819787	0.008125549	0.00358215	2.2683	0.024944402	0.319	chrX	152953167		OpenSea	SLC6A8;SLC6A8	TSS1500;TSS1500
cg09075063	0.005253523	0.00231632	2.268	0.02496303	0.319	chrX	40036659	chrX:40034239-40036007	S_Shore	BCOR;BCOR	TSS200;TSS200
cg06705078	0.007084425	0.003126477	2.2659	0.025095054	0.319	chrX	102884538	chrX:102884436-102884677	Island	TCEAL1;TCEAL1;TCEAL1	5'UTR;5'UTR;5'UTR
cg03658985	0.006869832	0.003033221	2.2649	0.025163237	0.319	chrX	153167899		OpenSea	AVPR2	TSS200
cg07650640	0.0047128	0.002081134	2.2645	0.025184035	0.319	chrX	40007201	chrX:40005040-40007066	S_Shore	BCOR;BCOR	5'UTR;5'UTR
cg25695029	0.007786253	0.003439334	2.2639	0.025225135	0.319	chrX	136512132	chrX:136510308-136510914	S_Shore
cg00412554	0.005433764	0.002400535	2.2636	0.025245424	0.319	chrX	117107719		OpenSea	KLHL13;KLHL13;KLHL13;KLHL13;KLHL13;KLHL13;KLHL13	5'UTR;5'UTR;Body;Body;1stExon;TSS200;Body
cg10779454	0.005207111	0.002300456	2.2635	0.02524867	0.319	chrX	53312100		OpenSea	IQSEC2;IQSEC2;IQSEC2	Body;TSS1500;TSS1500
cg15199886	0.00769586	0.00340006	2.2634	0.025252722	0.319	chrX	49056688	chrX:49056348-49056887	Island	SYP	TSS200
cg12883424	0.004894139	0.002162749	2.2629	0.025285851	0.319	chrX	70749656	chrX:70752638-70752965	N_Shelf	BCYRN1	Body
cg16867483	0.008025854	0.00354842	2.2618	0.025356573	0.319	chrX	49644595	chrX:49643335-49643654	S_Shore	LOC158572;USP27X;USP27X	TSS1500;1stExon;5'UTR
cg18154784	0.005130436	0.002268617	2.2615	0.025377501	0.319	chrX	23804100	chrX:23801055-23801724	S_Shelf	SAT1;SAT1	Body;3'UTR
cg16520030	0.004807485	0.002126424	2.2608	0.02541895	0.319	chrX	131549050		OpenSea	MBNL3;MBNL3;MBNL3;MBNL3;MBNL3;MBNL3	Body;Body;TSS1500;TSS1500;5'UTR;TSS1500
cg04581892	0.006259333	0.00277272	2.2575	0.025633707	0.321	chrX	96138961		OpenSea	DIAPH2;DIAPH2;RPA4	Body;Body;TSS200
cg03972560	0.004894487	0.002172341	2.2531	0.025915826	0.323	chrX	17877110	chrX:17878441-17878888	N_Shore	RAI2	5'UTR
cg09361477	0.006227041	0.002764667	2.2524	0.025962995	0.323	chrX	101395769	chrX:101397305-101397514	N_Shore	TCEAL6	Body
cg03915742	0.005310664	0.002357838	2.2523	0.02596437	0.323	chrX	133306722	chrX:133305678-133306936	Island
cg25736204	0.008515913	0.003781481	2.252	0.025986408	0.323	chrX	133931285	chrX:133930787-133931355	Island	FAM122B;FAM122B;FAM122B;FAM122B;FAM122C;FAM122B	TSS200;TSS1500;TSS200;TSS1500;5'UTR;TSS200
cg06971254	0.004803097	0.002133454	2.2513	0.026030601	0.323	chrX	48755675	chrX:48754500-48755329	S_Shore	PQBP1;TIMM17B;PQBP1;PQBP1;PQBP1;PQBP1;TIMM17B;PQBP1;PQBP1;PQBP1;PQBP1;PQBP1	5'UTR;TSS1500;5'UTR;TSS200;5'UTR;1stExon;TSS1500;5'UTR;5'UTR;5'UTR;5'UTR;5'UTR
cg12054337	0.008126354	0.003610956	2.2505	0.02608612	0.324	chrX	133931515	chrX:133930787-133931355	S_Shore	FAM122B;FAM122B;FAM122B;FAM122B;FAM122C;FAM122B	TSS1500;TSS1500;TSS1500;TSS1500;5'UTR;TSS1500
cg00027454	0.007061309	0.003141727	2.2476	0.02627452	0.325	chrX	46740285		OpenSea	RP2	3'UTR
cg20746035	0.005266477	0.002344368	2.2464	0.026350019	0.326	chrX	49042873	chrX:49042676-49043059	Island	PRICKLE3	TSS200
cg22328457	0.005622554	0.002503293	2.2461	0.026374679	0.326	chrX	47092729	chrX:47092559-47093306	Island	USP11	Body
cg07674139	0.006551114	0.002917355	2.2456	0.026407366	0.326	chrX	105066526	chrX:105066349-105067110	Island	NRK	TSS200
cg12875534	-0.005304137	0.002364553	-2.2432	0.026564323	0.326	chrX	70839229		OpenSea	CXCR3;BCYRN1;CXCR3	TSS1500;Body;TSS1500
cg07055143	0.005488352	0.002447771	2.2422	0.026630901	0.326	chrX	55477154		OpenSea	MAGEH1	TSS1500
cg05418506	0.005514479	0.002459939	2.2417	0.026662073	0.326	chrX	47004107	chrX:47003750-47004987	Island	NDUFB11;RBM10;NDUFB11;RBM10;NDUFB11;NDUFB11	Body;TSS1500;Body;TSS1500;TSS200;TSS200
cg14928964	0.005088765	0.00227036	2.2414	0.026683459	0.326	chrX	101854594	chrX:101854275-101854527	S_Shore	ARMCX5;ARMCX5;ARMCX5;ARMCX5;ARMCX5;ARMCX5;ARMCX5;ARMCX5;ARMCX5	5'UTR;5'UTR;5'UTR;5'UTR;5'UTR;1stExon;1stExon;5'UTR;1stExon
cg02726808	0.005243955	0.002341079	2.24	0.026777836	0.326	chrX	38211886		OpenSea	OTC;OTC	1stExon;5'UTR
cg02127807	0.005861998	0.002617177	2.2398	0.026788234	0.326	chrX	114468833	chrX:114468095-114468453	S_Shore	LRCH2	TSS200
cg01288367	0.005425184	0.002423147	2.2389	0.026849417	0.326	chrX	68384992	chrX:68384913-68385404	Island	PJA1;PJA1;PJA1	5'UTR;5'UTR;5'UTR
cg14397820	0.005557976	0.00248265	2.2387	0.026860998	0.326	chrX	53112860	chrX:53111281-53112016	S_Shore	TSPYL2	Body
cg14699869	0.006473186	0.002891579	2.2386	0.026867247	0.326	chrX	152710205	chrX:152710204-152710814	Island	TREX2	Body
cg00648125	0.006018825	0.002688789	2.2385	0.026876877	0.326	chrX	51075046	chrX:51075272-51076331	N_Shore	NUDT10	TSS200
cg00072799	0.00455353	0.00203523	2.2374	0.026952886	0.326	chrX	78427682		OpenSea	GPR174;GPR174	1stExon;3'UTR
cg14602622	0.005497139	0.002457611	2.2368	0.026991259	0.326	chrX	105064204	chrX:105066349-105067110	N_Shelf
cg03003060	0.005086635	0.002274286	2.2366	0.027004438	0.326	chrX	13956166	chrX:13956150-13957061	Island	GPM6B	Body
cg15040559	0.008527601	0.003812779	2.2366	0.027004531	0.326	chrX	47082407	chrX:47077163-47078637	S_Shelf	CDK16;CDK16;CDK16	Body;5'UTR;TSS200
cg00969573	0.007121877	0.003188532	2.2336	0.027206109	0.328	chrX	84259298		OpenSea	APOOL	Body
cg15376401	0.004446156	0.001993912	2.2299	0.027458918	0.329	chrX	73438975		OpenSea	NCRNA00182;MIR374B;MIR421	Body;TSS1500;TSS1500
cg08108619	0.007690128	0.00344959	2.2293	0.027498305	0.329	chrX	84499351	chrX:84498772-84499884	Island	ZNF711	5'UTR
cg05127037	0.007972845	0.003576818	2.229	0.027515661	0.329	chrX	154290180		OpenSea	MTCP1NB	Body
cg10009003	0.006448298	0.002893433	2.2286	0.027545373	0.329	chrX	56589792	chrX:56589945-56590514	N_Shore	UBQLN2	TSS1500
cg01913196	0.006793519	0.003049136	2.228	0.027585243	0.329	chrX	125687041	chrX:125685711-125686941	S_Shore	DCAF12L1	TSS200
cg09033783	-0.004688364	0.002104393	-2.2279	0.027593526	0.329	chrX	152737555	chrX:152735784-152736193	S_Shore	HAUS7	TSS1500
cg15236541	0.009469899	0.004251969	2.2272	0.027642417	0.329	chrX	73642618	chrX:73642494-73642766	Island	SLC16A2	Body
cg20348344	0.005481179	0.00246171	2.2266	0.027683932	0.329	chrX	39951468	chrX:39950899-39951665	Island	BCOR;BCOR;BCOR;BCOR	5'UTR;5'UTR;5'UTR;5'UTR
cg13161621	0.00601929	0.002704267	2.2258	0.027733719	0.329	chrX	53348705	chrX:53349666-53350613	N_Shore	IQSEC2	Body
cg13281118	0.005128468	0.002304143	2.2258	0.027739834	0.329	chrX	49229672	chrX:49226052-49226666	S_Shelf	GAGE2C;GAGE2A;GAGE2D;GAGE2C;GAGE2E;GAGE8;GAGE2A;GAGE8;GAGE8;GAGE2A	Body;Body;Body;5'UTR;5'UTR;Body;5'UTR;Body;5'UTR;Body
cg09810925	0.005309919	0.002385852	2.2256	0.027751796	0.329	chrX	40035331	chrX:40034239-40036007	Island	BCOR;BCOR	5'UTR;5'UTR
cg15208718	0.005884536	0.002644299	2.2254	0.027766868	0.329	chrX	47925446		OpenSea	ZNF630	Body
cg11146367	-0.005155546	0.002319186	-2.223	0.027930238	0.33	chrX	49593756		OpenSea	PAGE4	TSS200
cg01044189	0.006322191	0.002844885	2.2223	0.027978466	0.33	chrX	51137589	chrX:51138953-51139255	N_Shore
cg00060882	0.005405724	0.002435035	2.22	0.028139702	0.331	chrX	24072811	chrX:24072558-24073135	Island	EIF2S3	TSS1500
cg15604615	0.005842962	0.002632012	2.22	0.028140959	0.331	chrX	150866552	chrX:150863179-150864078	S_Shelf	PRRG3	TSS1500
cg06152434	0.003855825	0.001737462	2.2192	0.028191886	0.331	chrX	139585460	chrX:139585867-139588578	N_Shore	SOX3;SOX3	3'UTR;1stExon
cg05704524	-0.006610147	0.002980604	-2.2177	0.028297208	0.332	chrX	119378521	chrX:119378646-119379039	N_Shore	CXorf42	Body
cg17590101	0.007687253	0.003468483	2.2163	0.028395579	0.332	chrX	48327749		OpenSea	SLC38A5	5'UTR
cg24814801	0.005123696	0.002312143	2.216	0.028418144	0.332	chrX	77151194	chrX:77150837-77151247	Island	MAGT1	TSS200
cg08341323	0.005983501	0.002700414	2.2158	0.028433788	0.332	chrX	151903218		OpenSea	MAGEA12;MAGEA12;MAGEA12;CSAG1;CSAG1	TSS200;TSS200;TSS200;TSS200;TSS200
cg05943755	0.004513153	0.002038278	2.2142	0.028544401	0.332	chrX	53403953		OpenSea	SMC1A	3'UTR
cg09662069	0.004106946	0.001855231	2.2137	0.02857878	0.332	chrX	71899800	chrX:71900454-71900727	N_Shore	PHKA1;PHKA1	Body;Body
cg12372503	0.004129583	0.001865956	2.2131	0.028620626	0.332	chrX	134730716		OpenSea
cg13664654	0.006297025	0.002845399	2.2131	0.028625099	0.332	chrX	64754752	chrX:64754316-64754805	Island	LAS1L;LAS1L;LAS1L	TSS200;TSS200;TSS200
cg07983986	0.005240005	0.002368238	2.2126	0.028656012	0.332	chrX	33740873	chrX:33744430-33744951	N_Shelf
cg09226411	0.004602552	0.002080395	2.2123	0.028675244	0.332	chrX	135730241		OpenSea	CD40LG	TSS200
cg02754763	0.006263055	0.002831878	2.2116	0.028726223	0.332	chrX	44403388		OpenSea	FUNDC1	TSS1500
cg01009686	0.005003172	0.002262547	2.2113	0.02874923	0.332	chrX	77166354	chrX:77165924-77166295	S_Shore	ATP7A	5'UTR
cg04014504	0.010418719	0.004712915	2.2107	0.028793713	0.332	chrX	37430717	chrX:37430706-37431784	Island	LANCL3;LANCL3	TSS200;TSS200
cg11304846	0.005288434	0.002393272	2.2097	0.028862318	0.332	chrX	129189315		OpenSea	BCORL1	Body
cg02205962	0.004161552	0.001884837	2.2079	0.028990524	0.333	chrX	152989807	chrX:152988874-152991719	Island	BCAP31;BCAP31;ABCD1;BCAP31;BCAP31;BCAP31	Body;TSS1500;TSS1500;1stExon;TSS1500;5'UTR
cg02914047	0.006068636	0.002751316	2.2057	0.02914723	0.335	chrX	105935885		OpenSea	RNF128	TSS1500
cg03057808	0.005951383	0.002700054	2.2042	0.029258577	0.335	chrX	105855296	chrX:105855028-105855297	Island	CXorf57;CXorf57	1stExon;5'UTR
cg05123368	0.006701339	0.003040644	2.2039	0.029276675	0.335	chrX	37026697	chrX:37026348-37026706	Island	FAM47C	1stExon
cg07386410	0.007901304	0.003587991	2.2022	0.02940431	0.336	chrX	55515751	chrX:55515067-55515544	S_Shore	USP51	TSS200
cg02497718	0.005116098	0.002324099	2.2013	0.029464218	0.336	chrX	52674356		OpenSea	SSX7	3'UTR
cg14708847	0.005539631	0.002517626	2.2003	0.0295357	0.336	chrX	110339313	chrX:110339364-110339679	N_Shore	PAK3;PAK3;PAK3	5'UTR;TSS200;5'UTR
cg17326835	0.005762143	0.002619198	2.2	0.029562883	0.336	chrX	153688618	chrX:153688592-153688860	Island	PLXNA3	Body
cg18754842	0.005932133	0.002697601	2.199	0.029630081	0.337	chrX	44970741		OpenSea	KDM6A	3'UTR
cg14334484	0.009621686	0.004379343	2.1971	0.029774455	0.337	chrX	73524064	chrX:73523919-73524125	Island	ZCCHC13;ZCCHC13	1stExon;5'UTR
cg16617551	0.005936561	0.002702653	2.1966	0.029810554	0.337	chrX	39714465		OpenSea
cg03735077	0.005473595	0.002492115	2.1964	0.029825418	0.337	chrX	102192803	chrX:102192185-102192566	S_Shore	RAB40AL	1stExon
cg04716051	-0.00691172	0.003150869	-2.1936	0.030029055	0.339	chrX	18443256	chrX:18443120-18444426	Island	CDKL5	TSS1500
cg26672162	0.005260964	0.002398675	2.1933	0.030052061	0.339	chrX	47490133		OpenSea	CFP;CFP	TSS1500;TSS1500
cg00881557	0.006255397	0.002853032	2.1925	0.030106337	0.339	chrX	70401955	chrX:70401862-70402213	Island
cg15481878	0.005299333	0.002422095	2.1879	0.030449784	0.343	chrX	55115294		OpenSea	PAGE2	TSS1500
cg04301343	0.004521951	0.00206909	2.1855	0.030631743	0.344	chrX	19140658	chrX:19140869-19141094	N_Shore	GPR64;GPR64;GPR64;GPR64;GPR64;GPR64;GPR64;GPR64	5'UTR;5'UTR;1stExon;5'UTR;1stExon;1stExon;5'UTR;1stExon
cg18144073	0.00760431	0.003479779	2.1853	0.03064618	0.344	chrX	54835328	chrX:54835220-54835525	Island	MAGED2;MAGED2;MAGED2	5'UTR;TSS200;5'UTR
cg10276549	0.005827667	0.00266835	2.184	0.03074292	0.344	chrX	151143686	chrX:151142680-151143555	S_Shore	GABRE	TSS1500
cg18882670	0.005908381	0.002706048	2.1834	0.030787889	0.344	chrX	118357084	chrX:118356936-118357194	Island
cg06454951	-0.005113796	0.002342375	-2.1832	0.030805331	0.344	chrX	15683334		OpenSea	TMEM27	TSS200
cg03646906	0.00594276	0.002724368	2.1813	0.030943496	0.345	chrX	48928869	chrX:48929636-48930361	N_Shore	PRAF2	3'UTR
cg26308359	0.005800754	0.002659821	2.1809	0.030977847	0.345	chrX	150565446	chrX:150565211-150565865	Island	VMA21	TSS1500
cg01768144	0.007010291	0.003215666	2.18	0.031041276	0.345	chrX	118601185	chrX:118602158-118603318	N_Shore	LOC100303728;SLC25A5	Body;TSS1500
cg02116333	0.00523493	0.00240152	2.1798	0.031056665	0.345	chrX	53461433	chrX:53461178-53461463	Island	HSD17B10;HSD17B10	TSS200;TSS200
cg06462431	-0.005223871	0.002398695	-2.1778	0.031211977	0.346	chrX	69655158	chrX:69653707-69654661	S_Shore
cg07679432	0.006001908	0.002756254	2.1776	0.031230018	0.346	chrX	152596109	chrX:152599434-152600076	N_Shelf
cg16949923	-0.005961471	0.00273973	-2.1759	0.031354167	0.347	chrX	100603782	chrX:100603622-100603950	Island	TIMM8A;TIMM8A;TIMM8A	TSS200;1stExon;5'UTR
cg15464143	0.006656175	0.003061585	2.1741	0.031495012	0.348	chrX	16887664	chrX:16887742-16889250	N_Shore	RBBP7	Body
cg12976380	0.004749389	0.002185792	2.1728	0.03159098	0.349	chrX	139846499	chrX:139846646-139846955	N_Shore
cg03382925	0.005498063	0.002532257	2.1712	0.031717093	0.349	chrX	53350144	chrX:53349666-53350613	Island	IQSEC2	1stExon
cg03363535	0.004979469	0.002295518	2.1692	0.031871631	0.351	chrX	101771438	chrX:101771337-101771673	Island	TMSB15A	5'UTR
cg09510036	0.005451476	0.002514772	2.1678	0.031982883	0.351	chrX	69396399		OpenSea	DGAT2L6	TSS1500
cg08063757	0.005691787	0.002627395	2.1663	0.032096455	0.352	chrX	153561174	chrX:153561035-153561361	Island
cg01013491	0.004373826	0.002019118	2.1662	0.032105616	0.352	chrX	135180748	chrX:135180417-135180783	Island
cg02602300	0.007222693	0.003335126	2.1656	0.032149557	0.352	chrX	153199713	chrX:153199952-153200924	N_Shore	NAA10	Body
cg25132467	0.006232318	0.002878758	2.1649	0.032205071	0.352	chrX	129065735	chrX:129065619-129066259	Island
cg12166599	0.010699916	0.00494294	2.1647	0.032224364	0.352	chrX	55026360	chrX:55026359-55026985	Island	APEX2	TSS1500
cg14260918	0.005945411	0.002748255	2.1633	0.032329934	0.352	chrX	46306533	chrX:46306249-46306838	Island	ZNF673;ZNF673;ZNF673;ZNF673	TSS200;TSS200;TSS200;TSS200
cg18457851	0.005420523	0.002506668	2.1624	0.032400577	0.353	chrX	40104514		OpenSea
cg01207755	0.007631784	0.003530259	2.1618	0.032449471	0.353	chrX	49687058	chrX:49687027-49687993	Island	CLCN5;CLCN5	TSS200;TSS200
cg17873414	0.006510989	0.003017425	2.1578	0.032767743	0.355	chrX	152927974	chrX:152927589-152928165	Island
cg15520863	0.007589326	0.003517828	2.1574	0.0328001	0.355	chrX	119763941	chrX:119763737-119764230	Island	C1GALT1C1;C1GALT1C1;C1GALT1C1;C1GALT1C1	1stExon;1stExon;5'UTR;5'UTR
cg01212903	0.004823811	0.002236903	2.1565	0.032873424	0.355	chrX	139517847	chrX:139521561-139521897	N_Shelf
cg27047283	0.005394263	0.002501631	2.1563	0.032886964	0.355	chrX	135333567	chrX:135332893-135333726	Island	MAP7D3;MAP7D3	1stExon;5'UTR
cg12888005	0.007895996	0.003666016	2.1538	0.033083719	0.357	chrX	48776567	chrX:48775763-48776813	Island	PIM2	TSS200
cg02939364	0.007875515	0.003657579	2.1532	0.033134302	0.357	chrX	18443708	chrX:18443120-18444426	Island	CDKL5	TSS200
cg09143059	0.005115278	0.002377137	2.1519	0.033241907	0.358	chrX	153585715	chrX:153585697-153585944	Island	FLNA;FLNA	Body;Body
cg11321526	0.004956436	0.002307876	2.1476	0.033584963	0.361	chrX	64751905	chrX:64754316-64754805	N_Shelf	LAS1L;LAS1L;LAS1L	Body;Body;Body
cg17965552	0.006358615	0.002962155	2.1466	0.033666223	0.361	chrX	70313663	chrX:70315496-70315853	N_Shore
cg09935073	0.006076945	0.002833469	2.1447	0.033822417	0.363	chrX	110187555		OpenSea	PAK3;PAK3;PAK3;PAK3	5'UTR;1stExon;5'UTR;1stExon
cg16101581	0.004768397	0.002224884	2.1432	0.033944258	0.363	chrX	135382438	chrX:135382457-135382676	N_Shore	GPR112	TSS1500
cg10861033	0.005436349	0.002537582	2.1423	0.034016125	0.364	chrX	3229472	chrX:3228368-3228609	S_Shore	MXRA5	Body
cg02195925	0.004645883	0.002169953	2.141	0.034125293	0.364	chrX	147800074		OpenSea	AFF2;AFF2;AFF2;AFF2;AFF2;AFF2	Body;TSS1500;Body;Body;Body;Body
cg03360001	0.006292	0.002939673	2.1404	0.034177339	0.364	chrX	53453272	chrX:53448968-53449772	S_Shelf	RIBC1;RIBC1	Body;Body
cg13041595	0.004853082	0.002267456	2.1403	0.034181698	0.364	chrX	53468978	chrX:53468578-53469023	Island
cg25085925	0.004834561	0.002260562	2.1387	0.034319208	0.364	chrX	66763691	chrX:66763684-66764077	Island	AR	TSS200
cg27124847	0.005298249	0.002478078	2.138	0.034369448	0.364	chrX	48433165	chrX:48432815-48433322	Island	RBM3	5'UTR
cg12153998	0.003293885	0.001541448	2.1369	0.034466491	0.364	chrX	47077353	chrX:47077163-47078637	Island	CDK16;CDK16	TSS1500;TSS200
cg15529344	0.005310583	0.002485249	2.1368	0.034469381	0.364	chrX	118891924	chrX:118891923-118893527	Island	ANKRD58	TSS1500
cg11861845	0.005049915	0.002363366	2.1367	0.034477284	0.364	chrX	47370252	chrX:47372476-47373042	N_Shelf
cg18509722	0.005279786	0.002471181	2.1365	0.03449413	0.364	chrX	24331994	chrX:24331643-24332347	Island	FAM48B2	TSS1500
cg06246900	0.005915553	0.002768816	2.1365	0.034498471	0.364	chrX	13959695	chrX:13956150-13957061	S_Shelf
cg21284493	0.005540437	0.002593896	2.136	0.034543319	0.364	chrX	53123624	chrX:53123311-53123777	Island
cg18164076	0.008589345	0.00402284	2.1351	0.034610493	0.364	chrX	153059963	chrX:153059275-153060557	Island	IDH3G;SSR4;IDH3G;IDH3G;IDH3G	5'UTR;TSS200;1stExon;5'UTR;1stExon
cg14998855	0.004654342	0.002179905	2.1351	0.034613161	0.364	chrX	47507483	chrX:47509592-47510508	N_Shelf	ELK1;ELK1	5'UTR;5'UTR
cg15490039	0.00598317	0.002802833	2.1347	0.034648684	0.364	chrX	140271719	chrX:140270950-140271553	S_Shore	LDOC1	TSS1500
cg00739582	0.005890083	0.002759998	2.1341	0.034698506	0.364	chrX	145077291		OpenSea	MIR888;MIR890	TSS1500;TSS1500
cg03449040	0.005195719	0.002437817	2.1313	0.03493202	0.365	chrX	10094363	chrX:10094050-10094406	Island	WWC3	Body
cg15511022	0.005171884	0.002426916	2.1311	0.034952781	0.365	chrX	114957471	chrX:114959730-115005442	N_Shelf
cg18520280	0.007111832	0.003338458	2.1303	0.035018143	0.366	chrX	152712923	chrX:152710204-152710814	S_Shelf	TREX2	TSS1500
cg14127907	0.005314296	0.002496145	2.129	0.035125439	0.366	chrX	135579045	chrX:135579001-135580099	Island	HTATSF1;HTATSF1	TSS1500;TSS200
cg05137263	0.003902376	0.001833723	2.1281	0.035200096	0.366	chrX	30327625	chrX:30326439-30327668	Island	NR0B1	TSS200
cg13643725	0.005268683	0.002475888	2.128	0.035210216	0.366	chrX	49143789		OpenSea	PPP1R3F	3'UTR
cg04784122	-0.003768577	0.001772388	-2.1263	0.035356417	0.367	chrX	154033688	chrX:154033366-154033935	Island	MPP1;MPP1;MPP1;MPP1;MPP1;MPP1;MPP1;MPP1	5'UTR;1stExon;1stExon;1stExon;5'UTR;5'UTR;5'UTR;1stExon
cg08725455	0.007476502	0.003516984	2.1258	0.035394038	0.367	chrX	53077301		OpenSea	GPR173	TSS1500
cg12143138	0.005977302	0.002814404	2.1238	0.035564417	0.368	chrX	80063471	chrX:80064923-80065136	N_Shore	BRWD3	Body
cg08855111	0.004837903	0.002279183	2.1226	0.035664939	0.369	chrX	108976340	chrX:108976162-108976894	Island	ACSL4;ACSL4	5'UTR;5'UTR
cg05748359	0.004007067	0.001888466	2.1219	0.035732035	0.369	chrX	149109080	chrX:149106113-149106682	S_Shelf	LOC100272228	Body
cg06885779	-0.004218706	0.001989742	-2.1202	0.035872359	0.369	chrX	103268442	chrX:103267755-103268449	Island	H2BFWT;MIR1256	TSS200;Body
cg04402371	0.004550728	0.002147007	2.1196	0.035928998	0.369	chrX	24691042		OpenSea	PCYT1B	TSS200
cg01131699	0.006311069	0.002977666	2.1195	0.035937568	0.369	chrX	135863051		OpenSea	ARHGEF6;ARHGEF6	5'UTR;1stExon
cg06803079	0.006773405	0.003195898	2.1194	0.035942998	0.369	chrX	47518114	chrX:47518015-47518850	Island	UXT;LOC100133957;UXT;LOC100133957	Body;TSS200;Body;TSS200
cg16059374	0.006665477	0.003145421	2.1191	0.035968854	0.369	chrX	68835678	chrX:68835648-68837063	Island	EDA;EDA;EDA;EDA;EDA;EDA	TSS1500;TSS1500;TSS1500;TSS1500;TSS1500;TSS1500
cg16798761	0.005144945	0.002428202	2.1188	0.035992645	0.369	chrX	128674000	chrX:128674133-128674727	N_Shore	OCRL;OCRL	TSS1500;TSS1500
cg07824412	0.005274214	0.002489234	2.1188	0.035994274	0.369	chrX	30259099		OpenSea	MAGEB4	TSS1500
cg07863318	0.0054665	0.002582835	2.1165	0.036196099	0.37	chrX	119005983	chrX:119005251-119006217	Island	RNF113A;NDUFA1	TSS200;Body
cg14514403	0.005518284	0.002608311	2.1157	0.036267015	0.37	chrX	25034220	chrX:25033664-25034712	Island	ARX	TSS200
cg04025582	0.004719043	0.002231649	2.1146	0.036358589	0.371	chrX	100645906	chrX:100645780-100646107	Island	RPL36A	TSS200
cg14522327	0.004102828	0.001940446	2.1144	0.036378204	0.371	chrX	48326779		OpenSea	SLC38A5	5'UTR
cg15308487	0.004721239	0.002233897	2.1135	0.036458242	0.371	chrX	24483292	chrX:24483016-24483947	Island	PDK3;PDK3	TSS200;TSS200
cg16108684	0.006065365	0.002872283	2.1117	0.036612383	0.372	chrX	125300035	chrX:125299245-125300436	Island	DCAF12L2	TSS200
cg00551957	0.009140502	0.00432983	2.1111	0.036667911	0.372	chrX	45017137	chrX:45016977-45017178	Island	CXorf36	Body
cg13174077	0.00625423	0.002963542	2.1104	0.03672602	0.372	chrX	119709371		OpenSea	CUL4B;CUL4B	1stExon;5'UTR
cg16627148	0.008616759	0.004083497	2.1101	0.036747738	0.372	chrX	9963985	chrX:9960205-9960408	S_Shelf
cg19780807	0.007556679	0.003585082	2.1078	0.036952589	0.374	chrX	119763998	chrX:119763737-119764230	Island	C1GALT1C1;C1GALT1C1;C1GALT1C1;C1GALT1C1	1stExon;1stExon;5'UTR;5'UTR
cg05028588	0.004020956	0.001908202	2.1072	0.037006938	0.374	chrX	24332162	chrX:24331643-24332347	Island	FAM48B2	TSS1500
cg07192043	0.005275985	0.002504893	2.1063	0.037088583	0.374	chrX	149933113	chrX:149930696-149930908	S_Shelf	MTMR1	3'UTR
cg10475690	0.00602403	0.00286049	2.1059	0.037117577	0.374	chrX	154293850		OpenSea	MTCP1NB;MTCP1	5'UTR;Body
cg10926623	0.006187332	0.002942111	2.103	0.037376579	0.376	chrX	153141065		OpenSea	L1CAM;L1CAM;L1CAM	Body;Body;Body
cg05965444	0.004404665	0.002095466	2.102	0.037468086	0.376	chrX	134049328	chrX:134048706-134049272	S_Shore	MOSPD1	TSS200
cg12061866	0.005634555	0.0026822	2.1007	0.037582051	0.377	chrX	28000653		OpenSea	DCAF8L1	TSS1500
cg06091035	0.003604373	0.001715857	2.1006	0.037590668	0.377	chrX	144712953	chrX:144712421-144713318	Island
cg16311072	0.004551333	0.002167137	2.1002	0.037632355	0.377	chrX	101094428		OpenSea	NXF5;NXF5	Body;Body
cg14321399	0.006973107	0.003321457	2.0994	0.037699308	0.377	chrX	55744191		OpenSea	RRAGB;RRAGB;RRAGB;RRAGB	5'UTR;5'UTR;1stExon;1stExon
cg00868980	0.005572761	0.002655365	2.0987	0.037765	0.377	chrX	63005938		OpenSea	MIR1468	Body
cg07136610	0.004137765	0.001972164	2.0981	0.037818544	0.377	chrX	53713793	chrX:53713068-53713794	Island	HUWE1	TSS200
cg17716100	0.007259328	0.003463046	2.0962	0.037985881	0.378	chrX	70315718	chrX:70315496-70315853	Island	FOXO4;FOXO4	TSS1500;TSS1500
cg08612317	0.005991242	0.002858785	2.0957	0.038030613	0.378	chrX	73522680	chrX:73523919-73524125	N_Shore	ZCCHC13	TSS1500
cg02999370	0.006091652	0.002907397	2.0952	0.038076255	0.378	chrX	102026716	chrX:102024034-102024255	S_Shelf
cg05193067	0.00486488	0.002321978	2.0951	0.038083609	0.378	chrX	102602623		OpenSea
cg10423328	0.005495948	0.002625132	2.0936	0.038224525	0.379	chrX	84364131		OpenSea	SATL1;SATL1	TSS200;TSS200
cg06272245	0.005840543	0.002790917	2.0927	0.038305527	0.379	chrX	48398018	chrX:48397759-48398529	Island	TBC1D25	TSS200
cg04421488	0.005633506	0.002693176	2.0918	0.038389821	0.379	chrX	52684511		OpenSea	SSX7	TSS1500
cg17470032	0.005181693	0.002477276	2.0917	0.038397154	0.379	chrX	123350813		OpenSea
cg16678835	0.004494492	0.002149248	2.0912	0.038442416	0.379	chrX	102632131	chrX:102631321-102632073	S_Shore	NGFRAP1;NGFRAP1;NGFRAP1;NGFRAP1	5'UTR;5'UTR;5'UTR;1stExon
cg04598095	0.004182259	0.002002493	2.0885	0.038686196	0.38	chrX	52685166		OpenSea	SSX7	TSS1500
cg00412368	0.005539196	0.002652671	2.0882	0.038719995	0.38	chrX	138285393	chrX:138285318-138285596	Island	FGF13;FGF13;FGF13	5'UTR;Body;Body
cg19547549	0.006444865	0.003086886	2.0878	0.03875095	0.38	chrX	99899348		OpenSea	SRPX2;SRPX2	1stExon;5'UTR
cg09792758	0.006659194	0.003189989	2.0875	0.038777736	0.38	chrX	107683340		OpenSea	COL4A5;COL4A5;COL4A5;COL4A5;COL4A6;COL4A5;COL4A5	5'UTR;1stExon;1stExon;5'UTR;TSS1500;1stExon;5'UTR
cg13977434	0.005897939	0.002825416	2.0875	0.038784223	0.38	chrX	68048117	chrX:68048659-68050252	N_Shore	EFNB1	TSS1500
cg09998941	0.007260263	0.003478192	2.0874	0.038792617	0.38	chrX	27826007		OpenSea	MAGEB10	TSS200
cg17828255	0.008082226	0.003873636	2.0865	0.038875078	0.38	chrX	40435744	chrX:40439739-40440705	N_Shelf
cg17154629	0.007226879	0.003464497	2.086	0.038920082	0.38	chrX	118357077	chrX:118356936-118357194	Island
cg04747879	0.005242531	0.002515584	2.084	0.039101061	0.38	chrX	70288391	chrX:70287890-70288359	S_Shore	SNX12	TSS200
cg11887015	0.006224735	0.002986929	2.084	0.039103865	0.38	chrX	77359083	chrX:77359303-77359979	N_Shore	PGK1	TSS1500
cg06944922	-0.005216289	0.002503036	-2.084	0.03910451	0.38	chrX	38186842	chrX:38186422-38187010	Island	RPGR;RPGR	TSS200;TSS200
cg11391216	0.004745882	0.002277323	2.084	0.039105511	0.38	chrX	19535822	chrX:19533003-19533551	S_Shelf
cg13542480	0.004598851	0.002208416	2.0824	0.039249426	0.38	chrX	51639920	chrX:51637830-51638076	S_Shore	MAGED1;MAGED1;MAGED1	Body;Body;Body
cg14028178	0.005310639	0.002550501	2.0822	0.039270404	0.38	chrX	152760034		OpenSea	BGN	TSS1500
cg17914143	0.005333938	0.002561831	2.0821	0.039281057	0.38	chrX	54466747		OpenSea	TSR2	TSS200
cg14541939	0.006167531	0.002964729	2.0803	0.039446553	0.381	chrX	119005913	chrX:119005251-119006217	Island	NDUFA1;RNF113A	1stExon;TSS200
cg11719509	0.007139854	0.00343242	2.0801	0.039463251	0.381	chrX	129520156		OpenSea	GPR119	TSS1500
cg01070223	0.004911902	0.002363332	2.0784	0.039625982	0.382	chrX	34961618	chrX:34961430-34961705	Island	FAM47B	1stExon
cg04598328	0.00561621	0.00270298	2.0778	0.039681752	0.382	chrX	134170451	chrX:134166067-134166985	S_Shelf
cg13536258	0.00467066	0.002248243	2.0775	0.039711099	0.382	chrX	79590825	chrX:79590720-79591007	Island	FAM46D	TSS200
cg27260927	0.005613117	0.002702914	2.0767	0.039784353	0.382	chrX	99986436	chrX:99986423-99987185	Island	SYTL4;SYTL4;SYTL4	1stExon;5'UTR;5'UTR
cg09541777	-0.003823393	0.001841521	-2.0762	0.03982905	0.382	chrX	144712707	chrX:144712421-144713318	Island
cg23919845	0.004462042	0.002150731	2.0747	0.039975168	0.382	chrX	46306474	chrX:46306249-46306838	Island	ZNF673;ZNF673;ZNF673;ZNF673	TSS200;TSS200;TSS200;TSS200
cg12542857	0.005219372	0.002515977	2.0745	0.039991415	0.382	chrX	107400064		OpenSea	COL4A6;COL4A6	3'UTR;3'UTR
cg05080834	0.004489472	0.002164489	2.0741	0.040023671	0.382	chrX	9734312	chrX:9733154-9734064	S_Shore	GPR143	TSS1500
cg18159768	0.004700756	0.002267728	2.0729	0.040142466	0.382	chrX	119146504	chrX:119149185-119149734	N_Shelf
cg14106263	0.005491447	0.002649243	2.0728	0.040147786	0.382	chrX	129535683	chrX:129535837-129536173	N_Shore	RBMX2	TSS1500
cg20664654	0.005265794	0.002541173	2.0722	0.040208929	0.382	chrX	153169465		OpenSea	AVPR2;AVPR2;AVPR2	TSS1500;TSS1500;Body
cg08070147	0.003807834	0.001837677	2.0721	0.04021832	0.382	chrX	17756762	chrX:17755053-17756648	S_Shore	SCML1;SCML1;SCML1;SCML1	5'UTR;5'UTR;5'UTR;5'UTR
cg14996291	0.006160493	0.002973173	2.072	0.040224483	0.382	chrX	69662278	chrX:69665102-69665355	N_Shelf
cg02603022	0.005607831	0.002706797	2.0718	0.040249854	0.382	chrX	39547825	chrX:39547824-39548681	Island
cg24496423	0.004752476	0.002296465	2.0695	0.040467028	0.384	chrX	153046480	chrX:153046341-153046768	Island	SRPK3;SRPK3;SRPK3;SRPK3;SRPK3;SRPK3	5'UTR;1stExon;1stExon;5'UTR;5'UTR;1stExon
cg10403109	0.00601879	0.002909452	2.0687	0.040540639	0.384	chrX	150565864	chrX:150565211-150565865	Island	VMA21	Body
cg15578989	0.00803149	0.003885567	2.067	0.040702795	0.385	chrX	134157153	chrX:134155996-134156602	S_Shore	FAM127C	TSS1500
cg07983304	0.004450372	0.00215352	2.0666	0.04074583	0.385	chrX	142716994		OpenSea	SLITRK4	Body
cg05856884	0.006545867	0.003168853	2.0657	0.040828963	0.385	chrX	21776372		OpenSea	SMPX	TSS200
cg04486022	-0.004536554	0.00219989	-2.0622	0.041167806	0.387	chrX	130207446	chrX:130206913-130207455	Island	FLJ30058	5'UTR
cg14961988	0.006715866	0.003258154	2.0612	0.041257294	0.387	chrX	70338337	chrX:70338280-70338866	Island	MED12	TSS200
cg13617521	0.003644216	0.001768261	2.0609	0.041290738	0.387	chrX	153996788		OpenSea	DKC1;SNORA36A;DKC1	Body;TSS200;Body
cg09475041	-0.004068875	0.001974595	-2.0606	0.041319035	0.387	chrX	138612736		OpenSea	F9	TSS200
cg13324949	-0.005391737	0.002617556	-2.0598	0.041394323	0.387	chrX	2848021	chrX:2846195-2847511	S_Shore	ARSD;ARSD	TSS1500;TSS1500
cg05371395	0.0045474	0.002207943	2.0596	0.041420816	0.387	chrX	12156894	chrX:12156604-12157274	Island	FRMPD4;FRMPD4	5'UTR;1stExon
cg06213900	0.00527029	0.002559492	2.0591	0.041464423	0.387	chrX	39436753		OpenSea
cg18077778	0.005854614	0.00284331	2.0591	0.041467517	0.387	chrX	35816333		OpenSea	MAGEB16	TSS200
cg23955842	0.00648833	0.003152901	2.0579	0.041583578	0.387	chrX	150346131	chrX:150345615-150346577	Island	GPR50	Body
cg16204757	0.005973371	0.002902968	2.0577	0.041604549	0.387	chrX	64887739	chrX:64887549-64887837	Island	MSN	Body
cg09411587	0.006026004	0.002930074	2.0566	0.041709321	0.387	chrX	153990928	chrX:153990840-153991831	Island	DKC1;DKC1	TSS200;TSS200
cg25424856	0.005349792	0.002601279	2.0566	0.041709693	0.387	chrX	50557036	chrX:50556224-50557179	Island	SHROOM4;SHROOM4;SHROOM4	5'UTR;1stExon;Body
cg12869615	0.005337579	0.002596231	2.0559	0.041778783	0.387	chrX	101906288	chrX:101906001-101907017	Island	GPRASP1;GPRASP1;GPRASP1	TSS200;TSS200;TSS200
cg11852358	-0.004660437	0.002267628	-2.0552	0.041846547	0.387	chrX	151307112		OpenSea	MAGEA10;MAGEA10	TSS200;TSS200
cg05740522	0.004737072	0.002305272	2.0549	0.041877627	0.387	chrX	130036828	chrX:130036747-130037158	Island	ENOX2;ENOX2	5'UTR;5'UTR
cg09445383	0.005465678	0.002660766	2.0542	0.041947486	0.387	chrX	99891894	chrX:99891299-99891794	S_Shore	TSPAN6	TSS200
cg07573912	0.004619379	0.002250233	2.0528	0.042078373	0.387	chrX	153363369	chrX:153362568-153363473	Island	MECP2;MECP2	TSS200;TSS200
cg16216704	0.005330831	0.002597634	2.0522	0.042143221	0.387	chrX	53448902	chrX:53448968-53449772	N_Shore	RIBC1;SMC1A;RIBC1	TSS1500;Body;TSS1500
cg06467462	0.005165697	0.002517771	2.0517	0.042191816	0.387	chrX	44203047	chrX:44202712-44203014	S_Shore	EFHC2	TSS200
cg16562533	0.005175449	0.002523556	2.0509	0.042274744	0.387	chrX	153523343	chrX:153523741-153524175	N_Shore	TEX28;TKTL1;TKTL1	5'UTR;TSS1500;TSS1500
cg26684826	0.004412865	0.00215172	2.0509	0.042274892	0.387	chrX	102754778		OpenSea	RAB40A	3'UTR
cg07811386	0.004361714	0.002127066	2.0506	0.04230221	0.387	chrX	15768223		OpenSea	CA5B	Body
cg03369828	0.004591475	0.002239863	2.0499	0.042370269	0.387	chrX	49460408		OpenSea	PAGE1	5'UTR
cg04625528	0.005147795	0.002512107	2.0492	0.042439348	0.387	chrX	16140651		OpenSea	GRPR	TSS1500
cg11637006	0.006078693	0.002966611	2.049	0.042455065	0.387	chrX	19905535	chrX:19905027-19906557	Island	SH3KBP1;SH3KBP1	1stExon;5'UTR
cg04029664	-0.006439389	0.003142692	-2.049	0.042458213	0.387	chrX	117250962	chrX:117250233-117250754	S_Shore	KLHL13;KLHL13;KLHL13	TSS200;5'UTR;TSS200
cg09056691	-0.0061061	0.002980351	-2.0488	0.04247992	0.387	chrX	154033836	chrX:154033366-154033935	Island	MPP1;MPP1;MPP1;MPP1	TSS200;TSS200;TSS200;TSS200
cg08848171	0.003586974	0.001751287	2.0482	0.04253882	0.387	chrX	103813550	chrX:103811550-103812043	S_Shore	IL1RAPL2	5'UTR
cg07274490	0.004330208	0.002114255	2.0481	0.042547977	0.387	chrX	9730688	chrX:9733154-9734064	N_Shelf	GPR143	Body
cg10425032	0.006211327	0.003033055	2.0479	0.04257017	0.387	chrX	119694959	chrX:119694943-119695228	Island	CUL4B;CUL4B	Body;TSS200
cg12177562	0.004902017	0.002393744	2.0478	0.042573411	0.387	chrX	152955529		OpenSea	SLC6A8;SLC6A8;SLC6A8	5'UTR;Body;Body
cg08723064	0.004715558	0.002303199	2.0474	0.042618299	0.387	chrX	68761037	chrX:68758191-68758647	S_Shelf
cg10039267	0.004383464	0.00214167	2.0468	0.04268252	0.387	chrX	39960821	chrX:39953434-39969247	Island	BCOR;BCOR	5'UTR;5'UTR
cg10906138	0.005356096	0.002616908	2.0467	0.042684858	0.387	chrX	46433744	chrX:46433054-46434902	Island	CHST7	1stExon
cg16997557	0.004731593	0.002311943	2.0466	0.042698805	0.387	chrX	40693388	chrX:40691960-40692446	S_Shore	LOC100132831	TSS1500
cg14258335	0.004877826	0.002383885	2.0462	0.042740731	0.387	chrX	2843196	chrX:2846195-2847511	N_Shelf	ARSD;ARSD	Body;Body
cg00489811	0.005415655	0.002648826	2.0445	0.042902536	0.388	chrX	136627602	chrX:136629544-136630303	N_Shore
cg03206476	0.005946149	0.002910013	2.0433	0.043023697	0.388	chrX	45240562	chrX:45240847-45241426	N_Shore
cg07830469	0.006098177	0.002984826	2.0431	0.043052008	0.388	chrX	68385467	chrX:68384913-68385404	S_Shore	PJA1;PJA1;PJA1	TSS200;TSS200;TSS200
cg02210067	-0.006181232	0.003025852	-2.0428	0.043077347	0.388	chrX	11777709	chrX:11775784-11776936	S_Shore	MSL3;MSL3;MSL3;MSL3	Body;TSS200;Body;Body
cg03681405	0.004723097	0.00231431	2.0408	0.043277225	0.39	chrX	99195948	chrX:99194334-99194598	S_Shore	LOC442459	TSS1500
cg25843975	0.005027954	0.002465648	2.0392	0.043441106	0.391	chrX	154299647	chrX:154299062-154299795	Island	BRCC3;BRCC3;MTCP1NB;MTCP1	TSS200;TSS200;TSS200;TSS200
cg03317455	0.004931257	0.002419028	2.0385	0.043509331	0.391	chrX	43514740	chrX:43514030-43514793	Island	MAOA	TSS1500
cg03291819	0.004023271	0.001975209	2.0369	0.043676297	0.392	chrX	17874725	chrX:17878441-17878888	N_Shelf	RAI2	5'UTR
cg06953627	0.004058293	0.001993548	2.0357	0.043795476	0.393	chrX	70711445	chrX:70712049-70712821	N_Shore	INGX;BCYRN1	Body;Body
cg06963664	-0.006559037	0.003222836	-2.0352	0.043850374	0.393	chrX	153695784	chrX:153695618-153695844	Island	PLXNA3	Body
cg07507776	0.008654673	0.004254686	2.0342	0.043955049	0.393	chrX	57618914	chrX:57618402-57619328	Island	ZXDB	1stExon
cg12527112	0.004141241	0.002036326	2.0337	0.044002939	0.393	chrX	118986976	chrX:118986684-118987252	Island	UPF3B;UPF3B	TSS200;TSS200
cg09526164	0.006202097	0.003050216	2.0333	0.044039014	0.393	chrX	154254823	chrX:154254915-154255696	N_Shore	FUNDC2	TSS1500
cg18617394	-0.004467966	0.002200692	-2.0303	0.04435507	0.395	chrX	76832207		OpenSea	ATRX;ATRX	Body;Body
cg06794323	0.005236473	0.002582805	2.0274	0.044646351	0.397	chrX	43518105	chrX:43514030-43514793	S_Shelf	MAOA	Body
cg19681107	0.005881267	0.002901597	2.0269	0.044701266	0.397	chrX	133940383		OpenSea	FAM122C;FAM122C;FAM122C;FAM122C;FAM122C;FAM122C;FAM122C	TSS1500;TSS1500;TSS1500;TSS1500;TSS1500;TSS1500;Body
cg13618137	0.006195635	0.003056954	2.0267	0.044719132	0.397	chrX	124454138	chrX:124453902-124454150	Island
cg07858069	0.004653329	0.002296283	2.0265	0.044747519	0.397	chrX	21958690	chrX:21958611-21959701	Island	SMS	TSS200
cg12709057	0.004500453	0.002222415	2.025	0.044896557	0.397	chrX	107334815	chrX:107334420-107335139	Island	PSMD10;PSMD10;ATG4A;PSMD10;ATG4A;PSMD10	5'UTR;5'UTR;TSS200;1stExon;TSS200;1stExon
cg02121672	0.005073104	0.002505639	2.0247	0.044933385	0.397	chrX	24665932		OpenSea	PCYT1B;PCYT1B;PCYT1B	Body;TSS1500;TSS1500
cg08104711	0.00466748	0.002306179	2.0239	0.045013896	0.397	chrX	49091769	chrX:49091934-49092233	N_Shore	CCDC22	TSS200
cg05894744	0.006085684	0.003007864	2.0233	0.045081205	0.397	chrX	119001529	chrX:119005251-119006217	N_Shelf
cg18721956	0.006045876	0.002988916	2.0228	0.045132692	0.397	chrX	153532354		OpenSea	TKTL1;TKTL1;TKTL1	TSS1500;Body;Body
cg25832410	0.005463423	0.002701557	2.0223	0.0451789	0.397	chrX	153096039	chrX:153094946-153096040	Island	PDZD4	TSS200
cg06468442	0.005999041	0.002967533	2.0216	0.045259146	0.397	chrX	106692682	chrX:106692681-106693761	Island
cg01717812	0.005111879	0.002529268	2.0211	0.045308211	0.397	chrX	74376285		OpenSea	ABCB7	TSS200
cg06647694	0.005125472	0.002536272	2.0209	0.045331513	0.397	chrX	131261885		OpenSea	FRMD7;FRMD7	5'UTR;1stExon
cg01545419	-0.005886399	0.002913052	-2.0207	0.04534939	0.397	chrX	30265447	chrX:30265172-30265555	Island	MAGEB1;MAGEB1;MAGEB1	5'UTR;5'UTR;5'UTR
cg12382941	0.00603105	0.002984935	2.0205	0.045370563	0.397	chrX	99986547	chrX:99986423-99987185	Island	SYTL4;SYTL4	5'UTR;TSS200
cg04813240	0.003749272	0.00185638	2.0197	0.045457657	0.397	chrX	39471929	chrX:39472797-39473293	N_Shore
cg20303283	0.004272675	0.002115579	2.0196	0.045462285	0.397	chrX	6145346	chrX:6144120-6145906	Island	NLGN4X;NLGN4X	5'UTR;5'UTR
cg16200617	0.004386475	0.002172623	2.019	0.045530469	0.397	chrX	70442693	chrX:70444046-70444270	N_Shore	BCYRN1;GJB1;GJB1	Body;TSS1500;5'UTR
cg09740875	0.004428577	0.002193648	2.0188	0.04554722	0.397	chrX	124332875	chrX:124336770-124336991	N_Shelf
cg17592148	-0.004787311	0.002373124	-2.0173	0.045707133	0.397	chrX	105969956	chrX:105969686-105970598	Island	RNF128;RNF128;RNF128	1stExon;Body;5'UTR
cg16360370	0.005710306	0.002831573	2.0167	0.045775717	0.397	chrX	70363992		OpenSea	NLGN3;NLGN3;NLGN3	TSS1500;TSS1500;TSS1500
cg13987972	0.007153295	0.003548104	2.0161	0.045835692	0.397	chrX	131624114	chrX:131623144-131624115	Island	MBNL3	TSS200
cg20858239	0.005893341	0.002923919	2.0156	0.045891585	0.397	chrX	54834222	chrX:54834761-54835010	N_Shore	MAGED2;MAGED2;MAGED2;MAGED2	1stExon;TSS1500;5'UTR;TSS1500
cg16243644	0.006719543	0.003334859	2.0149	0.045957579	0.397	chrX	123095766	chrX:123093923-123094582	S_Shore	STAG2;STAG2;STAG2;STAG2	5'UTR;5'UTR;5'UTR;5'UTR
cg14261068	0.005403148	0.002681774	2.0148	0.045976103	0.397	chrX	39946573	chrX:39949372-39949976	N_Shelf	BCOR;BCOR;BCOR;BCOR	5'UTR;5'UTR;5'UTR;5'UTR
cg06649034	0.00644653	0.003199876	2.0146	0.045991758	0.397	chrX	53349902	chrX:53349666-53350613	Island	IQSEC2	1stExon
cg08418115	0.005432701	0.002696646	2.0146	0.045992223	0.397	chrX	152991103	chrX:152988874-152991719	Island	BCAP31;ABCD1;BCAP31	TSS1500;1stExon;TSS1500
cg18435505	0.005649689	0.002804705	2.0144	0.046019166	0.397	chrX	34148722	chrX:34148740-34148957	N_Shore	FAM47A	1stExon
cg13176197	0.006057417	0.003007153	2.0143	0.046021777	0.397	chrX	10449873		OpenSea	MID1;MID1;MID1	Body;Body;Body
cg02969243	0.006114082	0.003035404	2.0143	0.046030288	0.397	chrX	11445762	chrX:11445527-11446182	Island	ARHGAP6;ARHGAP6	Body;Body
cg11049774	0.006727014	0.003340081	2.014	0.046054685	0.397	chrX	102469996	chrX:102469940-102470419	Island	BEX4;BEX4	TSS200;TSS200
cg08395842	0.005712182	0.002838293	2.0125	0.046213063	0.398	chrX	16805428	chrX:16803879-16805429	Island	CXorf15;CXorf15	Body;Body
cg14586560	0.005428143	0.002699943	2.0105	0.046435027	0.398	chrX	133118453	chrX:133118081-133118494	Island	GPC3;GPC3;GPC3;GPC3	Body;Body;Body;Body
cg12513189	0.004625522	0.00230093	2.0103	0.046454517	0.398	chrX	48334335	chrX:48334229-48335036	Island	FTSJ1;FTSJ1	TSS1500;TSS1500
cg10739728	0.006602051	0.003285316	2.0096	0.046531835	0.398	chrX	141293118		OpenSea	MAGEC2	TSS200
cg18433694	-0.005677099	0.002825327	-2.0094	0.046553664	0.398	chrX	138914571		OpenSea	ATP11C;ATP11C	TSS200;TSS200
cg18011534	-0.003862794	0.0019226	-2.0092	0.046576059	0.398	chrX	48932122	chrX:48929636-48930361	S_Shore	WDR45;WDR45;PRAF2	3'UTR;3'UTR;TSS1500
cg16756025	-0.004219548	0.002100279	-2.009	0.046587873	0.398	chrX	152599402	chrX:152599434-152600076	N_Shore	ZNF275	TSS1500
cg00374346	0.005832029	0.002903103	2.0089	0.046603635	0.398	chrX	71349037	chrX:71350941-71352137	N_Shore	NHSL2;RGAG4;RGAG4	Body;1stExon;3'UTR
cg26518560	0.004607446	0.002293556	2.0089	0.046606808	0.398	chrX	53123428	chrX:53123311-53123777	Island
cg16328033	0.009272938	0.004617698	2.0081	0.046685931	0.398	chrX	15353419	chrX:15353369-15354008	Island	PIGA;PIGA	5'UTR;5'UTR
cg07933757	0.004618622	0.002300101	2.008	0.046698998	0.398	chrX	150066987	chrX:150066792-150068172	Island	CD99L2;CD99L2;CD99L2	Body;Body;Body
cg02892589	0.007882833	0.003928591	2.0065	0.046858513	0.398	chrX	41192529	chrX:41191974-41194398	Island	DDX3X	TSS200
cg17513789	0.005668416	0.002826445	2.0055	0.046970592	0.399	chrX	73073251		OpenSea	XIST	TSS1500
cg15522989	0.004475626	0.002232494	2.0048	0.047049384	0.399	chrX	53350524	chrX:53349666-53350613	Island	IQSEC2	TSS200
cg04302178	0.004237598	0.002113897	2.0046	0.047063234	0.399	chrX	122993941	chrX:122993547-122994335	Island	XIAP	TSS200
cg15322230	0.004348721	0.002169756	2.0042	0.047105957	0.399	chrX	40015467	chrX:40010919-40016203	Island	BCOR;BCOR	5'UTR;5'UTR
cg03201165	0.008187496	0.004085457	2.0041	0.047126034	0.399	chrX	152584950	chrX:152584949-152585278	Island
cg09998474	0.006391997	0.003192895	2.0019	0.047355992	0.4	chrX	30907439	chrX:30906901-30907728	Island	MAP3K7IP3;MAP3K7IP3	1stExon;5'UTR
cg01668271	0.004701854	0.002350249	2.0006	0.04750513	0.401	chrX	47696333	chrX:47696092-47696364	Island	ZNF81;ZNF81	1stExon;5'UTR
cg18000985	0.006491684	0.003247004	1.9993	0.047646573	0.401	chrX	40944737	chrX:40943673-40945728	Island	USP9X;USP9X	TSS200;TSS200
cg10906663	0.004286856	0.002144198	1.9993	0.047646937	0.401	chrX	22050977		OpenSea	PHEX;PHEX	1stExon;5'UTR
cg26777760	0.00491836	0.002460214	1.9992	0.04766028	0.401	chrX	132092564	chrX:132090363-132092617	Island	HS6ST2;HS6ST2	Body;Body
cg18444868	-0.004479686	0.002241332	-1.9987	0.047713777	0.401	chrX	30265251	chrX:30265172-30265555	Island	MAGEB1;MAGEB1;MAGEB1	TSS200;5'UTR;5'UTR
cg16149200	0.005633279	0.00281952	1.998	0.047792234	0.401	chrX	120183084	chrX:120181326-120181970	S_Shore	GLUD2	1stExon
cg03026311	-0.004477729	0.002243358	-1.996	0.048008211	0.403	chrX	100075083	chrX:100075232-100075559	N_Shore	CSTF2	TSS1500
cg12950231	0.004755916	0.002383157	1.9956	0.048047605	0.403	chrX	129197768	chrX:129194007-129194703	S_Shelf
cg04101819	0.004501277	0.002256545	1.9948	0.048143889	0.403	chrX	40006699	chrX:40005040-40007066	Island	BCOR;BCOR	5'UTR;5'UTR
cg00366674	0.004901257	0.002458436	1.9936	0.048267444	0.403	chrX	49686431	chrX:49687027-49687993	N_Shore	CLCN5;CLCN5	TSS1500;TSS1500
cg07156563	0.005899376	0.002959307	1.9935	0.048283923	0.403	chrX	71525984	chrX:71524832-71527299	Island	CITED1;CITED1;CITED1;CITED1	TSS1500;5'UTR;5'UTR;TSS1500
cg02288667	0.00492152	0.002469156	1.9932	0.048317178	0.403	chrX	135991582	chrX:135991412-135991928	Island
cg12738079	0.005281993	0.002651182	1.9923	0.048415103	0.404	chrX	153169469		OpenSea	AVPR2;AVPR2;AVPR2	TSS1500;TSS1500;Body
cg01831199	0.006148349	0.003089258	1.9902	0.048646694	0.405	chrX	106362045	chrX:106361519-106361900	S_Shore	RBM41;RBM41;RBM41;RBM41	5'UTR;1stExon;1stExon;5'UTR
cg13550079	0.004255094	0.002138762	1.9895	0.048727351	0.405	chrX	153775995	chrX:153774893-153776136	Island	IKBKG;IKBKG;G6PD;G6PD;IKBKG;IKBKG	5'UTR;5'UTR;TSS1500;TSS1500;TSS200;Body
cg02772823	0.006439121	0.003239173	1.9879	0.048908746	0.405	chrX	115567582		OpenSea	SLC6A14	TSS200
cg05288642	0.005005251	0.002518666	1.9873	0.048979096	0.405	chrX	134138149	chrX:134138081-134138318	Island
cg08757719	0.005218762	0.002626348	1.9871	0.048999692	0.405	chrX	102862789	chrX:102862719-102863148	Island	TCEAL3;TCEAL3	TSS200;TSS200
cg02998933	0.003582636	0.001803149	1.9869	0.049022308	0.405	chrX	100640796		OpenSea	BTK	5'UTR
cg17481638	0.004099078	0.002063243	1.9867	0.049040438	0.405	chrX	10090596	chrX:10094050-10094406	N_Shelf	WWC3	Body
cg03714991	0.005079149	0.002556811	1.9865	0.049062779	0.405	chrX	100474897		OpenSea	DRP2;DRP2	TSS200;TSS200
cg01948589	0.005581868	0.002810304	1.9862	0.049096671	0.405	chrX	20285432	chrX:20284127-20286811	Island	RPS6KA3	TSS1500
cg01596349	0.003538111	0.001781507	1.986	0.04911844	0.405	chrX	153627775	chrX:153626095-153627324	S_Shore	RPL10;RPL10;SNORA70	Body;Body;TSS1500
cg01997953	0.004129537	0.002080028	1.9853	0.049196499	0.405	chrX	30595690		OpenSea	CXorf21	5'UTR
cg16062292	-0.003939565	0.001984759	-1.9849	0.049243745	0.405	chrX	153558585	chrX:153561035-153561361	N_Shelf	TKTL1;TKTL1;TKTL1	3'UTR;3'UTR;3'UTR
cg12720772	0.004049861	0.002041025	1.9842	0.049320299	0.406	chrX	5961169		OpenSea	NLGN4X;NLGN4X	Body;Body
cg01963258	0.004531962	0.002285409	1.983	0.04945927	0.406	chrX	114425993	chrX:114423906-114427195	Island	RBMXL3;LRCH2	1stExon;Body
cg06282524	0.004590596	0.00231586	1.9822	0.049544809	0.406	chrX	139593371	chrX:139593105-139593582	Island
cg25321762	0.006078635	0.003066634	1.9822	0.049551357	0.406	chrX	46404934	chrX:46404634-46405165	Island	ZNF674;LOC401588;ZNF674	TSS200;TSS200;TSS200
cg13781721	0.004795262	0.00242034	1.9812	0.049659012	0.407	chrX	131543695		OpenSea	MBNL3;MBNL3;MBNL3;MBNL3;MBNL3;MBNL3	Body;Body;5'UTR;Body;5'UTR;Body
cg09300343	0.005224795	0.002638177	1.9805	0.049747463	0.407	chrX	139521282	chrX:139521561-139521897	N_Shore
cg04227026	0.005671219	0.00286546	1.9792	0.049894341	0.407	chrX	150884661		OpenSea	FATE1	1stExon
cg11276914	0.005458799	0.002758275	1.9791	0.04990603	0.407	chrX	30247101		OpenSea	MAGEB3	TSS1500
cg05585317	0.00430073	0.002173966	1.9783	0.049994421	0.407	chrX	53117682	chrX:53117470-53118033	Island	TSPYL2	3'UTR
cg16723510	0.004639178	0.00234541	1.978	0.050029296	0.407	chrX	70474184	chrX:70473812-70474287	Island	ZMYM3;ZMYM3;BCYRN1;ZMYM3;ZMYM3	5'UTR;TSS200;Body;5'UTR;5'UTR
cg05479376	-0.006798054	0.003437205	-1.9778	0.05005171	0.407	chrX	2847478	chrX:2846195-2847511	Island	ARSD;ARSD	TSS200;TSS200
cg02155675	0.004562246	0.002307014	1.9776	0.050078126	0.407	chrX	48206388		OpenSea	SSX3	3'UTR
cg11506821	0.004416808	0.002234916	1.9763	0.050224476	0.408	chrX	153362123	chrX:153362568-153363473	N_Shore	MECP2;MECP2	Body;5'UTR
cg24461939	-0.004526045	0.002290874	-1.9757	0.050292149	0.408	chrX	71793047		OpenSea	HDAC8;HDAC8;HDAC8;HDAC8;HDAC8;HDAC8	TSS200;TSS200;TSS200;TSS200;TSS200;TSS200
cg04545159	0.004084123	0.002067719	1.9752	0.050349744	0.408	chrX	15403117		OpenSea	PIR;PIR;FIGF	3'UTR;3'UTR;TSS1500
cg03096488	0.006658025	0.003371738	1.9747	0.050410184	0.408	chrX	66765289	chrX:66766037-66766279	N_Shore	AR	1stExon
cg04790097	0.004366554	0.002211846	1.9742	0.050466433	0.408	chrX	135570618		OpenSea	BRS3	1stExon
cg17562247	0.004354103	0.002205632	1.9741	0.050476013	0.408	chrX	119443277	chrX:119444859-119445272	N_Shore	FAM70A;FAM70A;FAM70A	Body;Body;Body
cg05181110	0.004637645	0.002349515	1.9739	0.050500321	0.408	chrX	40944360	chrX:40943673-40945728	Island	USP9X;USP9X	TSS1500;TSS1500
cg15968979	0.005408107	0.002741296	1.9728	0.050620675	0.408	chrX	153774927	chrX:153774893-153776136	Island	IKBKG;G6PD;G6PD;IKBKG;IKBKG;IKBKG	TSS1500;5'UTR;Body;TSS1500;Body;TSS1500
cg13218284	0.005580706	0.002830497	1.9716	0.050758473	0.409	chrX	38662289	chrX:38662906-38664764	N_Shore	MID1IP1;MID1IP1;MID1IP1	5'UTR;5'UTR;TSS1500
cg07393670	0.005946153	0.003016393	1.9713	0.050799595	0.409	chrX	129299802	chrX:129299432-129300105	Island	AIFM1;AIFM1;AIFM1;AIFM1;AIFM1;AIFM1;AIFM1;AIFM1	5'UTR;5'UTR;5'UTR;1stExon;1stExon;5'UTR;1stExon;1stExon
cg17776579	0.003964651	0.002011525	1.971	0.050835682	0.409	chrX	46306513	chrX:46306249-46306838	Island	ZNF673;ZNF673;ZNF673;ZNF673	TSS200;TSS200;TSS200;TSS200
cg26968620	0.004326449	0.002196734	1.9695	0.051006663	0.409	chrX	24378204	chrX:24380305-24380666	N_Shelf
cg17149359	-0.006091089	0.003093343	-1.9691	0.05105266	0.409	chrX	119764131	chrX:119763737-119764230	Island	C1GALT1C1;C1GALT1C1	TSS200;TSS200
cg13723766	0.00338465	0.001719131	1.9688	0.051085321	0.409	chrX	118739835	chrX:118739709-118740515	Island	NKRF	TSS200
cg10871046	0.005198183	0.002640741	1.9685	0.051127038	0.409	chrX	152587054	chrX:152586898-152587152	Island
cg10531088	0.004736155	0.002406782	1.9678	0.051199017	0.409	chrX	132161936		OpenSea	USP26	1stExon
cg02386310	0.00654024	0.003323879	1.9677	0.051220502	0.409	chrX	48367223	chrX:48367165-48367742	Island	PORCN;PORCN;PORCN;PORCN;PORCN	TSS200;TSS200;TSS200;TSS1500;TSS1500
cg08447449	0.005077479	0.00258132	1.967	0.051295623	0.409	chrX	117250943	chrX:117250233-117250754	S_Shore	KLHL13;KLHL13;KLHL13	TSS200;5'UTR;TSS200
cg14625604	-0.00429528	0.002183889	-1.9668	0.051319579	0.409	chrX	118708625	chrX:118708293-118709240	Island	UBE2A;UBE2A;UBE2A;UBE2A	5'UTR;1stExon;5'UTR;1stExon
cg13937075	0.003706999	0.001885559	1.966	0.051413927	0.409	chrX	136113882	chrX:136113583-136114232	Island	GPR101	TSS200
cg06140460	0.004365494	0.002221204	1.9654	0.05148675	0.409	chrX	48828397	chrX:48825776-48826593	S_Shore	KCND1	TSS200
cg15917060	-0.004386065	0.002232455	-1.9647	0.051567515	0.409	chrX	64891199	chrX:64887549-64887837	S_Shelf	MSN	Body
cg01348758	0.004552474	0.002317493	1.9644	0.051601127	0.409	chrX	80457518		OpenSea	SH3BGRL;SH3BGRL;HMGN5	5'UTR;1stExon;TSS200
cg05292991	0.004984081	0.002537415	1.9642	0.051619857	0.409	chrX	47077403	chrX:47077163-47078637	Island	CDK16;CDK16	TSS1500;TSS200
cg16868497	0.004192484	0.002134527	1.9641	0.051632495	0.409	chrX	106871338	chrX:106871621-106871827	N_Shore	PRPS1	TSS1500
cg09622432	0.006820625	0.003477535	1.9613	0.05196045	0.411	chrX	21875500	chrX:21875378-21875638	Island	YY2;MBTPS2	1stExon;Body
cg20081453	-0.004636883	0.002364304	-1.9612	0.051976359	0.411	chrX	51138790	chrX:51138953-51139255	N_Shore
cg06472116	0.006490982	0.003311896	1.9599	0.052130428	0.412	chrX	46937653	chrX:46937631-46938149	Island	RGN;RGN	TSS200;TSS200
cg06549249	0.005171417	0.00263938	1.9593	0.052197712	0.412	chrX	129040144	chrX:129039750-129040152	Island	UTP14A;UTP14A;UTP14A;UTP14A	1stExon;5'UTR;1stExon;5'UTR
cg02333283	0.006184888	0.003158874	1.9579	0.052362404	0.413	chrX	153707099	chrX:153706928-153707816	Island	LAGE3	1stExon
cg11412673	0.00539006	0.002753885	1.9573	0.052443648	0.413	chrX	53351025	chrX:53349666-53350613	S_Shore	IQSEC2	TSS1500
cg07089242	0.006652939	0.003399152	1.9572	0.052446209	0.413	chrX	149106617	chrX:149106113-149106682	Island	LOC100272228;CXorf40B;CXorf40B	TSS200;1stExon;5'UTR
cg16946997	0.005723048	0.002924342	1.957	0.052469612	0.413	chrX	51076330	chrX:51075272-51076331	Island	NUDT10	Body
cg12077024	0.00638364	0.003264001	1.9558	0.052620353	0.413	chrX	84189377	chrX:84189065-84189591	Island	UBE2DNL	Body
cg10070741	0.00392026	0.002004772	1.9555	0.052657056	0.413	chrX	153056291	chrX:153059275-153060557	N_Shelf	IDH3G;IDH3G	Body;Body
cg09319393	0.004677553	0.002392786	1.9549	0.052729479	0.414	chrX	30906902	chrX:30906901-30907728	Island	MAP3K7IP3	5'UTR
cg13195463	0.003614571	0.001850036	1.9538	0.052857639	0.414	chrX	38255932		OpenSea	OTC	Body
cg03693842	0.004524109	0.002316885	1.9527	0.052991205	0.414	chrX	151620975		OpenSea	GABRA3	TSS1500
cg10321766	0.00385386	0.001974681	1.9516	0.053115019	0.414	chrX	15872216	chrX:15872215-15873762	Island	AP1S2	5'UTR
cg14232368	0.006767701	0.003468304	1.9513	0.053155577	0.414	chrX	135736974		OpenSea	CD40LG	Body
cg11721100	0.006427125	0.003295197	1.9505	0.053257499	0.414	chrX	20134346	chrX:20134203-20135350	Island	MAP7D2;MAP7D2;MAP7D2;MAP7D2	Body;Body;Body;5'UTR
cg01349336	0.003582224	0.001836815	1.9502	0.053283491	0.414	chrX	53461709	chrX:53461178-53461463	S_Shore	HSD17B10;HSD17B10	TSS1500;TSS1500
cg09062995	-0.003896901	0.001998923	-1.9495	0.053372215	0.414	chrX	118211113	chrX:118207507-118207779	S_Shelf
cg02362246	0.004088476	0.002097292	1.9494	0.053383452	0.414	chrX	12974819		OpenSea
cg15577287	0.006513349	0.003341212	1.9494	0.053384651	0.414	chrX	119866977	chrX:119866819-119867135	Island
cg03715506	0.003781608	0.001940728	1.9486	0.053486733	0.414	chrX	123464624	chrX:123466685-123467197	N_Shelf
cg07824317	0.003930019	0.002017529	1.9479	0.053561083	0.414	chrX	38187006	chrX:38186422-38187010	Island	RPGR;RPGR	TSS1500;TSS1500
cg15662806	0.005333353	0.002737965	1.9479	0.05356235	0.414	chrX	107172238		OpenSea	MID2;MID2	3'UTR;3'UTR
cg04647039	0.005664328	0.002907883	1.9479	0.053562887	0.414	chrX	31285105	chrX:31284504-31285019	S_Shore	DMD;DMD;DMD;DMD;DMD;DMD;DMD;DMD;DMD;DMD;DMD;DMD;DMD;DMD;DMD;DMD;DMD;DMD	Body;Body;Body;TSS200;Body;TSS200;TSS200;Body;Body;TSS200;Body;Body;Body;Body;Body;Body;Body;TSS200
cg10538243	0.004584721	0.002354062	1.9476	0.053604343	0.414	chrX	152910068	chrX:152909502-152910069	Island	DUSP9	5'UTR
cg07089438	0.005164876	0.002652216	1.9474	0.053628278	0.414	chrX	133988190		OpenSea	FAM122C;FAM122C	3'UTR;Body
cg10701490	0.007219877	0.003707612	1.9473	0.053636701	0.414	chrX	75005131		OpenSea	MAGEE2	TSS200
cg17390497	0.005218664	0.002681949	1.9458	0.05381427	0.415	chrX	52826284		OpenSea	SPANXN5	Body
cg13030797	0.003966139	0.002038276	1.9458	0.053816364	0.415	chrX	153403150	chrX:153402306-153402674	S_Shore
cg04675306	0.005394968	0.002773448	1.9452	0.053890515	0.415	chrX	135067450	chrX:135067507-135068309	N_Shore	SLC9A6;SLC9A6	TSS200;TSS200
cg04167532	0.004804367	0.00247041	1.9448	0.05394582	0.415	chrX	102631697	chrX:102631321-102632073	Island	NGFRAP1;NGFRAP1;NGFRAP1	TSS1500;5'UTR;5'UTR
cg12233790	-0.004106355	0.002111939	-1.9444	0.053996088	0.415	chrX	10126321	chrX:10126320-10126882	Island	CLCN4	5'UTR
cg06879828	0.003950585	0.002032186	1.944	0.054038162	0.415	chrX	100333798		OpenSea	TMEM35	TSS200
cg02678356	0.005017492	0.002581717	1.9435	0.054103571	0.415	chrX	57937004	chrX:57935678-57936921	S_Shore	ZXDA;ZXDA	1stExon;5'UTR
cg07839376	0.005619317	0.002892046	1.943	0.054158031	0.415	chrX	12806991	chrX:12809597-12810332	N_Shelf
cg00739787	0.006815088	0.0035085	1.9425	0.0542282	0.415	chrX	131157326	chrX:131156818-131157775	Island	MST4;MST4;MST4;MST4;MST4	5'UTR;TSS1500;1stExon;1stExon;5'UTR
cg00625743	0.007554694	0.003890526	1.9418	0.05430555	0.415	chrX	132353139		OpenSea	TFDP3	TSS1500
cg08846002	0.003993335	0.002057141	1.9412	0.054380494	0.415	chrX	134477026	chrX:134477583-134477999	N_Shore	ZNF75D;ZNF75D	5'UTR;1stExon
cg01911846	0.00368304	0.001898272	1.9402	0.054503054	0.415	chrX	102510229		OpenSea	TCEAL8;TCEAL8	TSS200;TSS200
cg00977690	0.005213698	0.002687389	1.9401	0.054520998	0.415	chrX	24167334	chrX:24167563-24168785	N_Shore
cg14386202	-0.00491626	0.002535736	-1.9388	0.05467716	0.415	chrX	139521779	chrX:139521561-139521897	Island
cg09132264	0.005089059	0.002625601	1.9382	0.054744268	0.415	chrX	8699141	chrX:8698857-8700500	Island	KAL1	Body
cg04919858	-0.00405908	0.002094967	-1.9375	0.054831357	0.415	chrX	41135246	chrX:41135116-41135669	Island
cg00203568	-0.00389782	0.002011832	-1.9374	0.054842629	0.415	chrX	135850876	chrX:135849030-135850178	S_Shore	ARHGEF6	Body
cg08401365	0.005399677	0.002787227	1.9373	0.05486162	0.415	chrX	153276960		OpenSea	IRAK1;IRAK1;IRAK1	3'UTR;3'UTR;3'UTR
cg05254049	0.003839051	0.001982275	1.9367	0.054936237	0.415	chrX	47479662	chrX:47478670-47479515	S_Shore	SYN1;SYN1	TSS1500;TSS1500
cg11236244	0.005548539	0.002865898	1.9361	0.055014574	0.415	chrX	151904510		OpenSea	CSAG1;MAGEA12;MAGEA12;CSAG1;MAGEA12	Body;TSS1500;TSS1500;Body;TSS1500
cg16144476	0.006379518	0.003295918	1.9356	0.055073352	0.415	chrX	101087101		OpenSea	NXF5;NXF5	3'UTR;Body
cg02560273	0.004075506	0.002105883	1.9353	0.055108767	0.415	chrX	71371655		OpenSea	FLJ44635	Body
cg08693325	0.005092991	0.002632309	1.9348	0.055170243	0.415	chrX	114523818		OpenSea	LUZP4	TSS1500
cg13279286	0.007651996	0.00395494	1.9348	0.055170877	0.415	chrX	49130160	chrX:49125645-49127200	S_Shelf	PPP1R3F	Body
cg26401825	0.006161809	0.003185949	1.9341	0.055262307	0.415	chrX	99666164	chrX:99666131-99666381	Island	PCDH19;PCDH19	TSS1500;TSS1500
cg08430222	0.004095895	0.002117791	1.934	0.055264379	0.415	chrX	136630060	chrX:136629544-136630303	Island
cg01600123	0.006658105	0.003443775	1.9334	0.055347291	0.415	chrX	69672435	chrX:69674799-69675305	N_Shelf	DLG3;DLG3;DLG3	5'UTR;Body;1stExon
cg01913024	0.007660111	0.003962101	1.9333	0.055350808	0.415	chrX	129300230	chrX:129299432-129300105	S_Shore	AIFM1;AIFM1;AIFM1;AIFM1	TSS1500;TSS1500;TSS1500;TSS1500
cg10575170	0.006685192	0.003457997	1.9333	0.055362036	0.415	chrX	73513412	chrX:73512193-73512569	S_Shore	NCRNA00182	TSS200
cg04065832	0.005509241	0.002849946	1.9331	0.0553809	0.415	chrX	72667191	chrX:72667157-72667590	Island	CDX4	1stExon
cg01895141	0.006059946	0.003134848	1.9331	0.055382517	0.415	chrX	51360852	chrX:51360851-51361777	Island
cg16409172	0.005048244	0.002612466	1.9324	0.055472576	0.415	chrX	20008364	chrX:20008521-20009440	N_Shore	LOC729609	TSS1500
cg05605944	0.005421164	0.002806849	1.9314	0.055592544	0.415	chrX	43741945	chrX:43741299-43741827	S_Shore	MAOB	TSS1500
cg01556010	0.004776012	0.002473163	1.9311	0.055626343	0.415	chrX	74493847		OpenSea	UPRT;UPRT	TSS200;TSS200
cg09034929	0.006541126	0.003387228	1.9311	0.055628866	0.415	chrX	70288225	chrX:70287890-70288359	Island	SNX12;SNX12	1stExon;5'UTR
cg17732141	0.00469088	0.002430722	1.9298	0.055789538	0.416	chrX	48694446	chrX:48693328-48694090	S_Shore	PCSK1N	TSS1500
cg12592455	0.005030335	0.002606773	1.9297	0.055803653	0.416	chrX	134166801	chrX:134166067-134166985	Island	FAM127A;FAM127A	1stExon;3'UTR
cg01426251	0.004715932	0.002445092	1.9287	0.055926852	0.417	chrX	37001669	chrX:37003510-37004547	N_Shore
cg16167304	0.004114451	0.002136131	1.9261	0.056255206	0.418	chrX	107784996		OpenSea	COL4A5;COL4A5;COL4A5	Body;Body;Body
cg17785468	-0.004432238	0.002301317	-1.926	0.056276185	0.418	chrX	101805097		OpenSea	NXF4	Body
cg06663923	-0.004282389	0.002224918	-1.9247	0.056429808	0.419	chrX	49020767	chrX:49022407-49023072	N_Shore	MAGIX;MAGIX;MAGIX;MAGIX;MAGIX	Body;1stExon;Body;Body;5'UTR
cg11472424	0.004932534	0.002562785	1.9247	0.056437815	0.419	chrX	55020450		OpenSea	PFKFB1;PFKFB1	1stExon;5'UTR
cg04300278	0.005702549	0.002964313	1.9237	0.056557154	0.419	chrX	122318890	chrX:122318752-122319149	Island	GRIA3;GRIA3	Body;Body
cg11039211	0.004578914	0.002380442	1.9236	0.05657963	0.419	chrX	152686122	chrX:152686121-152687199	Island	ZFP92	Body
cg14349378	0.004684061	0.002435533	1.9232	0.056622465	0.419	chrX	152954303		OpenSea	SLC6A8;SLC6A8;SLC6A8	Body;Body;TSS1500
cg06938654	0.004432688	0.002304989	1.9231	0.056639455	0.419	chrX	21875563	chrX:21875378-21875638	Island	YY2;MBTPS2	1stExon;Body
cg12030973	0.004408736	0.002294367	1.9215	0.056834597	0.42	chrX	100872993		OpenSea	ARMCX6;ARMCX6	TSS200;TSS200
cg00051952	0.004678841	0.00243698	1.9199	0.057040108	0.421	chrX	153605299	chrX:153606334-153608237	N_Shore
cg10476451	0.005119077	0.002666463	1.9198	0.057057198	0.421	chrX	18517817		OpenSea	CDKL5;CDKL5	5'UTR;5'UTR
cg05162528	0.005186638	0.00270327	1.9187	0.057203655	0.421	chrX	153240299	chrX:153236071-153238480	S_Shore	TMEM187	5'UTR
cg06454337	0.004928742	0.002570021	1.9178	0.057315106	0.421	chrX	15683427		OpenSea	TMEM27	TSS1500
cg10163050	0.003563238	0.001858491	1.9173	0.057380175	0.421	chrX	153637650	chrX:153639734-153640675	N_Shelf	DNASE1L1;DNASE1L1;DNASE1L1;DNASE1L1	TSS200;5'UTR;5'UTR;5'UTR
cg02129889	0.006312982	0.003292828	1.9172	0.057390808	0.421	chrX	118925789	chrX:118925157-118926129	Island	RPL39	TSS200
cg04930858	0.00565827	0.002951414	1.9171	0.057397613	0.421	chrX	48777487	chrX:48775763-48776813	S_Shore	PIM2	TSS1500
cg06831164	0.003848948	0.002008488	1.9163	0.057499909	0.421	chrX	44202713	chrX:44202712-44203014	Island	EFHC2	Body
cg09199027	-0.005021034	0.002620233	-1.9163	0.057511037	0.421	chrX	2825596	chrX:2825438-2825646	Island	ARSD	Body
cg00553200	0.003718287	0.001940935	1.9157	0.057579872	0.421	chrX	153210234		OpenSea	RENBP	TSS200
cg05071823	0.006035301	0.003154353	1.9133	0.057888418	0.423	chrX	117628671	chrX:117629130-117629377	N_Shore	DOCK11	TSS1500
cg06796204	0.007239912	0.003784546	1.913	0.057927838	0.423	chrX	71351792	chrX:71350941-71352137	Island	NHSL2;RGAG4	Body;TSS200
cg04927657	0.007950578	0.004158078	1.9121	0.058049377	0.423	chrX	53254027	chrX:53253783-53254826	Island	KDM5C;KDM5C	1stExon;1stExon
cg01577514	0.0042468	0.002221634	1.9116	0.058115915	0.423	chrX	152954919		OpenSea	SLC6A8;SLC6A8;SLC6A8	TSS200;Body;Body
cg22870596	0.005240421	0.002741819	1.9113	0.058151216	0.423	chrX	52964455	chrX:52963993-52964738	Island
cg13721204	0.004529771	0.002370327	1.911	0.058185229	0.423	chrX	44701980	chrX:44703485-44703894	N_Shore	DUSP21	TSS1500
cg00481999	0.004940941	0.002586307	1.9104	0.058264214	0.424	chrX	47696603	chrX:47696092-47696364	S_Shore	ZNF81	5'UTR
cg17499479	0.004913663	0.002574056	1.9089	0.058459839	0.424	chrX	150067328	chrX:150066792-150068172	Island	CD99L2;CD99L2;CD99L2	TSS200;TSS200;TSS200
cg06116593	0.003879857	0.002032906	1.9085	0.058510792	0.424	chrX	13058358		OpenSea	FAM9C	Body
cg16726201	0.004990987	0.002616199	1.9077	0.058615535	0.424	chrX	49087385	chrX:49087209-49087520	Island	CACNA1F	Body
cg13940798	0.00474799	0.002488863	1.9077	0.058619436	0.424	chrX	50556181	chrX:50556224-50557179	N_Shore	SHROOM4;SHROOM4	Body;Body
cg22044068	0.005849875	0.003066856	1.9075	0.058651287	0.424	chrX	16730503	chrX:16729925-16730938	Island	CTPS2;CTPS2;CTPS2;CTPS2	TSS200;5'UTR;1stExon;5'UTR
cg10440516	0.007017983	0.00367927	1.9074	0.058652747	0.424	chrX	103356134	chrX:103357143-103357565	N_Shore	MCART6;ZCCHC18;ZCCHC18	5'UTR;TSS1500;TSS1500
cg26491060	0.004888334	0.002564705	1.906	0.058840676	0.425	chrX	153219165	chrX:153218818-153219172	Island	HCFC1	Body
cg13839778	0.004495396	0.002359412	1.9053	0.05893221	0.425	chrX	47479048	chrX:47478670-47479515	Island	SYN1;SYN1	1stExon;1stExon
cg10674511	0.004461098	0.002341488	1.9052	0.058940403	0.425	chrX	78003091		OpenSea	LPAR4	TSS200
cg02939216	0.004637156	0.002433983	1.9052	0.058949428	0.425	chrX	22290484		OpenSea	ZNF645	TSS1500
cg15016628	0.005025148	0.002638909	1.9043	0.059070118	0.425	chrX	135570188		OpenSea	BRS3;BRS3	1stExon;5'UTR
cg13069450	0.005465616	0.002871295	1.9035	0.059164194	0.425	chrX	119077366	chrX:119077089-119077664	Island	NKAP	1stExon
cg17833022	0.006521743	0.003427379	1.9028	0.059256342	0.425	chrX	109452788		OpenSea	AMMECR1;AMMECR1;AMMECR1	Body;Body;Body
cg05689984	0.007895735	0.004149553	1.9028	0.059262274	0.425	chrX	101145826		OpenSea	ZMAT1;ZMAT1	TSS1500;Body
cg21762935	-0.004643708	0.002440844	-1.9025	0.059300648	0.425	chrX	103810166	chrX:103809794-103810167	Island	IL1RAPL2	TSS1500
cg04787237	0.004230933	0.002225085	1.9015	0.059436513	0.426	chrX	153060546	chrX:153059275-153060557	Island	IDH3G;IDH3G;SSR4	TSS1500;TSS1500;Body
cg21401951	0.005379967	0.002829562	1.9013	0.059453338	0.426	chrX	71527096	chrX:71524832-71527299	Island	CITED1;CITED1;CITED1;CITED1	TSS1500;TSS200;TSS1500;TSS1500
cg08323957	0.006683462	0.003515583	1.9011	0.059485973	0.426	chrX	110187600		OpenSea	PAK3;PAK3;PAK3;PAK3	5'UTR;1stExon;5'UTR;1stExon
cg10530733	0.004045035	0.002129178	1.8998	0.059656058	0.426	chrX	53078631		OpenSea	GPR173;GPR173	1stExon;5'UTR
cg03604519	0.004891003	0.002574726	1.8996	0.059681169	0.426	chrX	70150290	chrX:70150675-70151002	N_Shore	SLC7A3;SLC7A3	5'UTR;5'UTR
cg00981643	0.004775177	0.002513874	1.8995	0.059693341	0.426	chrX	153363708	chrX:153362568-153363473	S_Shore	MECP2;MECP2	TSS1500;TSS1500
cg12156989	0.004052386	0.002134569	1.8985	0.059835573	0.426	chrX	70511419		OpenSea	NONO;NONO;BCYRN1;NONO;NONO	Body;5'UTR;Body;Body;Body
cg26457165	0.004579866	0.002413495	1.8976	0.059948448	0.426	chrX	152677326	chrX:152676702-152677389	Island
cg17041400	0.004097702	0.00215959	1.8974	0.059970165	0.426	chrX	40506821	chrX:40506176-40506982	Island	CXorf38	TSS200
cg07912337	0.005108893	0.002692709	1.8973	0.059988586	0.426	chrX	153744670	chrX:153744211-153744831	Island	FAM3A;FAM3A;FAM3A;FAM3A;FAM3A	TSS200;TSS200;TSS200;TSS200;TSS200
cg12848223	0.006064134	0.003197329	1.8966	0.060079255	0.426	chrX	105065721	chrX:105066349-105067110	N_Shore	NRK	TSS1500
cg00291164	0.005029775	0.002652755	1.8961	0.060154928	0.426	chrX	128939277		OpenSea	ZDHHC9;ZDHHC9	3'UTR;3'UTR
cg00623388	0.004045683	0.002134303	1.8956	0.060222321	0.426	chrX	129116224	chrX:129113845-129118029	Island	BCORL1	TSS1500
cg04821008	0.00508964	0.002685067	1.8955	0.060224578	0.426	chrX	13397483	chrX:13396888-13397494	Island
cg10008347	0.004854771	0.002561167	1.8955	0.060225189	0.426	chrX	39958040	chrX:39953434-39969247	Island	BCOR;BCOR;BCOR;BCOR	TSS1500;5'UTR;TSS1500;5'UTR
cg14375772	0.005203818	0.002745392	1.8955	0.06023283	0.426	chrX	120181969	chrX:120181326-120181970	Island	GLUD2	1stExon
cg11418237	0.004866277	0.002570564	1.8931	0.060553419	0.428	chrX	82762423	chrX:82763571-82764462	N_Shore	POU3F4	TSS1500
cg12732953	0.005280566	0.002791681	1.8915	0.060760474	0.429	chrX	147062547	chrX:147062671-147062917	N_Shore	FMR1NB	TSS1500
cg08437835	0.006081369	0.003216659	1.8906	0.060888508	0.429	chrX	14891340	chrX:14890991-14891734	Island	MOSPD2;FANCB;FANCB	TSS1500;TSS200;TSS200
cg17281810	0.008362818	0.004423467	1.8906	0.060892282	0.429	chrX	40007949	chrX:40005040-40007066	S_Shore	BCOR;BCOR	5'UTR;5'UTR
cg02264182	0.004348325	0.002301891	1.889	0.061099314	0.43	chrX	148586734	chrX:148586552-148586984	Island	IDS;IDS;IDS;IDS;IDS;IDS	1stExon;5'UTR;1stExon;5'UTR;1stExon;5'UTR
cg09536652	0.006793466	0.003596602	1.8889	0.06112179	0.43	chrX	119514843		OpenSea	ATP1B4;ATP1B4	3'UTR;3'UTR
cg03341064	0.005685172	0.003011099	1.8881	0.06122795	0.43	chrX	48828399	chrX:48825776-48826593	S_Shore	KCND1	TSS200
cg07201013	0.005380574	0.002850135	1.8878	0.061260554	0.43	chrX	103271420	chrX:103267755-103268449	S_Shelf	MIR1256	Body
cg06761424	0.005007046	0.002653972	1.8866	0.061424316	0.431	chrX	118284952	chrX:118284519-118285065	Island	KIAA1210	TSS1500
cg14247154	0.004759899	0.00252454	1.8855	0.061583495	0.432	chrX	63615380	chrX:63614957-63615423	Island	MTMR8	TSS200
cg24627619	0.004381074	0.002325546	1.8839	0.061796212	0.432	chrX	47004591	chrX:47003750-47004987	Island	NDUFB11;NDUFB11;NDUFB11;RBM10;RBM10;NDUFB11	Body;TSS1500;Body;TSS200;TSS200;TSS1500
cg23417743	0.006158514	0.003269057	1.8839	0.06179753	0.432	chrX	129086838	chrX:129086636-129087488	Island
cg06479978	0.004199301	0.0022291	1.8839	0.061801075	0.432	chrX	131161297	chrX:131156818-131157775	S_Shelf	MST4;MST4;MST4	Body;Body;Body
cg09781635	0.004975644	0.002641321	1.8838	0.061812494	0.432	chrX	100872594		OpenSea	ARMCX6;ARMCX6	5'UTR;5'UTR
cg03859891	0.007860181	0.004173407	1.8834	0.061863586	0.432	chrX	115594168		OpenSea	CXorf61	TSS200
cg04177332	0.005158733	0.002740676	1.8823	0.062015588	0.432	chrX	152759883		OpenSea	BGN	TSS1500
cg05692422	0.004903322	0.002605856	1.8817	0.062101792	0.433	chrX	42637044	chrX:42637008-42637383	Island	PPP1R2P9	Body
cg02286623	0.005317066	0.002827178	1.8807	0.062233149	0.433	chrX	17879424	chrX:17879219-17879702	Island	RAI2;RAI2	5'UTR;1stExon
cg07204290	-0.003830106	0.002037431	-1.8799	0.062346715	0.433	chrX	73833865	chrX:73833999-73834597	N_Shore	RLIM;RLIM	5'UTR;5'UTR
cg11028627	0.005815661	0.003093653	1.8799	0.062346958	0.433	chrX	150564821	chrX:150565211-150565865	N_Shore	VMA21	TSS1500
cg18112782	0.006237131	0.00331844	1.8795	0.062392542	0.433	chrX	48814914	chrX:48814267-48815894	Island	OTUD5;OTUD5;OTUD5;OTUD5	5'UTR;TSS200;TSS200;TSS200
cg03424637	0.003022	0.001608013	1.8793	0.062419814	0.433	chrX	147582939	chrX:147582276-147583283	Island	AFF2;AFF2;AFF2;AFF2;AFF2	Body;Body;Body;Body;Body
cg21608567	0.005799201	0.003088186	1.8779	0.062622611	0.434	chrX	70585609	chrX:70585715-70587063	N_Shore	BCYRN1;TAF1;TAF1	Body;TSS1500;TSS1500
cg20767845	0.004178777	0.002226335	1.877	0.062745527	0.434	chrX	128926467		OpenSea	SASH3	Body
cg23779047	0.006258638	0.003335014	1.8766	0.062791342	0.434	chrX	47225852		OpenSea
cg06834983	0.004595277	0.002450713	1.8751	0.063008387	0.435	chrX	52683807		OpenSea	SSX7	5'UTR
cg01666573	0.004218391	0.002249832	1.875	0.063021898	0.435	chrX	8769701	chrX:8769177-8769559	S_Shore	FAM9A;FAM9A	TSS1500;TSS1500
cg04769268	0.004566437	0.002436843	1.8739	0.063169671	0.435	chrX	48755762	chrX:48754500-48755329	S_Shore	PQBP1;TIMM17B;PQBP1;PQBP1;PQBP1;PQBP1;TIMM17B;PQBP1;PQBP1;PQBP1;PQBP1;PQBP1	5'UTR;TSS1500;5'UTR;TSS200;5'UTR;1stExon;TSS1500;5'UTR;5'UTR;5'UTR;5'UTR;5'UTR
cg01832419	0.005512718	0.002942174	1.8737	0.063201251	0.435	chrX	24043059	chrX:24042835-24044094	Island	KLHL15	5'UTR
cg24880787	0.00418844	0.002236394	1.8729	0.063317278	0.435	chrX	144903661	chrX:144903522-144903749	Island	SLITRK2;SLITRK2;SLITRK2;SLITRK2;SLITRK2;SLITRK2;SLITRK2;SLITRK2;SLITRK2	5'UTR;5'UTR;5'UTR;5'UTR;5'UTR;5'UTR;5'UTR;5'UTR;5'UTR
cg03465562	0.005845235	0.00312142	1.8726	0.063349865	0.435	chrX	19001031	chrX:19002003-19003244	N_Shore	PHKA2	Body
cg26149887	0.005332812	0.002847903	1.8725	0.063361086	0.435	chrX	152991265	chrX:152988874-152991719	Island	BCAP31;ABCD1;BCAP31	TSS1500;1stExon;TSS1500
cg05529533	0.003751584	0.002003894	1.8721	0.063415781	0.435	chrX	152163541	chrX:152162552-152162842	S_Shore
cg06127902	-0.003779682	0.002019416	-1.8717	0.063482212	0.435	chrX	24072962	chrX:24072558-24073135	Island	EIF2S3	TSS200
cg05200254	0.003923392	0.002096973	1.871	0.063578869	0.435	chrX	119737969		OpenSea	MCTS1;MCTS1;MCTS1	5'UTR;TSS1500;1stExon
cg19989944	0.004745044	0.00253669	1.8706	0.063636707	0.435	chrX	47077524	chrX:47077163-47078637	Island	CDK16;CDK16	TSS1500;TSS200
cg25156485	0.005135876	0.00274581	1.8704	0.063653952	0.435	chrX	64887827	chrX:64887549-64887837	Island	MSN	Body
cg23628411	0.004191076	0.002240707	1.8704	0.063656117	0.435	chrX	103218066	chrX:103217140-103217713	S_Shore	TMSB15B;MIR1256	5'UTR;Body
cg04625493	0.003477174	0.001859134	1.8703	0.063671137	0.435	chrX	65241977		OpenSea	VSIG4;VSIG4	3'UTR;3'UTR
cg16962216	0.003509995	0.001876771	1.8702	0.063683491	0.435	chrX	153981786	chrX:153978838-153979650	S_Shelf
cg01730177	0.005538275	0.002962131	1.8697	0.063758764	0.435	chrX	16808941	chrX:16803879-16805429	S_Shelf	CXorf15;CXorf15	Body;Body
cg15604347	0.005890844	0.003151542	1.8692	0.063828615	0.435	chrX	114420262	chrX:114423906-114427195	N_Shelf	LRCH2	Body
cg09159923	0.008427172	0.004511279	1.868	0.063992984	0.436	chrX	16730344	chrX:16729925-16730938	Island	CTPS2;CTPS2;CTPS2	TSS200;5'UTR;5'UTR
cg24401557	0.005919264	0.003169836	1.8674	0.064084376	0.436	chrX	137793853	chrX:137793095-137794010	Island	FGF13;FGF13;FGF13;FGF13;FGF13;FGF13	Body;TSS200;Body;Body;Body;Body
cg26468081	-0.005261989	0.002818368	-1.867	0.064131942	0.436	chrX	69501565		OpenSea	ARR3;RAB41	Body;TSS1500
cg09965404	0.005025975	0.00269393	1.8657	0.06432467	0.437	chrX	46404957	chrX:46404634-46405165	Island	ZNF674;LOC401588;ZNF674	TSS200;Body;TSS200
cg20113724	0.005514339	0.002956258	1.8653	0.064374896	0.437	chrX	117957771	chrX:117957615-117957937	Island	ZCCHC12	TSS200
cg15075293	0.005930463	0.003180227	1.8648	0.064448114	0.437	chrX	34959241	chrX:34961430-34961705	N_Shelf
cg05096731	0.003917556	0.00210281	1.863	0.064700309	0.438	chrX	9754594	chrX:9753566-9755101	Island	SHROOM2	1stExon
cg02814558	0.003972071	0.00213336	1.8619	0.064860018	0.439	chrX	150867810	chrX:150863179-150864078	S_Shelf	PRRG3	Body
cg09743261	0.004783745	0.002570034	1.8614	0.064935368	0.439	chrX	71458871	chrX:71458560-71459202	Island	ERCC6L;PIN4	TSS200;Body
cg23832787	0.004823643	0.002592941	1.8603	0.06508575	0.44	chrX	3264728	chrX:3263353-3265347	Island	MXRA5	TSS200
cg10172210	0.005945117	0.003196195	1.8601	0.065119572	0.44	chrX	30233295		OpenSea	MAGEB2	TSS1500
cg14562337	0.004531647	0.002437728	1.859	0.065276113	0.44	chrX	73437943		OpenSea	NCRNA00182	Body
cg08687731	0.004947497	0.002661942	1.8586	0.06532739	0.44	chrX	107023455	chrX:107018606-107019611	S_Shelf
cg06957108	0.003779289	0.002033692	1.8583	0.065365402	0.44	chrX	152082798		OpenSea	ZNF185	TSS200
cg15664701	0.004701562	0.002529996	1.8583	0.065366926	0.44	chrX	119030658		OpenSea	AKAP14;AKAP14;AKAP14	5'UTR;5'UTR;5'UTR
cg00620602	0.004905788	0.002641809	1.857	0.065559835	0.441	chrX	152162559	chrX:152162552-152162842	Island
cg19628038	0.005130254	0.002763292	1.8566	0.065618257	0.441	chrX	103173897	chrX:103173142-103173967	Island	MIR1256	Body
cg15715844	0.006721353	0.003620777	1.8563	0.065653306	0.441	chrX	118369789	chrX:118369862-118370973	N_Shore	PGRMC1	TSS1500
cg16716983	0.003994699	0.002154493	1.8541	0.065970242	0.442	chrX	100474247		OpenSea	DRP2;DRP2	TSS1500;TSS1500
cg14773858	0.005092555	0.002746651	1.8541	0.065974358	0.442	chrX	153603488	chrX:153602720-153603269	S_Shore	FLNA;FLNA	TSS1500;TSS1500
cg00855923	-0.00452321	0.002440388	-1.8535	0.066063259	0.442	chrX	21776346		OpenSea	SMPX	TSS200
cg18031151	0.004238077	0.002288786	1.8517	0.066324632	0.443	chrX	106142458		OpenSea	CLDN2	TSS1500
cg05168419	0.005251894	0.002836579	1.8515	0.066350959	0.443	chrX	38114129	chrX:38115343-38115570	N_Shore
cg22412459	0.003543859	0.001914215	1.8513	0.066372807	0.443	chrX	23925946	chrX:23925590-23926315	Island	APOO;APOO;CXorf58;APOO;CXorf58	1stExon;5'UTR;TSS200;Body;TSS200
cg17464366	0.005622156	0.003037645	1.8508	0.066446764	0.444	chrX	64196495		OpenSea	ZC4H2	TSS200
cg14711543	-0.004396956	0.002376179	-1.8504	0.066504233	0.444	chrX	101380592		OpenSea	TCEAL2	TSS200
cg13145750	0.005114472	0.002766387	1.8488	0.066742433	0.444	chrX	110512115		OpenSea	CAPN6	5'UTR
cg16219271	0.005197423	0.002811929	1.8483	0.066806897	0.444	chrX	7070284	chrX:7065693-7066488	S_Shelf
cg01884384	0.00514643	0.002784554	1.8482	0.066827599	0.444	chrX	118108832	chrX:118108502-118110559	Island	LONRF3;LONRF3	1stExon;1stExon
cg04755662	0.004647008	0.002514486	1.8481	0.066843813	0.444	chrX	66763359	chrX:66763684-66764077	N_Shore	AR	TSS1500
cg17040469	0.004444184	0.002405537	1.8475	0.066933302	0.445	chrX	129255079	chrX:129254555-129255097	Island
cg04574723	0.004726378	0.00255946	1.8466	0.067057279	0.445	chrX	69479214		OpenSea	P2RY4	1stExon
cg17740541	0.003826684	0.002074257	1.8448	0.067318539	0.446	chrX	69510112	chrX:69509644-69509962	S_Shore	KIF4A;PDZD11	5'UTR;TSS1500
cg17056186	0.004485689	0.002431783	1.8446	0.067353171	0.446	chrX	119763575	chrX:119763737-119764230	N_Shore	C1GALT1C1;C1GALT1C1	5'UTR;5'UTR
cg15029878	0.004972936	0.002696232	1.8444	0.067383575	0.446	chrX	47046178	chrX:47050088-47050340	N_Shelf	RBM10;RBM10	3'UTR;3'UTR
cg03598919	0.00584929	0.00317232	1.8439	0.067464177	0.446	chrX	51150887	chrX:51149661-51150911	Island	CXorf67	1stExon
cg16814362	0.005199609	0.00282189	1.8426	0.067648508	0.447	chrX	23350093	chrX:23350284-23350596	N_Shore
cg05147582	0.005217506	0.002831671	1.8426	0.06765503	0.447	chrX	48217075		OpenSea	SSX3;SSX3	TSS1500;TSS1500
cg15454483	0.003896507	0.002115701	1.8417	0.067779335	0.447	chrX	70288604	chrX:70287890-70288359	S_Shore	SNX12	TSS1500
cg00584971	0.005965377	0.00323927	1.8416	0.067798392	0.447	chrX	99665588	chrX:99666131-99666381	N_Shore	PCDH19;PCDH19	TSS1500;TSS1500
cg05807734	0.00498825	0.002709151	1.8413	0.067845732	0.447	chrX	129258475	chrX:129254555-129255097	S_Shelf
cg10858432	0.005009068	0.002721161	1.8408	0.067915917	0.447	chrX	6967595		OpenSea	HDHD1A;HDHD1A	3'UTR;3'UTR
cg08762253	0.004343469	0.002361028	1.8397	0.068083172	0.448	chrX	103031565		OpenSea	PLP1;PLP1;PLP1;PLP1	TSS200;1stExon;TSS200;5'UTR
cg10541169	0.004057526	0.002207042	1.8384	0.068261812	0.449	chrX	99667041	chrX:99666900-99667224	Island
cg10413105	0.006117917	0.003328417	1.8381	0.068315137	0.449	chrX	79590955	chrX:79590720-79591007	Island	FAM46D	TSS200
cg11924796	0.006094552	0.003318256	1.8367	0.06852494	0.45	chrX	47513194	chrX:47509592-47510508	S_Shelf	UXT;UXT	Body;Body
cg00804510	0.004317686	0.00235144	1.8362	0.068597149	0.45	chrX	154302208	chrX:154299062-154299795	S_Shelf	BRCC3;BRCC3	Body;Body
cg07755264	0.004519464	0.002463144	1.8348	0.068798682	0.451	chrX	53361783		OpenSea
cg03447800	0.003513874	0.001915449	1.8345	0.068850112	0.451	chrX	103499585	chrX:103498706-103499843	Island	ESX1;ESX1	5'UTR;1stExon
cg14403309	0.004083884	0.002227327	1.8335	0.068992814	0.451	chrX	37213086	chrX:37208578-37209325	S_Shelf	PRRG1;PRRG1	5'UTR;5'UTR
cg18138606	0.005077332	0.002773999	1.8303	0.069473738	0.453	chrX	54840650		OpenSea	MAGED2;SNORA11;MAGED2;MAGED2	Body;TSS200;Body;Body
cg09210088	0.004198226	0.002294121	1.83	0.069524386	0.453	chrX	113625366	chrX:113624950-113625153	S_Shore
cg24264679	0.004234761	0.002315032	1.8292	0.069636954	0.453	chrX	69675064	chrX:69674799-69675305	Island	DLG3;DLG3;DLG3;DLG3	Body;1stExon;Body;5'UTR
cg09687738	0.006944561	0.003796824	1.829	0.069667192	0.453	chrX	113818934	chrX:113818519-113819453	Island	HTR2C;HTR2C	5'UTR;1stExon
cg01361446	0.004657482	0.002548479	1.8276	0.069892294	0.453	chrX	70331315		OpenSea	IL2RG	1stExon
cg05127178	0.006494476	0.003554707	1.827	0.069974936	0.453	chrX	51636111	chrX:51637830-51638076	N_Shore	MAGED1;MAGED1;MAGED1	TSS1500;5'UTR;TSS1500
cg13532885	0.004771666	0.002611953	1.8269	0.069997617	0.453	chrX	47478770	chrX:47478670-47479515	Island	SYN1;SYN1	1stExon;1stExon
cg00491350	0.004616483	0.002527537	1.8265	0.0700555	0.453	chrX	45015865	chrX:45016977-45017178	N_Shore	CXorf36	Body
cg03267527	0.005293439	0.002898636	1.8262	0.070099796	0.453	chrX	102510314		OpenSea	TCEAL8;TCEAL8	TSS200;TSS200
cg11315492	0.005581803	0.003056963	1.8259	0.070137956	0.453	chrX	11153539	chrX:11156942-11157564	N_Shelf
cg03305185	-0.00403931	0.002212395	-1.8258	0.070163351	0.453	chrX	134429653	chrX:134429630-134429854	Island	ZNF75D	5'UTR
cg01669374	0.005104151	0.002795848	1.8256	0.070185361	0.453	chrX	12809328	chrX:12809597-12810332	N_Shore	PRPS2;PRPS2	TSS200;TSS200
cg08841290	0.005320872	0.002915081	1.8253	0.070234958	0.453	chrX	119006122	chrX:119005251-119006217	Island	RNF113A;NDUFA1	TSS1500;Body
cg07867687	0.005129578	0.002810409	1.8252	0.070247766	0.453	chrX	48334539	chrX:48334229-48335036	Island	FTSJ1;FTSJ1	TSS200;TSS200
cg01980778	0.006322642	0.003464576	1.8249	0.070288398	0.453	chrX	107977758	chrX:107978210-107980145	N_Shore	IRS4	1stExon
cg05789980	-0.003565759	0.001954869	-1.824	0.070425101	0.453	chrX	119442797	chrX:119444859-119445272	N_Shelf	FAM70A;FAM70A;FAM70A	Body;Body;Body
cg02559685	0.006841051	0.003750734	1.8239	0.070442916	0.453	chrX	38663484	chrX:38662906-38664764	Island	MID1IP1;MID1IP1;MID1IP1;MID1IP1	5'UTR;5'UTR;1stExon;5'UTR
cg21040569	0.003094137	0.001697118	1.8232	0.07055737	0.453	chrX	137793665	chrX:137793095-137794010	Island	FGF13;FGF13;FGF13;FGF13;FGF13;FGF13;FGF13	Body;1stExon;Body;5'UTR;Body;Body;Body
cg00401265	0.004935532	0.002707133	1.8232	0.070559414	0.453	chrX	78003113		OpenSea	LPAR4	TSS200
cg03274069	0.004660032	0.002556432	1.8229	0.070603969	0.453	chrX	153171699		OpenSea	AVPR2;AVPR2;AVPR2	Body;Body;Body
cg07079936	0.003331569	0.001828248	1.8223	0.070694276	0.453	chrX	48207835		OpenSea	SSX3;SSX3	3'UTR;Body
cg09310980	0.005818376	0.003193099	1.8222	0.070709791	0.453	chrX	152740503	chrX:152740205-152740657	Island
cg12130015	0.005218035	0.002864457	1.8216	0.070789692	0.453	chrX	152783792	chrX:152782937-152783861	Island
cg03369029	0.00413535	0.002270388	1.8214	0.070823395	0.453	chrX	52847274		OpenSea	XAGE5	3'UTR
cg05699139	0.004764723	0.002616737	1.8209	0.07090966	0.453	chrX	95940153	chrX:95939630-95940366	Island	DIAPH2;DIAPH2	1stExon;1stExon
cg03048084	-0.005940767	0.003263498	-1.8204	0.070985643	0.453	chrX	16888622	chrX:16887742-16889250	Island	RBBP7	TSS200
cg11085564	0.006538567	0.003592079	1.8203	0.071000078	0.453	chrX	69479839		OpenSea	P2RY4	TSS200
cg05113908	0.004980145	0.002736076	1.8202	0.071014739	0.453	chrX	2747136	chrX:2746553-2748235	Island	GYG2;GYG2	5'UTR;5'UTR
cg01923531	0.005030006	0.00276419	1.8197	0.071087464	0.453	chrX	24378718	chrX:24380305-24380666	N_Shore
cg10055320	0.004571645	0.002512424	1.8196	0.07110097	0.453	chrX	40009982	chrX:40010919-40016203	N_Shore	BCOR;BCOR	5'UTR;5'UTR
cg09385630	0.004667518	0.002565277	1.8195	0.071118851	0.453	chrX	37209324	chrX:37208578-37209325	Island	PRRG1;PRRG1	5'UTR;5'UTR
cg14959801	0.003871632	0.002128359	1.8191	0.071184713	0.453	chrX	149532196	chrX:149529540-149534090	Island
cg23932180	0.004452574	0.002448387	1.8186	0.071260661	0.453	chrX	112083746	chrX:112083564-112084815	Island	AMOT;AMOT	1stExon;5'UTR
cg05867448	0.004218831	0.002320568	1.818	0.071346439	0.453	chrX	130192575	chrX:130192131-130192735	Island	FLJ30058	5'UTR
cg12423482	0.005146585	0.002831683	1.8175	0.071425862	0.453	chrX	21676871	chrX:21674018-21677066	Island	KLHL34	TSS1500
cg16359563	0.004505369	0.002478998	1.8174	0.071439025	0.453	chrX	64196429		OpenSea	ZC4H2	TSS200
cg07363416	0.005128743	0.002822452	1.8171	0.071483898	0.453	chrX	77151100	chrX:77150837-77151247	Island	MAGT1	TSS200
cg23503517	0.00454617	0.002502014	1.817	0.071502246	0.453	chrX	24712096	chrX:24711630-24712284	Island	POLA1	1stExon
cg08822676	0.005839825	0.003214811	1.8165	0.071574259	0.453	chrX	118107997	chrX:118108502-118110559	N_Shore	LONRF3;LONRF3	TSS1500;TSS1500
cg00031235	-0.003243982	0.001786244	-1.8161	0.071642978	0.454	chrX	49124819	chrX:49125645-49127200	N_Shore	PPP1R3F	TSS1500
cg15879692	0.004999345	0.002753657	1.8155	0.071729863	0.454	chrX	153603126	chrX:153602720-153603269	Island	FLNA;FLNA	TSS200;TSS200
cg21327581	0.005439263	0.002997854	1.8144	0.071906626	0.454	chrX	47479500	chrX:47478670-47479515	Island	SYN1;SYN1	TSS1500;TSS1500
cg11469866	0.004794158	0.002643097	1.8138	0.071990942	0.454	chrX	84258483		OpenSea	APOOL	TSS1500
cg26442763	0.00447058	0.002464715	1.8138	0.071992365	0.454	chrX	53350642	chrX:53349666-53350613	S_Shore	IQSEC2	TSS200
cg05526804	0.006595859	0.00363819	1.813	0.072129045	0.455	chrX	47342124	chrX:47341887-47342697	Island	ZNF41;ZNF41;ZNF41;ZNF41	5'UTR;1stExon;5'UTR;1stExon
cg00586321	0.003540935	0.001954634	1.8116	0.072345196	0.456	chrX	73759065	chrX:73755645-73756784	S_Shelf
cg01825872	0.005231352	0.002889153	1.8107	0.072480996	0.456	chrX	67653324	chrX:67652946-67653907	Island	OPHN1	TSS200
cg05511752	0.004339507	0.002398528	1.8092	0.07270705	0.457	chrX	70338656	chrX:70338280-70338866	Island	MED12	1stExon
cg16755924	0.004489453	0.002481507	1.8092	0.072718624	0.457	chrX	25041099	chrX:25040878-25041362	Island
cg17582679	0.003183697	0.001761264	1.8076	0.072959962	0.457	chrX	110513791		OpenSea	CAPN6	TSS200
cg08587717	0.003824302	0.002115795	1.8075	0.07297877	0.457	chrX	118709261	chrX:118708293-118709240	S_Shore	UBE2A;UBE2A	Body;Body
cg22776211	0.003936634	0.002179304	1.8064	0.07315582	0.457	chrX	68725072	chrX:68723731-68726051	Island	FAM155B	TSS200
cg00920960	0.005824242	0.003226961	1.8049	0.073392161	0.457	chrX	122993419	chrX:122993547-122994335	N_Shore	XIAP	TSS1500
cg11170680	0.005248227	0.002907981	1.8048	0.073408242	0.457	chrX	153220092	chrX:153219631-153220640	Island	HCFC1	Body
cg05223760	0.00712867	0.003950193	1.8046	0.073428478	0.457	chrX	49126243	chrX:49125645-49127200	Island	PPP1R3F	TSS200
cg02921434	0.004907875	0.00272006	1.8043	0.073477675	0.457	chrX	146993433	chrX:146993091-146994200	Island	ASFMR1;FMR1;ASFMR1;ASFMR1;ASFMR1;ASFMR1	Body;TSS200;Body;Body;Body;Body
cg15870894	0.004241685	0.00235125	1.804	0.073527109	0.457	chrX	64772079	chrX:64771406-64772193	Island
cg04944936	0.005053438	0.002804136	1.8021	0.073823213	0.457	chrX	54209594	chrX:54208939-54209723	Island	FAM120C	1stExon
cg05032353	0.00384333	0.002133017	1.8018	0.073872072	0.457	chrX	128674224	chrX:128674133-128674727	Island	OCRL;OCRL	TSS200;TSS200
cg20493887	0.003999382	0.002219983	1.8015	0.073918214	0.457	chrX	107226253		OpenSea	TEX13B	TSS1500
cg27083627	0.004222947	0.002344471	1.8012	0.073965744	0.457	chrX	63425537	chrX:63424198-63426190	Island	FAM123B;FAM123B	5'UTR;1stExon
cg10293967	0.004255683	0.002362953	1.801	0.074002942	0.457	chrX	107978553	chrX:107978210-107980145	Island	IRS4	1stExon
cg03850976	0.005019331	0.002787791	1.8005	0.074087487	0.457	chrX	105279680		OpenSea	SERPINA7	Body
cg17959821	0.005163456	0.002867965	1.8004	0.074100044	0.457	chrX	53311012		OpenSea	IQSEC2;IQSEC2;IQSEC2	Body;TSS1500;TSS1500
cg16638301	-0.004733821	0.00262985	-1.8	0.074156396	0.457	chrX	47518552	chrX:47518015-47518850	Island	LOC100133957;LOC100133957;UXT;UXT;UXT	Body;Body;5'UTR;1stExon;TSS200
cg00715011	0.005431374	0.003017536	1.7999	0.074171956	0.457	chrX	80457681		OpenSea	HMGN5;SH3BGRL;SH3BGRL	TSS1500;5'UTR;1stExon
cg00381376	-0.006101298	0.003389904	-1.7998	0.074186729	0.457	chrX	53350680	chrX:53349666-53350613	S_Shore	IQSEC2	TSS200
cg08214328	-0.004774962	0.002653424	-1.7995	0.074233888	0.457	chrX	16731095	chrX:16729925-16730938	S_Shore	CTPS2;CTPS2;CTPS2	TSS200;TSS1500;TSS1500
cg10291990	-0.004857184	0.002699136	-1.7995	0.07423612	0.457	chrX	30327615	chrX:30326439-30327668	Island	NR0B1	TSS200
cg12983165	0.00435553	0.002420866	1.7992	0.074295118	0.457	chrX	48432362	chrX:48432815-48433322	N_Shore	RBM3	TSS1500
cg21634944	0.005238883	0.002912053	1.799	0.074315389	0.457	chrX	68835885	chrX:68835648-68837063	Island	EDA;EDA;EDA;EDA;EDA;EDA	TSS200;TSS200;TSS200;TSS200;TSS200;TSS200
cg11941526	0.005347642	0.002972661	1.7989	0.074330236	0.457	chrX	38660299	chrX:38662906-38664764	N_Shelf	MID1IP1;MID1IP1	TSS1500;TSS1500
cg04223454	0.005204163	0.002895558	1.7973	0.074592938	0.457	chrX	11284932		OpenSea	ARHGAP6;ARHGAP6;ARHGAP6	Body;TSS1500;Body
cg17979616	0.004278728	0.002380926	1.7971	0.074625814	0.457	chrX	102632793	chrX:102631321-102632073	S_Shore	NGFRAP1;NGFRAP1;NGFRAP1;NGFRAP1	3'UTR;3'UTR;3'UTR;1stExon
cg15325759	0.006780946	0.00377397	1.7968	0.074676689	0.457	chrX	22050814		OpenSea	PHEX	TSS200
cg16135845	0.005044294	0.002807545	1.7967	0.074688736	0.457	chrX	150561654	chrX:150565211-150565865	N_Shelf
cg06104510	0.00525658	0.002926046	1.7965	0.074722811	0.457	chrX	19002482	chrX:19002003-19003244	Island	PHKA2	TSS200
cg05576548	0.004877433	0.002715262	1.7963	0.074750879	0.457	chrX	47500695	chrX:47497182-47497393	S_Shelf	ELK1;ELK1	Body;Body
cg10841338	0.00456713	0.002542537	1.7963	0.074753157	0.457	chrX	150342651	chrX:150343147-150344269	N_Shore
cg06871279	0.005168477	0.002877386	1.7962	0.074760865	0.457	chrX	105937121		OpenSea	RNF128;RNF128	1stExon;5'UTR
cg12728820	0.005502995	0.003063955	1.796	0.074792457	0.457	chrX	100075247	chrX:100075232-100075559	Island	CSTF2	TSS200
cg03422380	0.003102771	0.001727598	1.796	0.074798784	0.457	chrX	107019244	chrX:107018606-107019611	Island	TSC22D3	TSS1500
cg12226826	0.003975968	0.002214043	1.7958	0.074832044	0.457	chrX	149930750	chrX:149930696-149930908	Island	MTMR1	Body
cg04653083	0.005219962	0.002907411	1.7954	0.074895555	0.457	chrX	118827004	chrX:118826452-118827731	Island	SEPT6;SEPT6;SEPT6;SEPT6	Body;Body;Body;Body
cg11186981	0.004277633	0.00238256	1.7954	0.074896339	0.457	chrX	150151784	chrX:150151106-150152457	Island	HMGB3;HMGB3	1stExon;5'UTR
cg06102971	0.005233092	0.002915107	1.7952	0.07493331	0.457	chrX	17878442	chrX:17878441-17878888	Island	RAI2	5'UTR
cg08843314	0.004793623	0.002671875	1.7941	0.075102928	0.457	chrX	70837990		OpenSea	BCYRN1;CXCR3;CXCR3	Body;5'UTR;Body
cg23175583	-0.00419208	0.002336829	-1.7939	0.075132797	0.457	chrX	153200309	chrX:153199952-153200924	Island	NAA10	Body
cg00400999	0.007050773	0.003930852	1.7937	0.07516774	0.457	chrX	101410998		OpenSea	BEX5;BEX5	TSS200;TSS1500
cg02733596	0.004884704	0.002723298	1.7937	0.075172402	0.457	chrX	119604444		OpenSea	LAMP2;LAMP2;LAMP2	TSS1500;TSS1500;TSS1500
cg12453500	0.00504794	0.002815366	1.793	0.075280942	0.457	chrX	70315455	chrX:70315496-70315853	N_Shore	FOXO4;FOXO4	TSS1500;TSS1500
cg16273251	0.00561686	0.003133716	1.7924	0.07537743	0.457	chrX	55291412		OpenSea	PAGE3	TSS200
cg18769420	-0.005929703	0.003309624	-1.7917	0.075496918	0.457	chrX	73834329	chrX:73833999-73834597	Island	RLIM;RLIM;RLIM;RLIM	5'UTR;1stExon;5'UTR;1stExon
cg11154719	0.006777468	0.003783428	1.7914	0.075545	0.457	chrX	153060450	chrX:153059275-153060557	Island	IDH3G;IDH3G;SSR4	TSS1500;TSS1500;Body
cg06253229	0.00374592	0.002091195	1.7913	0.075556859	0.457	chrX	103030593		OpenSea	PLP1;PLP1;PLP1	TSS1500;TSS1500;TSS1500
cg18627493	0.005153416	0.002877303	1.7911	0.075593119	0.457	chrX	13835207		OpenSea	GPM6B;GPM6B;GPM6B;GPM6B;GPM6B;GPM6B;GPM6B	1stExon;5'UTR;5'UTR;Body;5'UTR;1stExon;1stExon
cg25075572	0.004831357	0.002697777	1.7909	0.075624049	0.457	chrX	21673930	chrX:21674018-21677066	N_Shore	KLHL34;KLHL34	1stExon;3'UTR
cg07820420	-0.004214999	0.002354067	-1.7905	0.075680307	0.457	chrX	30327545	chrX:30326439-30327668	Island	NR0B1	TSS200
cg05105069	0.005428166	0.003032045	1.7903	0.075721	0.457	chrX	102585354		OpenSea	TCEAL7	5'UTR
cg10361547	0.004120587	0.002301932	1.7901	0.07575486	0.457	chrX	51151797	chrX:51149661-51150911	S_Shore
cg23553400	0.004186778	0.002339448	1.7896	0.07582147	0.457	chrX	9863763	chrX:9863527-9863822	Island	SHROOM2	Body
cg02817946	-0.004671576	0.00261111	-1.7891	0.075907081	0.457	chrX	24168272	chrX:24167563-24168785	Island
cg04738169	0.004962656	0.00277387	1.7891	0.075913895	0.457	chrX	50027319	chrX:50024336-50024556	S_Shelf	CCNB3;CCNB3	TSS1500;TSS1500
cg10818284	-0.003145775	0.001758676	-1.7887	0.075971344	0.457	chrX	49056605	chrX:49056348-49056887	Island	SYP	Body
cg01386236	0.004021805	0.00224846	1.7887	0.075975417	0.457	chrX	101410618		OpenSea	BEX5;BEX5;BEX5	5'UTR;1stExon;5'UTR
cg21159768	0.00393479	0.002201388	1.7874	0.076182921	0.457	chrX	54834846	chrX:54834761-54835010	Island	MAGED2;MAGED2;MAGED2;MAGED2	5'UTR;1stExon;5'UTR;TSS1500
cg05875427	0.003944582	0.002207022	1.7873	0.076203402	0.457	chrX	91090467		OpenSea	PCDH11X;PCDH11X;PCDH11X;PCDH11X;PCDH11X;PCDH11X;PCDH11X;PCDH11X;PCDH11X;PCDH11X;PCDH11X;PCDH11X;PCDH11X;PCDH11X;PCDH11X	5'UTR;1stExon;1stExon;5'UTR;1stExon;5'UTR;5'UTR;1stExon;1stExon;5'UTR;1stExon;5'UTR;5'UTR;1stExon;5'UTR
cg14719055	0.003968731	0.002220706	1.7871	0.076225969	0.457	chrX	16889683	chrX:16887742-16889250	S_Shore	RBBP7	TSS1500
cg17125742	-0.004915435	0.002750446	-1.7871	0.076227072	0.457	chrX	30907432	chrX:30906901-30907728	Island	MAP3K7IP3;MAP3K7IP3	1stExon;5'UTR
cg15864992	0.004946261	0.002769026	1.7863	0.076366804	0.457	chrX	119736432		OpenSea	MCTS1	TSS1500
cg01523763	0.004594604	0.002572581	1.786	0.076414229	0.457	chrX	129068084	chrX:129065619-129066259	S_Shore
cg16552959	0.004160476	0.002330274	1.7854	0.076509954	0.457	chrX	149528296	chrX:149529540-149534090	N_Shore
cg23543766	0.004772749	0.002673247	1.7854	0.076514317	0.457	chrX	129091396	chrX:129091066-129091628	Island
cg12857193	0.004207299	0.002356567	1.7854	0.076518316	0.457	chrX	149106767	chrX:149106113-149106682	S_Shore	LOC100272228;CXorf40B	Body;TSS200
cg03692134	0.004803626	0.002690809	1.7852	0.076543275	0.457	chrX	129116990	chrX:129113845-129118029	Island	BCORL1	5'UTR
cg11868078	0.004775224	0.00267503	1.7851	0.076557547	0.457	chrX	39022915	chrX:39021662-39022131	S_Shore
cg18811601	0.004716867	0.002643868	1.7841	0.076725937	0.457	chrX	19906283	chrX:19905027-19906557	Island	SH3KBP1	TSS1500
cg06452970	0.00385156	0.00215895	1.784	0.076739239	0.457	chrX	13835264		OpenSea	GPM6B;GPM6B;GPM6B;GPM6B;GPM6B;GPM6B;GPM6B	1stExon;5'UTR;5'UTR;Body;5'UTR;1stExon;1stExon
cg24352317	-0.004073912	0.002283629	-1.784	0.076744648	0.457	chrX	20009090	chrX:20008521-20009440	Island	LOC729609	TSS1500
cg08673814	0.004813626	0.002699994	1.7828	0.076930232	0.458	chrX	132091640	chrX:132090363-132092617	Island	HS6ST2;HS6ST2	Body;Body
cg18307604	0.003265498	0.001831642	1.7828	0.076930627	0.458	chrX	119603221		OpenSea	LAMP2;LAMP2;LAMP2	TSS200;TSS200;TSS200
cg09307237	0.004255946	0.002388407	1.7819	0.077079383	0.458	chrX	71549845		OpenSea	HDAC8;HDAC8	3'UTR;3'UTR
cg04743474	-0.004420854	0.002481865	-1.7813	0.077186776	0.458	chrX	131624555	chrX:131623144-131624115	S_Shore	MBNL3	TSS1500
cg17553592	0.005645458	0.003172209	1.7797	0.077449999	0.46	chrX	17394345	chrX:17393159-17395817	Island	NHS	1stExon
cg04924696	0.006078694	0.003416887	1.779	0.077556473	0.46	chrX	23925746	chrX:23925590-23926315	Island	CXorf58;APOO;APOO;CXorf58	TSS1500;Body;Body;TSS1500
cg14073590	0.003990993	0.002243905	1.7786	0.077626045	0.46	chrX	71526883	chrX:71524832-71527299	Island	CITED1;CITED1;CITED1;CITED1;CITED1	TSS1500;1stExon;5'UTR;TSS200;TSS1500
cg00619443	0.006290187	0.003541218	1.7763	0.078008479	0.461	chrX	110039536	chrX:110038946-110039370	S_Shore	CHRDL1;CHRDL1;CHRDL1;CHRDL1	TSS1500;TSS1500;TSS1500;TSS1500
cg06302025	0.003486798	0.001963422	1.7759	0.078074671	0.461	chrX	102000758	chrX:102000689-102001558	Island	BHLHB9;BHLHB9;BHLHB9;BHLHB9;BHLHB9;BHLHB9;BHLHB9;BHLHB9	TSS200;5'UTR;5'UTR;5'UTR;5'UTR;5'UTR;5'UTR;TSS200
cg03689540	0.004338727	0.002443221	1.7758	0.078083973	0.461	chrX	47516380	chrX:47518015-47518850	N_Shore	UXT;UXT	Body;Body
cg11407717	0.003847378	0.002166611	1.7758	0.078094512	0.461	chrX	17752941	chrX:17755053-17756648	N_Shelf	NHS;NHS	3'UTR;3'UTR
cg05594230	0.004134167	0.002329634	1.7746	0.078286876	0.462	chrX	70712403	chrX:70712049-70712821	Island	INGX;BCYRN1	Body;Body
cg02543363	0.004507064	0.002540874	1.7738	0.078415615	0.462	chrX	129252577	chrX:129254555-129255097	N_Shore
cg00116265	-0.004146726	0.002338223	-1.7735	0.078477471	0.462	chrX	46306111	chrX:46306249-46306838	N_Shore	ZNF673;ZNF673;ZNF673;ZNF673	TSS1500;TSS1500;TSS1500;TSS1500
cg13699065	-0.004226096	0.002383055	-1.7734	0.078487036	0.462	chrX	136511500	chrX:136509276-136509813	S_Shore
cg06010380	-0.004212091	0.002375554	-1.7731	0.078536407	0.462	chrX	40011867	chrX:40010919-40016203	Island	BCOR;BCOR	5'UTR;5'UTR
cg12417702	0.004156162	0.002344155	1.773	0.078554446	0.462	chrX	100604006	chrX:100603622-100603950	S_Shore	TIMM8A;TIMM8A	TSS1500;TSS200
cg23429746	0.006725761	0.003794982	1.7723	0.078673143	0.462	chrX	69665118	chrX:69665102-69665355	Island	DLG3	1stExon
cg01906946	0.00504731	0.002848472	1.7719	0.078730068	0.462	chrX	39951219	chrX:39950899-39951665	Island	BCOR;BCOR;BCOR;BCOR	5'UTR;5'UTR;5'UTR;5'UTR
cg04599817	0.004506631	0.00254524	1.7706	0.078951231	0.463	chrX	101410443		OpenSea	BEX5;BEX5	5'UTR;5'UTR
cg00242233	0.003476855	0.001963798	1.7705	0.078974135	0.463	chrX	62954565		OpenSea	ARHGEF9	Body
cg09209584	0.004068283	0.002298247	1.7702	0.079025415	0.463	chrX	135291355		OpenSea	FHL1;FHL1;FHL1;FHL1;FHL1;FHL1;FHL1;FHL1;FHL1	Body;Body;Body;Body;Body;Body;Body;Body;Body
cg05673087	0.003790677	0.002142354	1.7694	0.079154364	0.463	chrX	14048156	chrX:14047743-14048309	Island	GEMIN8;GEMIN8;GEMIN8	TSS200;TSS200;TSS200
cg01460974	-0.004604205	0.002602771	-1.769	0.07922728	0.463	chrX	62975657	chrX:62974713-62975218	S_Shore	ARHGEF9	TSS1500
cg01742164	0.005866751	0.003316854	1.7688	0.079259609	0.463	chrX	149935904		OpenSea	CD99L2;CD99L2;CD99L2	3'UTR;3'UTR;3'UTR
cg18239702	0.00342525	0.001936762	1.7685	0.07929745	0.463	chrX	17393016	chrX:17393159-17395817	N_Shore	NHS	TSS1500
cg25496213	0.004820284	0.002727094	1.7676	0.079463899	0.464	chrX	101854377	chrX:101854275-101854527	Island	ARMCX5;ARMCX5;ARMCX5;ARMCX5;ARMCX5;ARMCX5	5'UTR;TSS200;TSS200;5'UTR;5'UTR;TSS200
cg27586390	0.003794506	0.002146836	1.7675	0.079474854	0.464	chrX	105855176	chrX:105855028-105855297	Island	CXorf57;CXorf57	1stExon;5'UTR
cg03892157	-0.003988399	0.002256727	-1.7673	0.079500133	0.464	chrX	153399967	chrX:153402306-153402674	N_Shelf
cg12154749	0.00403204	0.00228183	1.767	0.079553486	0.464	chrX	103176599	chrX:103173142-103173967	S_Shelf	MIR1256	Body
cg04290452	-0.004605405	0.002608306	-1.7657	0.079781178	0.464	chrX	118370187	chrX:118369862-118370973	Island	PGRMC1	TSS200
cg03184366	0.003991933	0.002261021	1.7655	0.079802116	0.464	chrX	9984977	chrX:9982513-9984583	S_Shore	WWC3	5'UTR
cg01809408	0.00438722	0.002486896	1.7641	0.080040224	0.465	chrX	53112501	chrX:53111281-53112016	S_Shore	TSPYL2	Body
cg00412010	0.005542563	0.003143403	1.7632	0.080192219	0.466	chrX	110339837	chrX:110339364-110339679	S_Shore	PAK3;PAK3;PAK3	5'UTR;5'UTR;5'UTR
cg01410230	0.00464065	0.002632819	1.7626	0.08029728	0.466	chrX	100645860	chrX:100645780-100646107	Island	RPL36A	TSS200
cg20302203	-0.003255891	0.001848868	-1.761	0.080568609	0.466	chrX	15808481	chrX:15808190-15808824	Island	ZRSR2	TSS200
cg07806343	-0.005060184	0.002873644	-1.7609	0.08058967	0.466	chrX	129194523	chrX:129194007-129194703	Island
cg00387940	0.004047424	0.00229943	1.7602	0.080710301	0.466	chrX	149742400		OpenSea	MTM1	5'UTR
cg15074974	0.005370102	0.00305119	1.76	0.080741498	0.466	chrX	39018869	chrX:39021662-39022131	N_Shelf
cg13423140	-0.004624771	0.002628378	-1.7596	0.080817995	0.466	chrX	153167905		OpenSea	AVPR2	TSS200
cg06804788	0.004637934	0.002636231	1.7593	0.08086038	0.466	chrX	47696363	chrX:47696092-47696364	Island	ZNF81;ZNF81	1stExon;5'UTR
cg17651942	0.004748377	0.002700413	1.7584	0.081016649	0.466	chrX	104465788		OpenSea	IL1RAPL2;TEX13A	Body;TSS1500
cg03759948	0.005492561	0.003124601	1.7578	0.081109819	0.466	chrX	48555275	chrX:48554969-48555563	Island	SUV39H1	Body
cg08786860	0.00494975	0.002816186	1.7576	0.081150227	0.466	chrX	154034184	chrX:154033366-154033935	S_Shore	MPP1;MPP1;MPP1;MPP1	TSS1500;TSS1500;TSS1500;TSS1500
cg01776229	0.004818628	0.002742511	1.757	0.081251853	0.466	chrX	82764385	chrX:82763571-82764462	Island	POU3F4	1stExon
cg01932223	0.004605442	0.002621297	1.7569	0.081265658	0.466	chrX	129040950	chrX:129039750-129040152	S_Shore	UTP14A;UTP14A	Body;Body
cg04822167	0.005659663	0.003221901	1.7566	0.081318811	0.466	chrX	73011078		OpenSea	TSIX	TSS1500
cg09953687	0.004640631	0.002642069	1.7564	0.081350361	0.466	chrX	47965957		OpenSea	SSX6	TSS1500
cg04144603	0.003622063	0.002062234	1.7564	0.081360668	0.466	chrX	47489551		OpenSea	CFP;CFP;CFP	5'UTR;TSS200;1stExon
cg07358738	0.004805947	0.002736296	1.7564	0.081362141	0.466	chrX	115569065		OpenSea	SLC6A14	Body
cg08046324	-0.00398812	0.002271102	-1.756	0.081420545	0.466	chrX	130192734	chrX:130192131-130192735	Island	FLJ30058	5'UTR
cg09676788	0.004602851	0.00262173	1.7557	0.081484781	0.466	chrX	105937158		OpenSea	RNF128;RNF128	1stExon;5'UTR
cg26682103	0.004159186	0.002369071	1.7556	0.081490814	0.466	chrX	118109413	chrX:118108502-118110559	Island	LONRF3;LONRF3	1stExon;1stExon
cg17969499	0.004565051	0.002600465	1.7555	0.081515553	0.466	chrX	34165195	chrX:34165064-34165389	Island
cg05280762	0.004288119	0.002443046	1.7552	0.081556803	0.466	chrX	107315331		OpenSea	VSIG1;VSIG1	Body;Body
cg17064159	0.004698106	0.002676659	1.7552	0.08156063	0.466	chrX	9431113	chrX:9432830-9434520	N_Shore	TBL1X;TBL1X;TBL1X	TSS1500;TSS1500;TSS1500
cg06921685	0.003155349	0.001798548	1.7544	0.081702438	0.467	chrX	119005865	chrX:119005251-119006217	Island	NDUFA1;RNF113A;NDUFA1	1stExon;TSS200;5'UTR
cg06475150	0.004592403	0.00261797	1.7542	0.081737299	0.467	chrX	48937814	chrX:48937435-48937976	Island	WDR45;WDR45	TSS1500;5'UTR
cg13806616	0.004278421	0.002439713	1.7537	0.081828025	0.467	chrX	25033767	chrX:25033664-25034712	Island	ARX	1stExon
cg10839723	0.004652433	0.002654484	1.7527	0.081998263	0.468	chrX	9432900	chrX:9432830-9434520	Island	TBL1X;TBL1X;TBL1X;TBL1X	5'UTR;5'UTR;TSS1500;5'UTR
cg02010442	-0.003324527	0.001897677	-1.7519	0.082132324	0.468	chrX	107335011	chrX:107334420-107335139	Island	ATG4A;PSMD10;ATG4A;PSMD10;ATG4A;ATG4A	1stExon;TSS200;1stExon;TSS200;5'UTR;5'UTR
cg04941611	0.005464079	0.003119558	1.7516	0.082190625	0.468	chrX	150731964		OpenSea	PASD1	TSS200
cg02804757	0.00468852	0.002677552	1.751	0.082278446	0.468	chrX	138285861	chrX:138285888-138287622	N_Shore	FGF13;FGF13;FGF13	5'UTR;Body;Body
cg06815914	0.004689134	0.002678043	1.751	0.082294331	0.468	chrX	129472572	chrX:129473463-129473945	N_Shore	SLC25A14;SLC25A14	TSS1500;TSS1500
cg03426344	0.004544415	0.00259632	1.7503	0.082402698	0.468	chrX	16964341	chrX:16964603-16965472	N_Shore	REPS2;REPS2	TSS1500;TSS1500
cg03523119	-0.003886516	0.002220931	-1.7499	0.082468614	0.468	chrX	85302864		OpenSea	CHM;CHM	TSS1500;TSS1500
cg04308274	0.004301032	0.002458099	1.7497	0.082504954	0.468	chrX	130207287	chrX:130206913-130207455	Island	FLJ30058	5'UTR
cg15364850	-0.004733887	0.002707149	-1.7487	0.082691914	0.469	chrX	130210534	chrX:130206913-130207455	S_Shelf	FLJ30058	5'UTR
cg13768142	0.003573605	0.002044472	1.7479	0.08281806	0.469	chrX	5821020	chrX:5821102-5821699	N_Shore	NLGN4X;NLGN4X	Body;Body
cg10549828	0.004834656	0.002765981	1.7479	0.082824493	0.469	chrX	23352289	chrX:23351142-23353639	Island	PTCHD1	TSS1500
cg01891172	0.004492737	0.002570679	1.7477	0.082861682	0.469	chrX	21676483	chrX:21674018-21677066	Island	KLHL34	TSS200
cg03477368	0.005026084	0.002876491	1.7473	0.082929261	0.469	chrX	10092308	chrX:10094050-10094406	N_Shore	WWC3	Body
cg26806511	0.00361426	0.002068754	1.7471	0.082968497	0.469	chrX	136135179	chrX:136134510-136135269	Island
cg15345580	0.004769989	0.002731846	1.7461	0.083143368	0.469	chrX	24483294	chrX:24483016-24483947	Island	PDK3;PDK3	TSS200;TSS200
cg06731599	0.003361195	0.001925945	1.7452	0.083291793	0.47	chrX	40440704	chrX:40439739-40440705	Island	ATP6AP2	Body
cg05050864	0.003975086	0.002277809	1.7451	0.083306071	0.47	chrX	136118853	chrX:136115826-136116275	S_Shelf
cg06447436	0.00388209	0.002225254	1.7446	0.083406716	0.47	chrX	13063014		OpenSea	FAM9C	TSS1500
cg18528145	0.0052219	0.002995654	1.7432	0.083652226	0.47	chrX	91130234		OpenSea	PCDH11X;PCDH11X;PCDH11X;PCDH11X;PCDH11X;PCDH11X;PCDH11X;PCDH11X	Body;Body;Body;Body;Body;Body;Body;Body
cg04922020	0.004180122	0.002398063	1.7431	0.083658273	0.47	chrX	134166009	chrX:134166067-134166985	N_Shore	FAM127A	TSS1500
cg00139547	0.005233688	0.003002661	1.743	0.083677131	0.47	chrX	119603329		OpenSea	LAMP2;LAMP2;LAMP2	TSS200;TSS200;TSS200
cg11458217	0.005164949	0.00296327	1.743	0.083681822	0.47	chrX	134125022	chrX:134124938-134125307	Island	LOC644538;LOC644538	1stExon;5'UTR
cg27054331	0.004586344	0.002632297	1.7423	0.083796632	0.47	chrX	152910369	chrX:152909013-152909214	S_Shore	DUSP9	5'UTR
cg16167673	0.004593327	0.002636444	1.7422	0.083812814	0.47	chrX	67867262		OpenSea	STARD8;STARD8	TSS1500;TSS1500
cg04734446	0.00536012	0.003078096	1.7414	0.083965331	0.47	chrX	26576067	chrX:26575758-26576172	Island	VENTXP1	TSS1500
cg15481819	0.006646768	0.003817316	1.7412	0.083993586	0.47	chrX	49355613	chrX:49354013-49354626	S_Shore	GAGE2A	Body
cg02573613	0.005282801	0.00303533	1.7404	0.084130437	0.47	chrX	48814806	chrX:48814267-48815894	Island	OTUD5;OTUD5;OTUD5;OTUD5	5'UTR;1stExon;1stExon;1stExon
cg17968718	-0.003904588	0.002243481	-1.7404	0.084134359	0.47	chrX	11161466	chrX:11156942-11157564	S_Shelf	ARHGAP6;ARHGAP6	Body;Body
cg02836821	0.004864187	0.002794949	1.7403	0.084145989	0.47	chrX	132095360	chrX:132090363-132092617	S_Shelf	HS6ST2;HS6ST2;HS6ST2;HS6ST2	5'UTR;1stExon;5'UTR;1stExon
cg05454990	0.005841617	0.003357015	1.7401	0.084185918	0.47	chrX	48435345	chrX:48432815-48433322	S_Shelf	RBM3	Body
cg16613750	0.005004627	0.002877198	1.7394	0.084311532	0.47	chrX	64887634	chrX:64887549-64887837	Island	MSN;MSN	5'UTR;1stExon
cg12165338	-0.004105856	0.002362284	-1.7381	0.084545187	0.47	chrX	51486594	chrX:51486414-51487010	Island	GSPT2;GSPT2	5'UTR;1stExon
cg24184541	-0.003554865	0.002045365	-1.738	0.084558904	0.47	chrX	49011749	chrX:49012655-49012977	N_Shore
cg19748438	0.006155406	0.003543231	1.7372	0.084697047	0.47	chrX	46306749	chrX:46306249-46306838	Island	ZNF673;ZNF673;ZNF673;ZNF673;ZNF673;ZNF673;ZNF673;ZNF673	5'UTR;5'UTR;1stExon;1stExon;5'UTR;5'UTR;1stExon;1stExon
cg12737514	0.004253233	0.002448421	1.7371	0.084714079	0.47	chrX	40005177	chrX:40005040-40007066	Island	BCOR;BCOR	5'UTR;5'UTR
cg08769559	0.003762828	0.002166399	1.7369	0.08475458	0.47	chrX	25034121	chrX:25033664-25034712	Island	ARX	TSS200
cg08238865	0.003686743	0.002122977	1.7366	0.084810177	0.47	chrX	84634593		OpenSea	POF1B	5'UTR
cg13747195	0.005006167	0.002883173	1.7363	0.08485475	0.47	chrX	102471167	chrX:102469940-102470419	S_Shore	BEX4;BEX4	Body;Body
cg13370916	0.003698813	0.002130343	1.7363	0.084870266	0.47	chrX	67867403		OpenSea	STARD8;STARD8	TSS200;TSS200
cg15165114	0.004452399	0.002564499	1.7362	0.084885407	0.47	chrX	57936655	chrX:57935678-57936921	Island	ZXDA	1stExon
cg07768177	-0.004027691	0.002320552	-1.7357	0.08497526	0.47	chrX	138286760	chrX:138285888-138287622	Island	FGF13;FGF13;FGF13	5'UTR;5'UTR;5'UTR
cg16579869	0.004502605	0.002594329	1.7356	0.084993781	0.47	chrX	25035922	chrX:25035822-25036123	Island
cg06780606	-0.003255258	0.00187575	-1.7354	0.085013784	0.47	chrX	69257154		OpenSea	EDA;EDA	3'UTR;3'UTR
cg00902308	0.003277807	0.001888817	1.7354	0.085025888	0.47	chrX	40439693	chrX:40439739-40440705	N_Shore	ATP6AP2	TSS1500
cg18153989	0.004011119	0.002312994	1.7342	0.085240782	0.471	chrX	113949673		OpenSea	HTR2C;MIR1298	5'UTR;Body
cg03838168	-0.003725013	0.002148205	-1.734	0.085268459	0.471	chrX	48433876	chrX:48432815-48433322	S_Shore	RBM3	Body
cg17674548	0.00610928	0.003524532	1.7334	0.085384776	0.471	chrX	73507186		OpenSea	NCRNA00182;MIR374A;MIR545	Body;Body;TSS200
cg05245722	0.004979626	0.002873717	1.7328	0.085481536	0.472	chrX	92929190	chrX:92928546-92928786	S_Shore	FAM133A;FAM133A;FAM133A;FAM133A;FAM133A;FAM133A;FAM133A;NAP1L3;FAM133A	1stExon;1stExon;1stExon;5'UTR;5'UTR;5'UTR;5'UTR;TSS1500;1stExon
cg18396806	0.006265489	0.003621315	1.7302	0.085955058	0.473	chrX	133941123		OpenSea	FAM122C;FAM122C;FAM122C;FAM122C;FAM122C;FAM122C;FAM122C	TSS200;TSS200;TSS200;TSS200;TSS200;TSS200;Body
cg03445679	0.004377002	0.002530125	1.73	0.085993489	0.473	chrX	131626187	chrX:131623144-131624115	S_Shelf
cg18834878	0.004828997	0.002791502	1.7299	0.086004747	0.473	chrX	105067311	chrX:105066349-105067110	S_Shore	NRK	Body
cg05943154	0.006076044	0.003513938	1.7291	0.086142191	0.474	chrX	135845705	chrX:135849030-135850178	N_Shelf	ARHGEF6	Body
cg17794813	-0.007500946	0.004338937	-1.7288	0.08620951	0.474	chrX	20285083	chrX:20284127-20286811	Island	RPS6KA3	TSS1500
cg07882687	0.006685706	0.003868572	1.7282	0.086306835	0.474	chrX	49460608		OpenSea	PAGE1	TSS200
cg12324831	-0.004937893	0.002859353	-1.7269	0.086538017	0.475	chrX	154444470		OpenSea	VBP1	TSS1500
cg14804181	0.005140074	0.002977799	1.7261	0.086681256	0.475	chrX	149716267	chrX:149716154-149716466	Island
cg05397813	0.005879894	0.003406407	1.7261	0.086682093	0.475	chrX	152599146	chrX:152599434-152600076	N_Shore	ZNF275	TSS1500
cg02211869	0.004525376	0.002622228	1.7258	0.086745704	0.475	chrX	134481233	chrX:134477583-134477999	S_Shelf	ZNF449	Body
cg00615738	0.00469356	0.002719903	1.7256	0.086770989	0.475	chrX	40012582	chrX:40010919-40016203	Island	BCOR;BCOR	5'UTR;5'UTR
cg04886769	0.006174604	0.003578451	1.7255	0.086796157	0.475	chrX	70435029		OpenSea	BCYRN1;GJB1	Body;TSS200
cg02879659	0.005019218	0.002909636	1.725	0.086879822	0.475	chrX	151811910		OpenSea	GABRQ	Body
cg13367883	-0.004619906	0.00267894	-1.7245	0.086971298	0.475	chrX	53350895	chrX:53349666-53350613	S_Shore	IQSEC2	TSS1500
cg15480287	0.005191446	0.003012129	1.7235	0.087154902	0.476	chrX	152940157	chrX:152938634-152939544	S_Shore	PNCK;PNCK	TSS1500;TSS1500
cg08118032	0.004081651	0.002368514	1.7233	0.087194449	0.476	chrX	46306550	chrX:46306249-46306838	Island	ZNF673;ZNF673;ZNF673;ZNF673	TSS200;TSS200;TSS200;TSS200
cg01962233	0.003674419	0.002132967	1.7227	0.087306306	0.476	chrX	25034688	chrX:25033664-25034712	Island	ARX	TSS1500
cg07187723	0.003781751	0.002195611	1.7224	0.087354589	0.476	chrX	110463862		OpenSea	PAK3;PAK3;PAK3;PAK3;PAK3;PAK3	3'UTR;3'UTR;3'UTR;3'UTR;3'UTR;3'UTR
cg01397290	0.006995123	0.004061255	1.7224	0.087356261	0.476	chrX	37208295	chrX:37208578-37209325	N_Shore	PRRG1;PRRG1	TSS1500;TSS1500
cg08622041	0.008686042	0.005044517	1.7219	0.087451957	0.476	chrX	48644252		OpenSea	GATA1	TSS1500
cg15299258	0.003451827	0.002004949	1.7217	0.087492869	0.476	chrX	64196688		OpenSea	ZC4H2	TSS1500
cg06457249	0.005672744	0.003296634	1.7208	0.087653883	0.476	chrX	39864290	chrX:39864525-39869106	N_Shore
cg09049334	0.003957308	0.002300504	1.7202	0.087758948	0.477	chrX	24380401	chrX:24380305-24380666	Island	FAM48B1	TSS1500
cg02188515	0.00794275	0.004618112	1.7199	0.087809838	0.477	chrX	70798610	chrX:70798022-70798353	S_Shore	BCYRN1;ACRC	Body;5'UTR
cg17293395	0.003867385	0.002250358	1.7186	0.088056084	0.477	chrX	135568677		OpenSea	BRS3	TSS1500
cg07094528	0.00425059	0.002473892	1.7182	0.088126496	0.477	chrX	149527141	chrX:149529540-149534090	N_Shelf
cg16429758	0.003642886	0.002121381	1.7172	0.088301562	0.477	chrX	68755799	chrX:68758191-68758647	N_Shelf
cg08800033	0.003982608	0.002321184	1.7158	0.088568957	0.477	chrX	151999825	chrX:151999149-151999751	S_Shore	NSDHL;NSDHL;CETN2	5'UTR;5'UTR;TSS1500
cg18496053	0.003956853	0.002306206	1.7157	0.088573477	0.477	chrX	139587868	chrX:139585867-139588578	Island	SOX3	TSS1500
cg15813836	0.004830341	0.00281631	1.7151	0.088685605	0.477	chrX	19141093	chrX:19140869-19141094	Island	GPR64;GPR64;GPR64;GPR64	TSS1500;TSS1500;TSS1500;TSS1500
cg11565248	0.004202605	0.002450413	1.7151	0.088698817	0.477	chrX	20284128	chrX:20284127-20286811	Island	RPS6KA3	Body
cg04817724	0.005553515	0.003238724	1.7147	0.088760735	0.477	chrX	103809991	chrX:103809794-103810167	Island	IL1RAPL2	TSS1500
cg06163534	0.004308421	0.002513019	1.7144	0.08881273	0.477	chrX	48687910	chrX:48689589-48690827	N_Shore	ERAS	1stExon
cg00428012	0.004054139	0.002365104	1.7141	0.088866486	0.477	chrX	77166217	chrX:77165924-77166295	Island	ATP7A;ATP7A	1stExon;5'UTR
cg07550694	0.005344686	0.00311889	1.7137	0.088958339	0.477	chrX	70478246	chrX:70473812-70474287	S_Shelf	BCYRN1	Body
cg15213782	0.005114453	0.002985235	1.7132	0.089032126	0.477	chrX	27882132	chrX:27881954-27882172	Island
cg18091964	0.003112051	0.001816598	1.7131	0.089055937	0.477	chrX	128913980		OpenSea	SASH3;SASH3	1stExon;5'UTR
cg08221357	0.003283247	0.001916534	1.7131	0.089056656	0.477	chrX	48815790	chrX:48814267-48815894	Island	OTUD5;OTUD5;OTUD5;OTUD5	TSS1500;TSS200;TSS1500;TSS1500
cg02510708	0.006129549	0.003578031	1.7131	0.089058574	0.477	chrX	123095692	chrX:123093923-123094582	S_Shore	STAG2;STAG2;STAG2;STAG2;STAG2;STAG2;STAG2	1stExon;5'UTR;5'UTR;1stExon;5'UTR;1stExon;5'UTR
cg05393376	0.004779072	0.002790842	1.7124	0.089186767	0.477	chrX	53467938	chrX:53468578-53469023	N_Shore
cg11707753	0.003876636	0.002264967	1.7116	0.089343653	0.477	chrX	31090939	chrX:31089886-31090330	S_Shore	FTHL17	TSS1500
cg04721883	0.00446593	0.002609351	1.7115	0.089353627	0.477	chrX	103499577	chrX:103498706-103499843	Island	ESX1;ESX1	5'UTR;1stExon
cg04167725	0.004797712	0.002804478	1.7107	0.089497473	0.477	chrX	14027171		OpenSea	GEMIN8;GEMIN8;GEMIN8	Body;Body;Body
cg09208571	0.003913852	0.002287865	1.7107	0.08950345	0.477	chrX	54834954	chrX:54834761-54835010	Island	MAGED2;MAGED2;MAGED2	5'UTR;5'UTR;TSS1500
cg18793814	0.005292372	0.00309462	1.7102	0.089599065	0.477	chrX	135382458	chrX:135382457-135382676	Island	GPR112	TSS1500
cg14111132	0.005781005	0.003380492	1.7101	0.089613403	0.477	chrX	152800237		OpenSea	ATP2B3;ATP2B3	TSS1500;TSS1500
cg14334147	-0.006199843	0.003625679	-1.71	0.089636812	0.477	chrX	70291925	chrX:70287890-70288359	S_Shelf
cg02600622	0.004617405	0.002700317	1.7099	0.089642775	0.477	chrX	111885771		OpenSea	LHFPL1	Body
cg02469604	0.004105788	0.002401221	1.7099	0.089656516	0.477	chrX	153533342		OpenSea	TKTL1;TKTL1;TKTL1	TSS200;Body;Body
cg12691219	-0.005096418	0.002981065	-1.7096	0.089708217	0.477	chrX	100878134		OpenSea	ARMCX3;ARMCX3;ARMCX3;ARMCX3;ARMCX3	1stExon;1stExon;5'UTR;5'UTR;TSS1500
cg07862274	0.003461195	0.002025219	1.709	0.089810242	0.477	chrX	47053283	chrX:47053103-47053605	Island	UBA1;UBA1;UBA1	1stExon;5'UTR;5'UTR
cg05522559	-0.004657471	0.002725441	-1.7089	0.08984	0.477	chrX	55115352		OpenSea	PAGE2	TSS200
cg04312965	0.00495247	0.002898806	1.7085	0.089920947	0.477	chrX	119250510	chrX:119249439-119249809	S_Shore	RHOXF1	TSS1500
cg04675170	0.004679857	0.002739388	1.7084	0.089938179	0.477	chrX	64754950	chrX:64754316-64754805	S_Shore	LAS1L;LAS1L;LAS1L	TSS1500;TSS1500;TSS1500
cg17542495	0.005386325	0.003153036	1.7083	0.089949551	0.477	chrX	70443001	chrX:70444046-70444270	N_Shore	GJB1;BCYRN1;GJB1	TSS200;Body;5'UTR
cg17994214	0.004132816	0.002419268	1.7083	0.089950597	0.477	chrX	40036916	chrX:40034239-40036007	S_Shore	BCOR;BCOR	TSS1500;TSS1500
cg05414556	0.00733011	0.004291518	1.708	0.089996395	0.477	chrX	128913922		OpenSea	SASH3;SASH3	1stExon;5'UTR
cg17192356	0.004123571	0.002414391	1.7079	0.090021096	0.477	chrX	48776465	chrX:48775763-48776813	Island	PIM2	TSS200
cg15339180	0.004107554	0.002405153	1.7078	0.090039565	0.477	chrX	70364545		OpenSea	NLGN3;NLGN3;NLGN3	TSS200;TSS200;TSS200
cg00713642	0.003509968	0.002055717	1.7074	0.090113461	0.477	chrX	69356087	chrX:69353104-69353904	S_Shelf	IGBP1	Body
cg05313317	0.004387309	0.002571847	1.7059	0.090396837	0.478	chrX	43833081		OpenSea	NDP	TSS200
cg02589074	0.004663757	0.002734729	1.7054	0.090493297	0.478	chrX	148586938	chrX:148586552-148586984	Island	IDS;IDS;IDS	TSS200;TSS200;TSS200
cg12230162	0.003187603	0.00186971	1.7049	0.090590049	0.478	chrX	153046482	chrX:153046341-153046768	Island	SRPK3;SRPK3;SRPK3;SRPK3;SRPK3;SRPK3	5'UTR;1stExon;1stExon;5'UTR;5'UTR;1stExon
cg01108554	0.004718616	0.002768239	1.7046	0.090647957	0.478	chrX	129473637	chrX:129473463-129473945	Island	SLC25A14;SLC25A14	TSS1500;TSS1500
cg07066594	0.005470947	0.003209982	1.7044	0.090685597	0.478	chrX	64195554		OpenSea	ZC4H2	Body
cg02741829	-0.004433625	0.002601375	-1.7043	0.090688473	0.478	chrX	19443222		OpenSea	MAP3K15	Body
cg01909378	0.004373409	0.002566847	1.7038	0.090788394	0.478	chrX	22291430		OpenSea	ZNF645	1stExon
cg12623328	0.00475118	0.002789159	1.7034	0.090855889	0.478	chrX	135229045	chrX:135228947-135230049	Island	FHL1;FHL1;FHL1;FHL1	Body;TSS1500;TSS1500;TSS1500
cg02019068	0.004716248	0.00276932	1.703	0.090932999	0.478	chrX	48337472	chrX:48334229-48335036	S_Shelf	FTSJ1;FTSJ1;FTSJ1	Body;Body;Body
cg16250105	0.006414024	0.003766772	1.7028	0.090978766	0.478	chrX	48958174	chrX:48957764-48958595	Island	WDR45	TSS200
cg05559023	0.004192208	0.002461987	1.7028	0.090981939	0.478	chrX	39952171	chrX:39953434-39969247	N_Shore	BCOR;BCOR;BCOR;BCOR	5'UTR;5'UTR;5'UTR;5'UTR
cg01342901	0.003231858	0.001898421	1.7024	0.091053462	0.478	chrX	118892768	chrX:118891923-118893527	Island	ANKRD58	1stExon
cg04069419	0.005959868	0.003501703	1.702	0.091129009	0.479	chrX	151619939		OpenSea	GABRA3	TSS200
cg22657475	0.004992147	0.002935195	1.7008	0.091355305	0.479	chrX	20135285	chrX:20134203-20135350	Island	MAP7D2;MAP7D2;MAP7D2;MAP7D2	TSS200;TSS1500;TSS200;TSS200
cg06266461	0.003390255	0.001994829	1.6995	0.091594248	0.48	chrX	153719192	chrX:153718654-153719455	Island	SLC10A3;SLC10A3;SLC10A3	TSS200;TSS200;TSS200
cg02992777	0.005476242	0.003222304	1.6995	0.091602054	0.48	chrX	102320380	chrX:102318601-102319304	S_Shore	BEX1	TSS1500
cg04375087	-0.002940365	0.001730545	-1.6991	0.091674421	0.48	chrX	48166824		OpenSea	SSX9	TSS1500
cg02893780	-0.003437406	0.002023617	-1.6986	0.091759919	0.48	chrX	153655823	chrX:153656733-153657363	N_Shore	ATP6AP1	TSS1500
cg00679603	0.004377151	0.002577912	1.6979	0.091892552	0.48	chrX	24691104		OpenSea	PCYT1B	TSS200
cg16881398	-0.003415977	0.002012239	-1.6976	0.091957611	0.48	chrX	70128644		OpenSea	TEX11;TEX11	TSS200;TSS200
cg26936230	0.005128767	0.003021392	1.6975	0.091979562	0.48	chrX	47479593	chrX:47478670-47479515	S_Shore	SYN1;SYN1	TSS1500;TSS1500
cg10018458	0.004286882	0.002526126	1.697	0.092067961	0.481	chrX	53461681	chrX:53461178-53461463	S_Shore	HSD17B10;HSD17B10	TSS1500;TSS1500
cg00191052	0.00421451	0.002484706	1.6962	0.092226781	0.481	chrX	46432770	chrX:46433054-46434902	N_Shore	CHST7	TSS1500
cg03575468	0.004215796	0.002486593	1.6954	0.092373018	0.481	chrX	19362613	chrX:19361726-19362479	S_Shore	PDHA1	Body
cg18119394	0.004171496	0.002461238	1.6949	0.092474482	0.481	chrX	104465219		OpenSea	IL1RAPL2;TEX13A	Body;5'UTR
cg03361581	0.004445079	0.002622826	1.6948	0.092495516	0.481	chrX	45244954	chrX:45240847-45241426	S_Shelf
cg14368817	0.003645548	0.002151857	1.6941	0.09261486	0.481	chrX	74963719		OpenSea	TTC3L	TSS1500
cg09182733	0.004701387	0.002775234	1.6941	0.092631965	0.481	chrX	39866161	chrX:39864525-39869106	Island
cg09764658	0.004181379	0.00246836	1.694	0.09264325	0.481	chrX	30248778		OpenSea	MAGEB3;MAGEB3	1stExon;5'UTR
cg13549303	0.003530841	0.002085554	1.693	0.092832483	0.481	chrX	83443165	chrX:83442396-83443335	Island	RPS6KA6	TSS1500
cg08168768	0.004658577	0.002752068	1.6928	0.092879116	0.481	chrX	118285064	chrX:118284519-118285065	Island	KIAA1210	TSS1500
cg01555661	0.005205667	0.003076442	1.6921	0.09300299	0.481	chrX	47004645	chrX:47003750-47004987	Island	NDUFB11;NDUFB11;NDUFB11;NDUFB11;RBM10;RBM10;RBM10;RBM10	TSS200;TSS200;TSS1500;TSS1500;5'UTR;5'UTR;1stExon;1stExon
cg02575859	0.004112229	0.00243086	1.6917	0.093085199	0.481	chrX	71497301	chrX:71496700-71497227	S_Shore	RPS4X	TSS200
cg05812657	0.005309564	0.003138743	1.6916	0.093095762	0.481	chrX	40591508	chrX:40594515-40595457	N_Shelf	MED14	Body
cg13716034	0.004181307	0.002471932	1.6915	0.093116378	0.481	chrX	65238737		OpenSea	MIR223	Body
cg06818142	0.003964825	0.002343954	1.6915	0.09311677	0.481	chrX	100603949	chrX:100603622-100603950	Island	TIMM8A;TIMM8A;TIMM8A	1stExon;5'UTR;TSS1500
cg13203541	0.003800293	0.002246729	1.6915	0.0931231	0.481	chrX	77359450	chrX:77359303-77359979	Island	PGK1	TSS1500
cg09119244	0.003059502	0.001808891	1.6914	0.093143966	0.481	chrX	53111239	chrX:53111281-53112016	N_Shore	TSPYL2	TSS1500
cg07180360	0.004202185	0.002488026	1.689	0.093605268	0.483	chrX	46404673	chrX:46404634-46405165	Island	ZNF674;LOC401588;ZNF674	5'UTR;TSS1500;5'UTR
cg17527404	0.005181239	0.003069207	1.6881	0.093764442	0.484	chrX	119135074	chrX:119133851-119134369	S_Shore
cg03149049	0.003220805	0.001908292	1.6878	0.093830095	0.484	chrX	47053031	chrX:47053103-47053605	N_Shore	UBA1;UBA1	TSS200;5'UTR
cg18389510	0.004777045	0.002830638	1.6876	0.093863486	0.484	chrX	20168552		OpenSea	RPS6KA3	3'UTR
cg12869875	0.004056197	0.002404367	1.687	0.093980808	0.484	chrX	152710928	chrX:152710204-152710814	S_Shore	TREX2	5'UTR
cg00123001	-0.003396625	0.002014471	-1.6861	0.094154371	0.485	chrX	13395880	chrX:13396888-13397494	N_Shore
cg14372937	0.004135516	0.002453088	1.6858	0.094206906	0.485	chrX	31090318	chrX:31089886-31090330	Island	FTHL17	TSS200
cg17406244	0.00419941	0.002493108	1.6844	0.094484085	0.485	chrX	8769438	chrX:8769177-8769559	Island	FAM9A;FAM9A	TSS200;TSS200
cg09953945	0.004304711	0.00255578	1.6843	0.09450409	0.485	chrX	150345040	chrX:150345615-150346577	N_Shore	GPR50	TSS200
cg13777527	0.004429166	0.002629912	1.6841	0.094533963	0.485	chrX	24557620		OpenSea	PDK3	3'UTR
cg05287266	0.004606693	0.002736323	1.6835	0.094653286	0.485	chrX	153770051		OpenSea	IKBKG;G6PD;G6PD	TSS1500;Body;Body
cg25813447	0.004058289	0.002410761	1.6834	0.094678185	0.485	chrX	38660511	chrX:38662906-38664764	N_Shelf	MID1IP1;MID1IP1	TSS200;TSS200
cg00141845	-0.004638847	0.002757934	-1.682	0.094951002	0.486	chrX	74493352		OpenSea	UPRT;UPRT	TSS1500;TSS1500
cg00452819	0.004598846	0.002734165	1.682	0.09495256	0.486	chrX	2847503	chrX:2846195-2847511	Island	ARSD;ARSD	TSS200;TSS200
cg24783935	0.004963338	0.002951581	1.6816	0.095031587	0.486	chrX	40692412	chrX:40691960-40692446	Island	LOC100132831	Body
cg12047536	0.00430052	0.002558542	1.6808	0.095175313	0.487	chrX	119737620		OpenSea	MCTS1;MCTS1	TSS1500;TSS200
cg13980651	0.004566281	0.002717697	1.6802	0.095301066	0.487	chrX	135233206	chrX:135228947-135230049	S_Shelf	FHL1;FHL1;FHL1;FHL1;FHL1	Body;5'UTR;5'UTR;5'UTR;5'UTR
cg01854931	0.003683879	0.002193088	1.6798	0.095385724	0.487	chrX	122321985	chrX:122318752-122319149	S_Shelf	GRIA3;GRIA3	Body;Body
cg03805048	0.003297598	0.001963321	1.6796	0.095418118	0.487	chrX	75648083	chrX:75648708-75649533	N_Shore	MAGEE1	TSS200
cg27470278	0.006657718	0.003964368	1.6794	0.095459663	0.487	chrX	123094132	chrX:123093923-123094582	Island	STAG2;STAG2;STAG2;STAG2	TSS1500;TSS1500;TSS1500;TSS1500
cg03752015	0.004730064	0.002816904	1.6792	0.095502351	0.487	chrX	71526944	chrX:71524832-71527299	Island	CITED1;CITED1;CITED1;CITED1;CITED1	TSS1500;1stExon;5'UTR;TSS200;TSS1500
cg00920314	0.005068775	0.003019185	1.6789	0.095564084	0.487	chrX	84189177	chrX:84189065-84189591	Island	UBE2DNL	Body
cg20969392	-0.003677553	0.00219075	-1.6787	0.095599562	0.487	chrX	153070144	chrX:153068787-153070353	Island	PDZD4	Body
cg16891080	-0.003959188	0.00235963	-1.6779	0.095753711	0.487	chrX	101397678	chrX:101397305-101397514	S_Shore	TCEAL6	TSS1500
cg06650546	0.004146376	0.002474601	1.6756	0.096207086	0.489	chrX	136633004	chrX:136632076-136633319	Island
cg08575950	0.004131763	0.002467747	1.6743	0.096456452	0.49	chrX	20135450	chrX:20134203-20135350	S_Shore	MAP7D2;MAP7D2;MAP7D2;MAP7D2	TSS1500;TSS1500;TSS1500;TSS1500
cg04771154	0.005632275	0.003365027	1.6738	0.096562278	0.49	chrX	48755502	chrX:48754500-48755329	S_Shore	PQBP1;PQBP1;TIMM17B;PQBP1;TIMM17B;PQBP1;PQBP1;PQBP1;PQBP1;PQBP1;PQBP1	TSS1500;5'UTR;TSS200;5'UTR;TSS200;5'UTR;5'UTR;TSS200;5'UTR;TSS200;5'UTR
cg01818727	0.003766691	0.002250836	1.6735	0.096622486	0.49	chrX	19137817	chrX:19139937-19140629	N_Shelf	GPR64;GPR64;GPR64;GPR64	5'UTR;5'UTR;5'UTR;5'UTR
cg01780361	0.004862821	0.002906058	1.6733	0.096646759	0.49	chrX	56590386	chrX:56589945-56590514	Island	UBQLN2	1stExon
cg08480367	-0.003978222	0.002377623	-1.6732	0.096675704	0.49	chrX	38080608	chrX:38079691-38080150	S_Shore	SRPX;SRPX;SRPX;SRPX	TSS1500;TSS1500;TSS1500;TSS1500
cg08177445	-0.0037004	0.002212142	-1.6728	0.096759522	0.49	chrX	150884746		OpenSea	FATE1	Body
cg00391044	0.004552031	0.002721941	1.6723	0.096842545	0.49	chrX	136510091	chrX:136510308-136510914	N_Shore
cg20133129	0.003703903	0.002215156	1.6721	0.096896784	0.49	chrX	153192433	chrX:153193513-153194074	N_Shore	ARHGAP4;ARHGAP4	TSS1500;TSS1500
cg05086798	0.004350244	0.002602173	1.6718	0.096955962	0.49	chrX	23350313	chrX:23350284-23350596	Island
cg01112930	0.003348092	0.002002843	1.6717	0.096976578	0.49	chrX	31285489	chrX:31284504-31285019	S_Shore	DMD;DMD;DMD;DMD;DMD;DMD;DMD;DMD;DMD;DMD;DMD;DMD;DMD;DMD;DMD;DMD;DMD;DMD	Body;Body;Body;TSS1500;TSS1500;Body;TSS1500;Body;TSS1500;Body;Body;TSS1500;Body;Body;Body;Body;Body;Body
cg02647042	0.004449179	0.002662935	1.6708	0.09715253	0.49	chrX	135849065	chrX:135849030-135850178	Island	ARHGEF6	Body
cg08859156	0.005075921	0.003039732	1.6699	0.097335272	0.491	chrX	71497035	chrX:71496700-71497227	Island	RPS4X	Body
cg04552106	0.004259717	0.002551171	1.6697	0.097364628	0.491	chrX	146993425	chrX:146993091-146994200	Island	ASFMR1;FMR1;ASFMR1;ASFMR1;ASFMR1;ASFMR1	Body;TSS200;Body;Body;Body;Body
cg06878303	0.003435117	0.00205801	1.6691	0.097476768	0.491	chrX	151903174		OpenSea	MAGEA12;MAGEA12;MAGEA12;MAGEA12;CSAG1;MAGEA12;CSAG1	1stExon;TSS200;5'UTR;5'UTR;TSS200;1stExon;TSS200
cg16508637	-0.004136103	0.002478579	-1.6687	0.097557372	0.491	chrX	132094977	chrX:132090363-132092617	S_Shelf	HS6ST2;HS6ST2	5'UTR;5'UTR
cg16272791	0.00524588	0.003143714	1.6687	0.097567446	0.491	chrX	133119921	chrX:133118960-133119990	Island	GPC3;GPC3;GPC3;GPC3	TSS1500;TSS1500;TSS1500;TSS1500
cg13372830	0.004355136	0.002610529	1.6683	0.097645389	0.491	chrX	47420231	chrX:47420402-47421099	N_Shore	ARAF	TSS1500
cg09016994	0.003897416	0.002337353	1.6674	0.09781407	0.491	chrX	5470075		OpenSea
cg07469105	0.004564473	0.002737576	1.6673	0.097835602	0.491	chrX	101772034	chrX:101771337-101771673	S_Shore	TMSB15A	TSS1500
cg05206294	0.004500133	0.002699847	1.6668	0.097941354	0.492	chrX	118708375	chrX:118708293-118709240	Island	UBE2A;UBE2A	TSS200;TSS200
cg02004156	-0.004119781	0.00247237	-1.6663	0.098037243	0.492	chrX	48900769	chrX:48900510-48901469	Island	TFE3;TFE3	1stExon;5'UTR
cg02944422	-0.003940514	0.002365943	-1.6655	0.098199726	0.492	chrX	47696228	chrX:47696092-47696364	Island	ZNF81	TSS200
cg19963797	0.003128273	0.001879451	1.6645	0.098410379	0.492	chrX	110924467	chrX:110924384-110925275	Island	ALG13;ALG13;ALG13;ALG13;ALG13;ALG13;ALG13;ALG13;ALG13;ALG13;ALG13;ALG13	TSS1500;1stExon;Body;1stExon;Body;Body;1stExon;Body;Body;1stExon;Body;Body
cg17792806	0.004445462	0.002670945	1.6644	0.098427112	0.492	chrX	102585107		OpenSea	TCEAL7	TSS200
cg01370179	0.00562976	0.003382888	1.6642	0.098465231	0.492	chrX	153218937	chrX:153218818-153219172	Island	HCFC1	Body
cg00195237	0.00444964	0.002673922	1.6641	0.098485256	0.492	chrX	68722118	chrX:68723731-68726051	N_Shore
cg02195366	0.003831762	0.002303022	1.6638	0.098543375	0.492	chrX	11776368	chrX:11775784-11776936	Island	MSL3;MSL3;MSL3;MSL3;MSL3;MSL3;MSL3	5'UTR;5'UTR;1stExon;1stExon;1stExon;5'UTR;TSS1500
cg11717930	0.00378388	0.002274247	1.6638	0.098543931	0.492	chrX	53111116	chrX:53111281-53112016	N_Shore	TSPYL2	TSS1500
cg19053358	0.00544662	0.003273888	1.6637	0.098571897	0.492	chrX	110039078	chrX:110038946-110039370	Island	CHRDL1;CHRDL1;CHRDL1;CHRDL1;CHRDL1;CHRDL1;CHRDL1	5'UTR;TSS200;1stExon;1stExon;5'UTR;5'UTR;1stExon
cg04814085	0.004938395	0.00296847	1.6636	0.098579607	0.492	chrX	70475318	chrX:70473812-70474287	S_Shore	ZMYM3;BCYRN1;ZMYM3;ZMYM3;ZMYM3	TSS1500;Body;TSS1500;TSS1500;TSS1500
cg11641061	-0.003448194	0.002072882	-1.6635	0.098607338	0.492	chrX	102941859	chrX:102942107-102942486	N_Shore	MORF4L2;MORF4L2;MORF4L2;MORF4L2;MORF4L2;MORF4L2;MORF4L2;MORF4L2;MORF4L2;MORF4L2;MORF4L2;MORF4L2;MORF4L2;MORF4L2;MORF4L2;MORF4L2	TSS200;5'UTR;TSS200;5'UTR;5'UTR;TSS200;5'UTR;5'UTR;TSS200;TSS200;TSS200;TSS200;5'UTR;5'UTR;5'UTR;TSS200
cg21545785	0.003048025	0.001832978	1.6629	0.098726966	0.492	chrX	47518592	chrX:47518015-47518850	Island	LOC100133957;LOC100133957;UXT;UXT	Body;Body;TSS200;TSS200
cg10196665	0.007100087	0.004270252	1.6627	0.098766195	0.492	chrX	13671523	chrX:13671086-13671606	Island	TCEANC	5'UTR
cg04854285	0.004771398	0.002871116	1.6619	0.098931654	0.492	chrX	102531822		OpenSea	TCEAL5	TSS200
cg07779434	0.004450836	0.002678552	1.6617	0.098972735	0.492	chrX	14891349	chrX:14890991-14891734	Island	MOSPD2;FANCB;FANCB	TSS1500;TSS200;TSS200
cg19045293	0.006106903	0.00367661	1.661	0.099102025	0.492	chrX	39864984	chrX:39864525-39869106	Island
cg07480829	0.004664051	0.00280806	1.661	0.099114781	0.492	chrX	119694550	chrX:119694943-119695228	N_Shore	CUL4B;CUL4B;CUL4B	Body;1stExon;5'UTR
cg00735876	0.003639199	0.002191112	1.6609	0.099126871	0.492	chrX	135334923	chrX:135332893-135333726	S_Shore	MAP7D3	TSS1500
cg03842291	0.004324175	0.002604598	1.6602	0.099264458	0.492	chrX	34675964	chrX:34674507-34675727	S_Shore	TMEM47	TSS1500
cg13219139	0.004196634	0.002528377	1.6598	0.099343943	0.492	chrX	9001289		OpenSea	FAM9B	TSS200
cg14520892	0.003142683	0.001893579	1.6597	0.099376516	0.492	chrX	24711633	chrX:24711630-24712284	Island	POLA1	TSS1500
cg22363893	-0.003268206	0.001969515	-1.6594	0.099428161	0.492	chrX	110366476		OpenSea	PAK3;PAK3;PAK3;PAK3;PAK3;PAK3	1stExon;1stExon;1stExon;Body;Body;Body
cg09890269	0.004249743	0.002561145	1.6593	0.099444851	0.492	chrX	51239014	chrX:51238706-51240104	Island	NUDT11	1stExon
cg01079126	0.004807232	0.002899392	1.658	0.099707464	0.493	chrX	149861641		OpenSea	MTMR1	TSS1500
cg07470526	0.003992695	0.002409255	1.6572	0.099865512	0.493	chrX	55784972		OpenSea	RRAGB;RRAGB	3'UTR;3'UTR
cg02064569	0.004120162	0.002486597	1.6569	0.099923191	0.493	chrX	103809580	chrX:103809794-103810167	N_Shore	IL1RAPL2	TSS1500
cg01191578	0.00452873	0.002733266	1.6569	0.099934235	0.493	chrX	55020455		OpenSea	PFKFB1;PFKFB1	1stExon;5'UTR
cg02880544	0.003262269	0.001968997	1.6568	0.099949561	0.493	chrX	45707020	chrX:45710269-45710979	N_Shelf
cg21362390	0.003663777	0.002211591	1.6566	0.099988575	0.493	chrX	144903565	chrX:144903522-144903749	Island	SLITRK2;SLITRK2;SLITRK2;SLITRK2;SLITRK2;SLITRK2;SLITRK2;SLITRK2;SLITRK2	5'UTR;5'UTR;5'UTR;5'UTR;5'UTR;5'UTR;5'UTR;5'UTR;5'UTR
cg23925558	-0.004546753	0.00274556	-1.656	0.100107467	0.493	chrX	48619822		OpenSea	GLOD5	TSS1500
cg10912974	0.004792103	0.002894192	1.6558	0.100162877	0.493	chrX	148713660	chrX:148712839-148713679	Island	TMEM185A	TSS200
cg06122016	0.004287846	0.002589971	1.6556	0.100205126	0.493	chrX	47039463	chrX:47039345-47039571	Island	RBM10;RBM10	Body;Body
cg16481170	0.003784073	0.002286616	1.6549	0.10034296	0.493	chrX	74145312	chrX:74143852-74145176	S_Shore	KIAA2022	TSS200
cg06334238	-0.004406919	0.002663456	-1.6546	0.100402369	0.493	chrX	153284899	chrX:153284685-153285655	Island	IRAK1;IRAK1;IRAK1	Body;Body;Body
cg25911220	0.00389563	0.002355337	1.654	0.100530268	0.494	chrX	151999492	chrX:151999149-151999751	Island	NSDHL;NSDHL;CETN2	TSS200;TSS200;TSS200
cg19415339	-0.004309721	0.002606239	-1.6536	0.100599816	0.494	chrX	53713491	chrX:53713068-53713794	Island	HUWE1	5'UTR
cg18449462	-0.003088321	0.001868947	-1.6524	0.100839856	0.495	chrX	77155144	chrX:77150837-77151247	S_Shelf	COX7B	Body
cg00810883	0.004245207	0.002569377	1.6522	0.100882116	0.495	chrX	82763328	chrX:82763571-82764462	N_Shore	POU3F4;POU3F4	5'UTR;1stExon
cg14138275	-0.003812356	0.002307888	-1.6519	0.100953895	0.495	chrX	23018057		OpenSea	DDX53	TSS200
cg06746903	0.003791363	0.002296055	1.6513	0.101082614	0.495	chrX	103173284	chrX:103173142-103173967	Island	MIR1256	Body
cg06666117	-0.003929196	0.002381923	-1.6496	0.101422651	0.496	chrX	63409514		OpenSea	FAM123B	3'UTR
cg26246138	0.004151641	0.002517161	1.6493	0.101474989	0.496	chrX	18372612	chrX:18371897-18373148	Island	SCML2	5'UTR
cg05735850	0.002871907	0.001741988	1.6486	0.101618089	0.497	chrX	142719640	chrX:142721410-142722958	N_Shore	SLITRK4	5'UTR
cg22964346	0.003899995	0.002366045	1.6483	0.101683629	0.497	chrX	109411307		OpenSea	TMEM164;TMEM164	Body;Body
cg16116118	0.004604829	0.002793813	1.6482	0.101703144	0.497	chrX	117957489	chrX:117957615-117957937	N_Shore	ZCCHC12	TSS1500
cg16391404	0.00396449	0.00240604	1.6477	0.101805842	0.497	chrX	84499522	chrX:84498772-84499884	Island	ZNF711	5'UTR
cg01752030	0.006637012	0.004029042	1.6473	0.101894548	0.497	chrX	73164228	chrX:73164003-73164247	Island	LOC554203	Body
cg14460470	0.003612362	0.002192957	1.6473	0.101902119	0.497	chrX	102942485	chrX:102942107-102942486	Island	MORF4L2;MORF4L2;MORF4L2;MORF4L2;MORF4L2;MORF4L2;MORF4L2;MORF4L2;MORF4L2;MORF4L2;MORF4L2;MORF4L2;MORF4L2;MORF4L2;MORF4L2;MORF4L2	5'UTR;5'UTR;5'UTR;TSS1500;5'UTR;5'UTR;TSS1500;TSS1500;TSS1500;TSS1500;5'UTR;TSS1500;5'UTR;5'UTR;TSS1500;TSS1500
cg00963467	0.005135264	0.003118572	1.6467	0.102022506	0.497	chrX	150151737	chrX:150151106-150152457	Island	HMGB3	TSS200
cg12814550	0.005670561	0.003445707	1.6457	0.102225117	0.498	chrX	119134684	chrX:119133851-119134369	S_Shore
cg13627141	0.003981751	0.002420148	1.6453	0.102315361	0.498	chrX	129118953	chrX:129113845-129118029	S_Shore	BCORL1	5'UTR
cg05906362	0.004223285	0.00256763	1.6448	0.102404828	0.498	chrX	153192754	chrX:153193513-153194074	N_Shore	ARHGAP4;ARHGAP4	TSS1500;TSS1500
cg24559073	-0.003293786	0.002003394	-1.6441	0.10255281	0.498	chrX	47342471	chrX:47341887-47342697	Island	ZNF41;ZNF41	TSS200;TSS200
cg06959635	0.003993277	0.002429688	1.6435	0.102670305	0.498	chrX	138724627		OpenSea	MCF2;MCF2	1stExon;Body
cg12980185	0.005158025	0.003139327	1.643	0.102773795	0.498	chrX	154255174	chrX:154254915-154255696	Island	FUNDC2;FUNDC2	5'UTR;1stExon
cg18291437	-0.003610289	0.00219764	-1.6428	0.102821977	0.498	chrX	119445843	chrX:119444859-119445272	S_Shore	FAM70A;FAM70A;FAM70A	TSS1500;TSS1500;TSS1500
cg21918369	0.004213779	0.002565303	1.6426	0.10286309	0.498	chrX	117250968	chrX:117250233-117250754	S_Shore	KLHL13;KLHL13;KLHL13	TSS200;5'UTR;TSS200
cg01166930	-0.004047429	0.002464503	-1.6423	0.10292821	0.498	chrX	46404528	chrX:46404634-46405165	N_Shore	ZNF674;LOC401588;ZNF674	5'UTR;TSS1500;5'UTR
cg13176741	0.004658992	0.002837521	1.6419	0.103004435	0.498	chrX	102809882		OpenSea
cg13996510	0.003756013	0.002287617	1.6419	0.103011603	0.498	chrX	44203674	chrX:44202712-44203014	S_Shore	EFHC2	TSS1500
cg09721174	0.005115046	0.003115867	1.6416	0.103068932	0.498	chrX	20160105	chrX:20159421-20160283	Island	EIF1AX	TSS200
cg18784552	0.003431706	0.002091377	1.6409	0.103220444	0.498	chrX	113885574		OpenSea	MIR1912;HTR2C	TSS1500;5'UTR
cg05839786	0.003826969	0.002332461	1.6407	0.103249688	0.498	chrX	44702507	chrX:44703485-44703894	N_Shore	DUSP21	TSS1500
cg18420843	-0.004501602	0.002744174	-1.6404	0.103316582	0.498	chrX	16801689	chrX:16803879-16805429	N_Shelf
cg01218690	0.003843606	0.002343293	1.6403	0.103350561	0.498	chrX	66787995		OpenSea	AR;AR	TSS1500;Body
cg07745899	-0.003750236	0.002286694	-1.64	0.103399149	0.498	chrX	100303724	chrX:100306614-100306992	N_Shelf	TRMT2B;TRMT2B;TRMT2B;TRMT2B	5'UTR;5'UTR;5'UTR;5'UTR
cg05196885	0.00398381	0.002429642	1.6397	0.103473157	0.498	chrX	152738516	chrX:152740205-152740657	N_Shore
cg17773502	0.003213111	0.001959759	1.6395	0.10349935	0.498	chrX	41302010	chrX:41301434-41301967	S_Shore
cg21290550	0.005012926	0.003058092	1.6392	0.103564125	0.498	chrX	47518559	chrX:47518015-47518850	Island	LOC100133957;LOC100133957;UXT;UXT;UXT	Body;Body;5'UTR;1stExon;TSS200
cg16158407	0.004296189	0.002621748	1.6387	0.103680847	0.498	chrX	106449030	chrX:106449029-106449740	Island	NUP62CL;CXorf41;CXorf41	5'UTR;TSS1500;TSS1500
cg00265812	0.005952038	0.003633231	1.6382	0.103775146	0.498	chrX	47518579	chrX:47518015-47518850	Island	LOC100133957;LOC100133957;UXT;UXT	Body;Body;TSS200;TSS200
cg02725692	0.004180015	0.002552064	1.6379	0.103843212	0.498	chrX	48367969	chrX:48367165-48367742	S_Shore	PORCN;PORCN;PORCN;PORCN;PORCN	5'UTR;5'UTR;5'UTR;TSS1500;TSS1500
cg00177456	0.004143458	0.002529753	1.6379	0.103844304	0.498	chrX	152927170	chrX:152927589-152928165	N_Shore
cg04149171	0.00491761	0.003002466	1.6379	0.103851369	0.498	chrX	36985874	chrX:36981567-36982119	S_Shelf
cg16269097	0.005327461	0.003253435	1.6375	0.103928492	0.498	chrX	41783155	chrX:41782106-41783258	Island	CASK;CASK;CASK	TSS1500;TSS1500;TSS1500
cg02035698	0.003827411	0.002338931	1.6364	0.104157541	0.498	chrX	152126884	chrX:152127380-152127623	N_Shore	ZNF185	Body
cg05061650	0.004816715	0.002944031	1.6361	0.104219994	0.498	chrX	129093060	chrX:129091066-129091628	S_Shore
cg16934986	0.003668122	0.002242029	1.6361	0.104224769	0.498	chrX	38660266	chrX:38662906-38664764	N_Shelf	MID1IP1;MID1IP1	TSS1500;TSS1500
cg08959724	0.004161877	0.002544233	1.6358	0.104280245	0.498	chrX	134552827	chrX:134555638-134556565	N_Shelf
cg13797960	0.004487476	0.002743659	1.6356	0.104327841	0.498	chrX	67906191	chrX:67906111-67906475	Island	STARD8;STARD8	5'UTR;Body
cg09950034	0.004896453	0.002993949	1.6354	0.104355354	0.498	chrX	122994069	chrX:122993547-122994335	Island	XIAP;XIAP	5'UTR;1stExon
cg05987154	0.00369351	0.002259001	1.635	0.104445645	0.498	chrX	3264853	chrX:3263353-3265347	Island	MXRA5	TSS200
cg04626171	0.003907334	0.002390754	1.6344	0.10458584	0.498	chrX	47510405	chrX:47509592-47510508	Island	ELK1;ELK1	TSS1500;TSS1500
cg26351354	0.004674457	0.002860444	1.6342	0.104623716	0.498	chrX	53283877	chrX:53283829-53284038	Island	IQSEC2;IQSEC2	Body;Body
cg08476890	0.004600218	0.002815654	1.6338	0.104701729	0.498	chrX	138774601	chrX:138773796-138774673	Island	MCF2	5'UTR
cg04700811	0.006467888	0.003958937	1.6337	0.104713752	0.498	chrX	48317196		OpenSea	SLC38A5	3'UTR
cg15904420	-0.003397031	0.002079533	-1.6336	0.104753463	0.498	chrX	50074134		OpenSea	CCNB3;CCNB3	Body;Body
cg26899005	-0.003491794	0.002137779	-1.6334	0.104791479	0.498	chrX	153213140		OpenSea	HCFC1	3'UTR
cg16296431	0.003904874	0.002392289	1.6323	0.105023002	0.499	chrX	118780867		OpenSea	SEPT6;MIR766;SEPT6;SEPT6;SEPT6	Body;TSS200;Body;Body;Body
cg16893455	0.003718338	0.002278513	1.6319	0.105099122	0.499	chrX	48214736		OpenSea	SSX3;SSX3	5'UTR;5'UTR
cg16313903	0.004246334	0.002603779	1.6308	0.105327047	0.499	chrX	71497113	chrX:71496700-71497227	Island	RPS4X;RPS4X	5'UTR;1stExon
cg27306636	0.00498907	0.003059989	1.6304	0.105414604	0.499	chrX	44732359	chrX:44731602-44733266	Island	KDM6A	TSS200
cg09060772	0.00483866	0.002968009	1.6303	0.105446234	0.499	chrX	68723761	chrX:68723731-68726051	Island	FAM155B	TSS1500
cg27348515	0.003955185	0.002426486	1.63	0.105502561	0.499	chrX	100914892		OpenSea	ARMCX2;ARMCX2	TSS200;TSS200
cg12589433	0.003226587	0.001979717	1.6298	0.105541176	0.499	chrX	66765978	chrX:66766037-66766279	N_Shore	AR	1stExon
cg13243388	0.005967861	0.003662022	1.6297	0.105575075	0.499	chrX	129088172	chrX:129086636-129087488	S_Shore
cg23184276	0.004505847	0.002764914	1.6297	0.105577472	0.499	chrX	69653856	chrX:69653707-69654661	Island
cg17736560	0.003951939	0.002425617	1.6293	0.105662264	0.499	chrX	152110426	chrX:152110054-152110495	Island	ZNF185	Body
cg03832506	-0.005144335	0.003157611	-1.6292	0.105676126	0.499	chrX	53286187	chrX:53283829-53284038	S_Shelf	IQSEC2;IQSEC2	Body;Body
cg07198345	-0.005632657	0.003458561	-1.6286	0.10579759	0.5	chrX	65382828		OpenSea	HEPH;HEPH;HEPH	Body;TSS1500;TSS1500
cg11720358	0.003724302	0.00228705	1.6284	0.105836233	0.5	chrX	107334809	chrX:107334420-107335139	Island	PSMD10;PSMD10;ATG4A;PSMD10;ATG4A;PSMD10	5'UTR;5'UTR;TSS200;1stExon;TSS200;1stExon
cg06373526	0.003528087	0.002167487	1.6277	0.105984629	0.5	chrX	51139183	chrX:51138953-51139255	Island
cg04336572	-0.00357703	0.002197906	-1.6275	0.106039751	0.5	chrX	119496002		OpenSea	ATP1B4;ATP1B4;ATP1B4;ATP1B4	5'UTR;5'UTR;1stExon;1stExon
cg17420696	0.004557208	0.002800567	1.6272	0.106088035	0.5	chrX	128657092	chrX:128656851-128657406	Island	SMARCA1;SMARCA1	Body;Body
cg05749792	0.003530497	0.002169975	1.627	0.106145214	0.5	chrX	69397704		OpenSea	DGAT2L6	Body
cg00140189	-0.00377616	0.002321439	-1.6266	0.106215331	0.5	chrX	10128888	chrX:10126320-10126882	S_Shelf	CLCN4	5'UTR
cg05911774	-0.005633148	0.003463346	-1.6265	0.106245549	0.5	chrX	99899345		OpenSea	SRPX2;SRPX2	1stExon;5'UTR
cg03273860	0.003373522	0.002075936	1.6251	0.106553182	0.501	chrX	150815678		OpenSea	PASD1	Body
cg10013491	0.003241088	0.001995317	1.6243	0.106705401	0.501	chrX	102190164	chrX:102192185-102192566	N_Shelf
cg02506527	-0.003975522	0.002449874	-1.6227	0.107047929	0.502	chrX	39868153	chrX:39864525-39869106	Island
cg21978299	0.004146542	0.002557047	1.6216	0.107290621	0.502	chrX	119737955		OpenSea	MCTS1;MCTS1;MCTS1	5'UTR;TSS1500;1stExon
cg06649626	0.004988532	0.003077467	1.621	0.107425151	0.502	chrX	150250749	chrX:150250877-150251202	N_Shore
cg17825231	0.004476657	0.002761964	1.6208	0.107460042	0.502	chrX	34960973	chrX:34961430-34961705	N_Shore	FAM47B	1stExon
cg05638634	0.004722384	0.002914378	1.6204	0.107556645	0.502	chrX	139850091	chrX:139846646-139846955	S_Shelf
cg12177454	-0.004205178	0.002595302	-1.6203	0.107571715	0.502	chrX	100877938		OpenSea	ARMCX3;ARMCX3;ARMCX3	TSS200;TSS200;TSS1500
cg05534333	0.007793682	0.004810165	1.6203	0.107582799	0.502	chrX	153707029	chrX:153706928-153707816	Island	LAGE3	Body
cg05682970	0.003150224	0.001944545	1.62	0.107630344	0.502	chrX	154839539	chrX:154842112-154842719	N_Shelf	TMLHE	5'UTR
cg23251359	0.004420666	0.00272887	1.62	0.107645254	0.502	chrX	50214465	chrX:50214459-50214677	Island	DGKK	TSS1500
cg17921115	0.003267076	0.002017098	1.6197	0.107703434	0.502	chrX	107288210		OpenSea	VSIG1;VSIG1;VSIG1;VSIG1	1stExon;5'UTR;5'UTR;1stExon
cg06162422	0.004781815	0.002952424	1.6196	0.10771815	0.502	chrX	100663051	chrX:100662827-100663592	Island	HNRNPH2;HNRNPH2;GLA	TSS200;TSS200;TSS200
cg11115577	0.004446131	0.002745868	1.6192	0.107807629	0.502	chrX	25017926	chrX:25020237-25024207	N_Shelf
cg10907112	0.004312352	0.002664302	1.6186	0.107945498	0.502	chrX	84634768		OpenSea	POF1B	TSS200
cg00420018	0.004998851	0.003088449	1.6186	0.107946383	0.502	chrX	74962543		OpenSea	TTC3L	Body
cg01821772	-0.00363643	0.002247746	-1.6178	0.10810847	0.502	chrX	47007440	chrX:47003750-47004987	S_Shelf	RBM10;RBM10	Body;Body
cg14322166	0.005237259	0.003237428	1.6177	0.108127874	0.502	chrX	70364735		OpenSea	NLGN3;NLGN3;NLGN3;NLGN3;NLGN3;NLGN3	1stExon;1stExon;5'UTR;1stExon;5'UTR;5'UTR
cg19010939	0.0043828	0.002709261	1.6177	0.108130436	0.502	chrX	37430926	chrX:37430706-37431784	Island	LANCL3;LANCL3;LANCL3;LANCL3	1stExon;5'UTR;5'UTR;1stExon
cg04262605	0.004285351	0.002649106	1.6177	0.108141431	0.502	chrX	135333761	chrX:135332893-135333726	S_Shore	MAP7D3	TSS200
cg18134562	0.005521935	0.003413564	1.6176	0.108144541	0.502	chrX	114795095	chrX:114795414-114796228	N_Shore	PLS3	TSS200
cg03019024	0.003163682	0.001955945	1.6175	0.108182267	0.502	chrX	75392955		OpenSea	CXorf26;CXorf26	5'UTR;1stExon
cg16164539	0.005540106	0.003425292	1.6174	0.108195023	0.502	chrX	122624079		OpenSea	GRIA3;GRIA3	3'UTR;3'UTR
cg10016783	0.004068232	0.002515436	1.6173	0.108217536	0.502	chrX	144898901	chrX:144899363-144900266	N_Shore	SLITRK2;SLITRK2;SLITRK2;SLITRK2	TSS1500;TSS1500;TSS1500;TSS1500
cg00419509	0.004398865	0.002720603	1.6169	0.108311621	0.502	chrX	142804014		OpenSea	SPANXN2;SPANXN2	1stExon;5'UTR
cg12942133	0.004712032	0.002914494	1.6168	0.108336067	0.502	chrX	131624026	chrX:131623144-131624115	Island	MBNL3	TSS200
cg06287707	0.003398719	0.002103938	1.6154	0.108628267	0.503	chrX	88002281		OpenSea	CPXCR1;CPXCR1	5'UTR;1stExon
cg12654845	0.00517875	0.003206144	1.6153	0.108660795	0.503	chrX	106163009		OpenSea	CLDN2;CLDN2;CLDN2	5'UTR;TSS1500;5'UTR
cg03971283	0.004562115	0.002826699	1.6139	0.10894733	0.503	chrX	153141451		OpenSea	L1CAM;L1CAM;L1CAM	TSS200;TSS200;TSS200
cg11764747	0.004263271	0.002642108	1.6136	0.109023332	0.503	chrX	68050216	chrX:68048659-68050252	Island	EFNB1	Body
cg21893284	0.005934054	0.003677951	1.6134	0.109061219	0.503	chrX	92928508	chrX:92928546-92928786	N_Shore	FAM133A;FAM133A;FAM133A;NAP1L3;FAM133A;NAP1L3	TSS1500;TSS1500;TSS1500;1stExon;TSS1500;5'UTR
cg05508067	0.004143917	0.002568437	1.6134	0.109063967	0.503	chrX	7895590	chrX:7895077-7895608	Island	PNPLA4;PNPLA4	TSS200;5'UTR
cg01364253	0.00361653	0.002241806	1.6132	0.109102759	0.503	chrX	39679986	chrX:39680140-39681418	N_Shore
cg10591659	0.003507445	0.002175316	1.6124	0.109284967	0.504	chrX	41306768		OpenSea	NYX;NYX	5'UTR;1stExon
cg16063272	0.003954943	0.002456832	1.6098	0.109854478	0.506	chrX	101771222	chrX:101771337-101771673	N_Shore	TMSB15A	5'UTR
cg01993928	0.003284187	0.002040234	1.6097	0.109868109	0.506	chrX	9863141	chrX:9863527-9863822	N_Shore	SHROOM2	Body
cg20501527	0.004198051	0.00260891	1.6091	0.109997265	0.506	chrX	5470290		OpenSea
cg09515442	0.004837379	0.003006361	1.609	0.110013178	0.506	chrX	48689942	chrX:48689589-48690827	Island	PCSK1N	Body
cg17189778	0.004009183	0.00249209	1.6088	0.11007545	0.506	chrX	153169823		OpenSea	AVPR2;AVPR2;AVPR2	TSS1500;TSS1500;Body
cg03198117	0.003005673	0.001868439	1.6087	0.110099183	0.506	chrX	152939967	chrX:152938634-152939544	S_Shore	PNCK;PNCK	TSS1500;TSS200
cg05078558	0.004622217	0.002874421	1.6081	0.110231364	0.506	chrX	140269750	chrX:140270950-140271553	N_Shore
cg17546926	0.0043358	0.002698314	1.6069	0.110493893	0.507	chrX	106117602		OpenSea	TBC1D8B	3'UTR
cg17508549	0.003114748	0.001938431	1.6068	0.110497349	0.507	chrX	153707810	chrX:153706928-153707816	Island	LAGE3	TSS1500
cg05223249	0.004207646	0.002623627	1.6038	0.111177154	0.509	chrX	55020520		OpenSea	PFKFB1	TSS200
cg01777017	-0.00461009	0.002874917	-1.6036	0.111220351	0.509	chrX	138287603	chrX:138285888-138287622	Island	FGF13;FGF13;FGF13	TSS1500;TSS1500;TSS1500
cg13616735	0.004075956	0.002541974	1.6035	0.111241347	0.509	chrX	21392334	chrX:21391835-21393408	Island	CNKSR2;CNKSR2;CNKSR2;CNKSR2	TSS1500;TSS1500;TSS1500;TSS1500
cg16161440	-0.004034427	0.002516535	-1.6032	0.111306022	0.509	chrX	56590187	chrX:56589945-56590514	Island	UBQLN2;UBQLN2	1stExon;5'UTR
cg00933162	0.003983125	0.002485993	1.6022	0.111514053	0.509	chrX	55024263	chrX:55026359-55026985	N_Shelf
cg01752898	-0.00338303	0.002111698	-1.602	0.11155492	0.509	chrX	38186917	chrX:38186422-38187010	Island	RPGR;RPGR	TSS200;TSS200
cg02831668	0.004102761	0.002561331	1.6018	0.11160668	0.509	chrX	133792599		OpenSea	PLAC1	TSS200
cg05147330	0.003527022	0.002201907	1.6018	0.111607805	0.509	chrX	117731074		OpenSea	DOCK11	Body
cg06079646	0.004792533	0.002992171	1.6017	0.11163273	0.509	chrX	24711474	chrX:24711630-24712284	N_Shore	POLA1	TSS1500
cg07253552	0.004126433	0.002576475	1.6016	0.111656992	0.509	chrX	131624141	chrX:131623144-131624115	S_Shore	MBNL3	TSS200
cg01084328	0.003572615	0.002231181	1.6012	0.111736534	0.509	chrX	40064418	chrX:40064743-40064993	N_Shore
cg05294909	0.004002996	0.002500016	1.6012	0.11174399	0.509	chrX	17756060	chrX:17755053-17756648	Island	SCML1;SCML1;SCML1;SCML1	5'UTR;5'UTR;5'UTR;5'UTR
cg03691313	0.00421653	0.00263373	1.601	0.111791778	0.509	chrX	153603062	chrX:153602720-153603269	Island	FLNA;FLNA	TSS200;TSS200
cg08625693	0.005480644	0.003423558	1.6009	0.111816321	0.509	chrX	69674126	chrX:69674799-69675305	N_Shore	DLG3;DLG3;DLG3	Body;TSS1500;Body
cg01972979	0.004025106	0.002514337	1.6009	0.111816367	0.509	chrX	133680446	chrX:133680248-133680689	Island	MGC16121;MIR503	Body;TSS200
cg18452799	0.003844591	0.002402735	1.6001	0.111987707	0.509	chrX	100307174	chrX:100306614-100306992	S_Shore	TRMT2B;TRMT2B;TRMT2B;TRMT2B	TSS200;TSS200;TSS200;TSS200
cg10375870	0.003658129	0.002286728	1.5997	0.112069363	0.509	chrX	152538680	chrX:152538353-152539167	Island
cg22164912	0.003626624	0.00226729	1.5995	0.112109382	0.509	chrX	54556670	chrX:54556428-54556959	Island	GNL3L;GNL3L	1stExon;5'UTR
cg09049140	0.003033669	0.001897063	1.5991	0.11219867	0.509	chrX	19011128		OpenSea	GPR64;GPR64;GPR64;GPR64	Body;Body;Body;Body
cg12116566	0.004433516	0.002773082	1.5988	0.112281251	0.509	chrX	103217425	chrX:103217140-103217713	Island	TMSB15B;MIR1256	5'UTR;Body
cg16158045	0.003807649	0.00238172	1.5987	0.112297083	0.509	chrX	2748039	chrX:2746553-2748235	Island	GYG2;GYG2	5'UTR;5'UTR
cg20517444	0.003475891	0.002174289	1.5986	0.112311263	0.509	chrX	15353854	chrX:15353369-15354008	Island	PIGA;PIGA	TSS200;TSS200
cg09920632	0.005078414	0.003179849	1.5971	0.11266146	0.509	chrX	54070741	chrX:54070312-54071311	Island	PHF8	TSS200
cg05061296	0.004294777	0.002689229	1.597	0.112668673	0.509	chrX	9320981		OpenSea
cg14395423	0.00403941	0.002529648	1.5968	0.112713869	0.509	chrX	74516489		OpenSea	UPRT;UPRT	Body;Body
cg01860821	0.00385053	0.002411372	1.5968	0.112715088	0.509	chrX	57617470	chrX:57618402-57619328	N_Shore	ZXDB	TSS1500
cg17123327	-0.003808092	0.002386749	-1.5955	0.113006881	0.51	chrX	9736580	chrX:9733154-9734064	S_Shelf
cg00243584	0.003954291	0.0024798	1.5946	0.113211332	0.511	chrX	119022103		OpenSea
cg03323167	0.003649019	0.002289278	1.594	0.11335488	0.511	chrX	152617344	chrX:152612775-152613464	S_Shelf	ZNF275	3'UTR
cg05373692	0.003844818	0.002412682	1.5936	0.113438644	0.512	chrX	74743375	chrX:74742765-74743117	S_Shore	ZDHHC15;ZDHHC15;ZDHHC15	TSS200;TSS200;TSS200
cg17198372	0.003453224	0.00216802	1.5928	0.113615069	0.512	chrX	18708953		OpenSea	PPEF1;PPEF1;PPEF1	TSS200;TSS200;TSS200
cg04335355	0.004010843	0.002518683	1.5924	0.113696769	0.512	chrX	44204116	chrX:44202712-44203014	S_Shore	EFHC2	TSS1500
cg03090449	0.004749982	0.002983165	1.5923	0.113735926	0.512	chrX	103294169	chrX:103294657-103294964	N_Shore	MIR1256;H2BFM	Body;TSS1500
cg00668694	0.003106213	0.001950868	1.5922	0.113745198	0.512	chrX	7895511	chrX:7895077-7895608	Island	PNPLA4;PNPLA4	TSS200;5'UTR
cg02498747	0.004190798	0.002632318	1.5921	0.113782257	0.512	chrX	153401597	chrX:153402306-153402674	N_Shore
cg04137897	0.004959748	0.00311704	1.5912	0.113981105	0.512	chrX	48935660	chrX:48937435-48937976	N_Shore	WDR45;WDR45	Body;Body
cg09434493	-0.004182623	0.00262877	-1.5911	0.113998518	0.512	chrX	48693651	chrX:48693328-48694090	Island	PCSK1N	Body
cg05085049	0.004020545	0.002527399	1.5908	0.11406856	0.512	chrX	152909992	chrX:152909502-152910069	Island	DUSP9	5'UTR
cg04293108	0.00349097	0.002195001	1.5904	0.114150998	0.512	chrX	37891792		OpenSea	SYTL5;SYTL5;SYTL5	5'UTR;TSS1500;5'UTR
cg15334207	-0.002919209	0.001835616	-1.5903	0.11417416	0.512	chrX	110654829		OpenSea	DCX;DCX;DCX;DCX	5'UTR;TSS1500;5'UTR;5'UTR
cg07418809	0.005695553	0.003582492	1.5898	0.114283698	0.512	chrX	30252456		OpenSea	MAGEB3	5'UTR
cg01325935	0.003419575	0.002150922	1.5898	0.114286222	0.512	chrX	67905522	chrX:67906111-67906475	N_Shore	STARD8;STARD8	5'UTR;Body
cg00603890	-0.003506664	0.002207127	-1.5888	0.114518199	0.512	chrX	118699184		OpenSea	CXorf56;CXorf56;CXorf56;CXorf56	Body;5'UTR;1stExon;Body
cg07868857	0.00390643	0.002458805	1.5888	0.114527128	0.512	chrX	39473069	chrX:39472797-39473293	Island
cg21361971	0.003331765	0.002097522	1.5884	0.114600051	0.512	chrX	114546624	chrX:114546353-114546645	Island
cg09826544	0.003291206	0.002072434	1.5881	0.114677351	0.512	chrX	49686184	chrX:49687027-49687993	N_Shore	CLCN5;CLCN5	TSS1500;TSS1500
cg01127586	0.003369824	0.002122497	1.5877	0.114771813	0.512	chrX	62780937		OpenSea	LOC92249	TSS200
cg22151216	0.003643167	0.002295094	1.5874	0.114839305	0.512	chrX	100873010		OpenSea	ARMCX6;ARMCX6	TSS200;TSS200
cg04139820	0.003956043	0.00249243	1.5872	0.114872883	0.512	chrX	133121112	chrX:133118960-133119990	S_Shore	GPC3;GPC3;GPC3;GPC3	TSS1500;TSS1500;TSS1500;TSS1500
cg06875704	0.003623548	0.002284042	1.5865	0.115045187	0.513	chrX	146354958		OpenSea	MIR510	TSS1500
cg09968133	0.004198378	0.002647424	1.5858	0.115187688	0.513	chrX	154117632	chrX:154114391-154115523	S_Shelf	F8	Body
cg06019215	0.003134489	0.001976953	1.5855	0.115260439	0.513	chrX	24167821	chrX:24167563-24168785	Island
cg07449205	0.003928495	0.002478364	1.5851	0.115351011	0.513	chrX	118825305	chrX:118826452-118827731	N_Shore	SEPT6;SEPT6;SEPT6;SEPT6	Body;Body;Body;Body
cg09196081	0.005317724	0.003356078	1.5845	0.11548983	0.514	chrX	82762347	chrX:82763571-82764462	N_Shore	POU3F4	TSS1500
cg20999651	0.004848066	0.003060928	1.5839	0.115637986	0.514	chrX	135230594	chrX:135228947-135230049	S_Shore	FHL1;FHL1;FHL1;FHL1;FHL1	Body;5'UTR;5'UTR;5'UTR;TSS200
cg23476456	-0.003392143	0.002141905	-1.5837	0.115672385	0.514	chrX	110039192	chrX:110038946-110039370	Island	CHRDL1;CHRDL1;CHRDL1;CHRDL1;CHRDL1;CHRDL1;CHRDL1	5'UTR;TSS200;1stExon;1stExon;5'UTR;5'UTR;1stExon
cg12275687	0.0037844	0.002389709	1.5836	0.11569064	0.514	chrX	24072434	chrX:24072558-24073135	N_Shore	EIF2S3	TSS1500
cg05240537	0.003723622	0.002351423	1.5836	0.115704915	0.514	chrX	103346747		OpenSea	MIR1256;MCART6	TSS1500;3'UTR
cg01758988	0.004019123	0.002539048	1.5829	0.115849923	0.514	chrX	148621525	chrX:148622270-148623178	N_Shore	LOC100131434;CXorf40A	TSS1500;TSS1500
cg23696472	0.004309203	0.002726452	1.5805	0.116400152	0.516	chrX	53111786	chrX:53111281-53112016	Island	TSPYL2	1stExon
cg02931660	0.002904439	0.001838633	1.5797	0.116593385	0.516	chrX	40002443	chrX:40004305-40004536	N_Shore	BCOR;BCOR	5'UTR;5'UTR
cg18478786	0.003284627	0.00207948	1.5795	0.116623345	0.516	chrX	118602725	chrX:118602158-118603318	Island	SLC25A5;LOC100303728	Body;Body
cg10956264	0.004148858	0.00262735	1.5791	0.116723958	0.516	chrX	128977299	chrX:128977325-128977998	N_Shore	ZDHHC9;ZDHHC9;ZDHHC9	5'UTR;5'UTR;1stExon
cg00379799	0.006006153	0.003803611	1.5791	0.116732524	0.516	chrX	12154656	chrX:12156604-12157274	N_Shore
cg19214916	0.003643789	0.002309916	1.5775	0.117102727	0.518	chrX	73642734	chrX:73642494-73642766	Island	SLC16A2	Body
cg01828474	-0.00390101	0.002474486	-1.5765	0.117324142	0.518	chrX	21676593	chrX:21674018-21677066	Island	KLHL34	TSS200
cg08814772	0.003438655	0.002181277	1.5764	0.117335975	0.518	chrX	153046246	chrX:153046341-153046768	N_Shore	SRPK3;SRPK3;SRPK3	TSS1500;TSS1500;TSS1500
cg05444994	0.002861535	0.001816034	1.5757	0.117505562	0.519	chrX	21392324	chrX:21391835-21393408	Island	CNKSR2;CNKSR2;CNKSR2;CNKSR2	TSS1500;TSS1500;TSS1500;TSS1500
cg16893864	0.003693159	0.00234506	1.5749	0.117698972	0.519	chrX	73163711	chrX:73164003-73164247	N_Shore	LOC554203	TSS1500
cg04224247	0.003310509	0.002102544	1.5745	0.117778016	0.519	chrX	9984515	chrX:9982513-9984583	Island	WWC3	5'UTR
cg27558057	0.004058954	0.002578152	1.5744	0.117815023	0.519	chrX	70712724	chrX:70712049-70712821	Island	BCYRN1;INGX	Body;TSS200
cg12727431	0.004859861	0.003087385	1.5741	0.117875714	0.519	chrX	153200906	chrX:153199952-153200924	Island	RENBP;NAA10	Body;TSS1500
cg03122476	-0.003205443	0.00203661	-1.5739	0.117920026	0.519	chrX	14024917		OpenSea	GEMIN8;GEMIN8;GEMIN8	3'UTR;3'UTR;3'UTR
cg05914696	0.004372442	0.002779133	1.5733	0.118058871	0.519	chrX	68114669	chrX:68114440-68114710	Island
cg00622389	0.005500748	0.003496465	1.5732	0.118077354	0.519	chrX	100914950		OpenSea	ARMCX2;ARMCX2	TSS200;TSS200
cg16685760	0.004241958	0.002696407	1.5732	0.118087123	0.519	chrX	145701257	chrX:145700793-145702281	Island
cg08222309	0.003398469	0.002160304	1.5731	0.11809761	0.519	chrX	80457015		OpenSea	SH3BGRL;HMGN5	TSS1500;5'UTR
cg06920429	0.003784316	0.002406663	1.5724	0.118262372	0.519	chrX	131353502	chrX:131351531-131352535	S_Shore	RAP2C	TSS1500
cg05939629	0.004552744	0.002897782	1.5711	0.118568533	0.52	chrX	44206863	chrX:44202712-44203014	S_Shelf
cg07419178	-0.004300682	0.002737653	-1.5709	0.118609403	0.52	chrX	48916555		OpenSea	CCDC120;CCDC120;CCDC120;CCDC120;CCDC120;CCDC120;CCDC120;CCDC120	5'UTR;1stExon;1stExon;1stExon;5'UTR;5'UTR;1stExon;5'UTR
cg21899276	0.003911305	0.002490065	1.5708	0.118649644	0.52	chrX	100872999		OpenSea	ARMCX6;ARMCX6	TSS200;TSS200
cg07223177	0.004341387	0.00276425	1.5705	0.118699907	0.52	chrX	46434198	chrX:46433054-46434902	Island	CHST7	1stExon
cg21323815	0.00354407	0.002257296	1.5701	0.118815517	0.52	chrX	53350498	chrX:53349666-53350613	Island	IQSEC2;IQSEC2	1stExon;5'UTR
cg17482649	0.004059139	0.002586055	1.5696	0.118914567	0.52	chrX	53117672	chrX:53117470-53118033	Island	TSPYL2	3'UTR
cg07160107	0.004277391	0.002725231	1.5696	0.118931783	0.52	chrX	2882294		OpenSea	ARSE;ARSE	5'UTR;1stExon
cg00596686	0.004537418	0.0028922	1.5688	0.119096061	0.521	chrX	7137332		OpenSea	STS	TSS200
cg11475300	0.003744158	0.002388458	1.5676	0.119385807	0.521	chrX	10128853	chrX:10126320-10126882	S_Shore	CLCN4	5'UTR
cg12354227	0.002950139	0.001882331	1.5673	0.119461898	0.521	chrX	64757838	chrX:64754316-64754805	S_Shelf
cg18418655	0.003418895	0.002181682	1.5671	0.119505752	0.521	chrX	70331557		OpenSea	IL2RG	TSS200
cg07388258	0.005895798	0.003763295	1.5667	0.119606962	0.521	chrX	48749177	chrX:48748397-48749372	Island
cg03450733	0.003962685	0.002529561	1.5666	0.119632319	0.521	chrX	25024314	chrX:25025211-25025715	N_Shore	ARX	Body
cg07381502	0.004141201	0.002643766	1.5664	0.119666993	0.521	chrX	40440191	chrX:40439739-40440705	Island	ATP6AP2	TSS200
cg04413754	-0.004307716	0.002751817	-1.5654	0.11989973	0.522	chrX	39956558	chrX:39953434-39969247	Island	BCOR;BCOR;BCOR;BCOR;BCOR;BCOR	5'UTR;5'UTR;1stExon;5'UTR;1stExon;5'UTR
cg25870731	0.003865242	0.002469207	1.5654	0.119906751	0.522	chrX	140271029	chrX:140270950-140271553	Island	LDOC1	1stExon
cg10436191	0.00361737	0.002311729	1.5648	0.12004466	0.522	chrX	113865353		OpenSea	SNORA35;HTR2C	Body;5'UTR
cg17705081	-0.003158541	0.002018752	-1.5646	0.120088976	0.522	chrX	48980694	chrX:48979844-48980266	S_Shore	GPKOW	TSS1500
cg05129588	0.004328752	0.002766937	1.5645	0.120122931	0.522	chrX	69425049		OpenSea	DGAT2L6	3'UTR
cg18536669	0.003713891	0.002375287	1.5636	0.12033473	0.522	chrX	120007032	chrX:120008631-120009630	N_Shore	CT47B1	3'UTR
cg15167893	0.004333434	0.002771735	1.5634	0.120362233	0.522	chrX	68836774	chrX:68835648-68837063	Island	EDA;EDA;EDA;EDA;EDA;EDA;EDA	3'UTR;Body;Body;Body;1stExon;Body;Body
cg05452887	0.004619785	0.00295513	1.5633	0.120392208	0.522	chrX	119005413	chrX:119005251-119006217	Island	NDUFA1;RNF113A	TSS1500;1stExon
cg06558166	-0.003731191	0.002387511	-1.5628	0.120513409	0.522	chrX	132549003	chrX:132547567-132550284	Island	GPC4;GPC4	5'UTR;1stExon
cg17120952	0.002844273	0.001820361	1.5625	0.120587987	0.523	chrX	125299033	chrX:125299245-125300436	N_Shore	DCAF12L2	1stExon
cg08560117	0.003657585	0.002341425	1.5621	0.120672478	0.523	chrX	153775841	chrX:153774893-153776136	Island	IKBKG;IKBKG;IKBKG;G6PD;IKBKG;G6PD;IKBKG;IKBKG	1stExon;5'UTR;5'UTR;TSS200;1stExon;TSS1500;TSS1500;Body
cg07887243	0.004244656	0.002718436	1.5614	0.120834195	0.523	chrX	43741530	chrX:43741299-43741827	Island	MAOB	1stExon
cg09099637	0.00541913	0.00347457	1.5597	0.121254037	0.524	chrX	107939995		OpenSea	COL4A5;COL4A5;COL4A5	3'UTR;3'UTR;3'UTR
cg12273094	0.00367554	0.002356869	1.5595	0.121290321	0.524	chrX	103294420	chrX:103294657-103294964	N_Shore	MIR1256;H2BFM	Body;TSS200
cg17511128	0.004347491	0.002788253	1.5592	0.121357726	0.524	chrX	24691232		OpenSea	PCYT1B	TSS1500
cg18480706	0.004156133	0.002665611	1.5592	0.121369426	0.524	chrX	74742458	chrX:74742765-74743117	N_Shore	ZDHHC15;ZDHHC15;ZDHHC15	Body;Body;Body
cg00911962	0.00308407	0.001978073	1.5591	0.121378511	0.524	chrX	118780518		OpenSea	SEPT6;SEPT6;SEPT6;SEPT6	Body;Body;Body;Body
cg03578806	-0.003872695	0.00248435	-1.5588	0.121447671	0.524	chrX	153693023	chrX:153694352-153694774	N_Shore	PLXNA3	Body
cg17122979	0.003880819	0.002490102	1.5585	0.121527827	0.524	chrX	48397915	chrX:48397759-48398529	Island	TBC1D25	TSS200
cg25528264	0.004422451	0.002838662	1.5579	0.12166122	0.524	chrX	69353387	chrX:69353104-69353904	Island	IGBP1;IGBP1	5'UTR;1stExon
cg17458755	-0.003660213	0.00235198	-1.5562	0.122067013	0.526	chrX	153220861	chrX:153218818-153219172	S_Shore	HCFC1	Body
cg17726418	0.003242701	0.002084032	1.556	0.122126852	0.526	chrX	68285895		OpenSea
cg15570803	0.003911706	0.002514783	1.5555	0.122243259	0.526	chrX	70288412	chrX:70287890-70288359	S_Shore	SNX12	TSS200
cg03485809	-0.003793623	0.002439274	-1.5552	0.122304879	0.526	chrX	102862945	chrX:102862719-102863148	Island	TCEAL3;TCEAL3;TCEAL3;TCEAL3	1stExon;5'UTR;1stExon;5'UTR
cg09192327	0.004535218	0.002916242	1.5552	0.122321026	0.526	chrX	153029556	chrX:153032468-153033354	N_Shelf	PLXNB3;PLXNB3	TSS200;TSS200
cg05829338	-0.004427638	0.002847733	-1.5548	0.122407768	0.526	chrX	106750612	chrX:106749879-106750862	Island
cg14772107	0.005564352	0.003579213	1.5546	0.122446849	0.526	chrX	23350419	chrX:23350284-23350596	Island
cg06510592	0.004165684	0.002681681	1.5534	0.122743715	0.526	chrX	103411278	chrX:103411059-103411782	Island	CXorf39	TSS200
cg05655038	0.003539331	0.002278571	1.5533	0.122761386	0.526	chrX	152687670	chrX:152686121-152687199	S_Shore
cg04283377	0.004289517	0.002762555	1.5527	0.122898951	0.526	chrX	47420348	chrX:47420402-47421099	N_Shore	ARAF	TSS200
cg17808461	0.002582466	0.001663306	1.5526	0.122928941	0.526	chrX	55513504	chrX:55515067-55515544	N_Shore	USP51	Body
cg01814235	0.004368359	0.002813585	1.5526	0.122932361	0.526	chrX	47422454	chrX:47420402-47421099	S_Shore	ARAF	Body
cg15363890	-0.003374077	0.002173207	-1.5526	0.122936208	0.526	chrX	148587383	chrX:148586552-148586984	S_Shore	IDS;IDS;IDS	TSS1500;TSS1500;TSS1500
cg25440309	0.003447254	0.002222624	1.551	0.123318191	0.527	chrX	79828776	chrX:79828770-79829059	Island
cg04253298	0.002902224	0.00187126	1.5509	0.123327107	0.527	chrX	123467196	chrX:123466685-123467197	Island
cg18138788	0.003389053	0.002185469	1.5507	0.123381033	0.527	chrX	43515245	chrX:43515325-43515681	N_Shore	MAOA	TSS200
cg01146870	0.005282961	0.00340683	1.5507	0.123386863	0.527	chrX	53029439	chrX:53029708-53030093	N_Shore
cg01813294	0.005599361	0.003612349	1.5501	0.123539424	0.527	chrX	17393426	chrX:17393159-17395817	Island	NHS	TSS200
cg18828303	0.005338049	0.003445739	1.5492	0.123752506	0.527	chrX	21857598	chrX:21857591-21858204	Island	MBTPS2	TSS200
cg15024277	0.00437242	0.002822423	1.5492	0.123752791	0.527	chrX	102632067	chrX:102631321-102632073	Island	NGFRAP1;NGFRAP1;NGFRAP1	5'UTR;5'UTR;TSS200
cg11824111	-0.004069588	0.002627205	-1.549	0.123789822	0.527	chrX	153990676	chrX:153990840-153991831	N_Shore	DKC1;DKC1	TSS1500;TSS1500
cg12485020	0.002812998	0.001816351	1.5487	0.12386434	0.527	chrX	110039269	chrX:110038946-110039370	Island	CHRDL1;CHRDL1;CHRDL1;CHRDL1;CHRDL1;CHRDL1;CHRDL1	5'UTR;TSS200;1stExon;1stExon;5'UTR;5'UTR;1stExon
cg08342708	0.003128653	0.002021655	1.5476	0.12413823	0.527	chrX	49773710		OpenSea	CLCN5;CLCN5;MIR501	Body;Body;TSS1500
cg07601068	0.003019115	0.00195104	1.5474	0.124169824	0.527	chrX	39953107	chrX:39953434-39969247	N_Shore	BCOR;BCOR;BCOR;BCOR	5'UTR;5'UTR;5'UTR;5'UTR
cg00688681	0.006004336	0.003880306	1.5474	0.124182368	0.527	chrX	53030043	chrX:53029708-53030093	Island
cg16515238	0.005493223	0.003550044	1.5474	0.124187071	0.527	chrX	119444909	chrX:119444859-119445272	Island	FAM70A;FAM70A;FAM70A	Body;Body;Body
cg17533951	0.003341934	0.00215982	1.5473	0.124198363	0.527	chrX	68115082	chrX:68114440-68114710	S_Shore
cg05515118	0.005033801	0.003253472	1.5472	0.124225388	0.527	chrX	102565934	chrX:102565314-102566034	Island	BEX2;BEX2;BEX2;BEX2;BEX2;BEX2	1stExon;TSS200;5'UTR;1stExon;5'UTR;TSS200
cg17678039	0.003830132	0.002475518	1.5472	0.124226404	0.527	chrX	70838476		OpenSea	CXCR3;BCYRN1;CXCR3	TSS200;Body;TSS200
cg10408673	0.003796301	0.002454937	1.5464	0.124421762	0.528	chrX	129406266	chrX:129402458-129403088	S_Shelf
cg10275056	0.003211075	0.002076817	1.5462	0.12448016	0.528	chrX	153029223	chrX:153032468-153033354	N_Shelf	PLXNB3;PLXNB3	TSS1500;TSS1500
cg08416046	0.004239469	0.002743777	1.5451	0.124729234	0.528	chrX	107979569	chrX:107978210-107980145	Island	IRS4	1stExon
cg08262933	0.003964823	0.00256688	1.5446	0.124853449	0.529	chrX	102941498	chrX:102942107-102942486	N_Shore	MORF4L2;MORF4L2;MORF4L2;MORF4L2;MORF4L2;MORF4L2;MORF4L2;MORF4L2;MORF4L2;MORF4L2;MORF4L2;MORF4L2;MORF4L2;MORF4L2;MORF4L2;MORF4L2	5'UTR;5'UTR;5'UTR;5'UTR;5'UTR;5'UTR;5'UTR;5'UTR;5'UTR;5'UTR;5'UTR;5'UTR;5'UTR;5'UTR;5'UTR;5'UTR
cg13189687	0.005712448	0.003701132	1.5434	0.12513814	0.529	chrX	153363353	chrX:153362568-153363473	Island	MECP2;MECP2	TSS200;TSS200
cg16356987	-0.004426036	0.002867802	-1.5434	0.125157048	0.529	chrX	128977928	chrX:128977325-128977998	Island	ZDHHC9;ZDHHC9	TSS1500;TSS200
cg00583858	0.003588563	0.002325633	1.543	0.125231402	0.529	chrX	135632947		OpenSea	VGLL1;MIR934	Body;TSS200
cg03968699	-0.004007586	0.00259756	-1.5428	0.125284962	0.529	chrX	153236214	chrX:153236071-153238480	Island	HCFC1	1stExon
cg04414946	0.004471149	0.002898234	1.5427	0.12531215	0.529	chrX	9435372	chrX:9432830-9434520	S_Shore	TBL1X;TBL1X;TBL1X;TBL1X	5'UTR;5'UTR;5'UTR;5'UTR
cg07038409	0.004110949	0.002664758	1.5427	0.12531344	0.529	chrX	47509941	chrX:47509592-47510508	Island	ELK1;ELK1;ELK1;ELK1	5'UTR;1stExon;1stExon;5'UTR
cg04532200	-0.003693522	0.002397714	-1.5404	0.12586653	0.53	chrX	153033893	chrX:153032468-153033354	S_Shore	PLXNB3;PLXNB3	Body;Body
cg02188860	-0.003666856	0.002380923	-1.5401	0.125948462	0.53	chrX	48538291	chrX:48534591-48535247	S_Shelf
cg05673346	0.003594335	0.002333883	1.5401	0.125956304	0.53	chrX	38662707	chrX:38662906-38664764	N_Shore	MID1IP1;MID1IP1;MID1IP1	5'UTR;5'UTR;TSS1500
cg17340957	0.002895035	0.001879885	1.54	0.125970799	0.53	chrX	47863334	chrX:47863379-47863596	N_Shore	ZNF182;ZNF182;ZNF182;SPACA5;ZNF182	5'UTR;1stExon;5'UTR;TSS1500;1stExon
cg05801573	0.005185103	0.003367119	1.5399	0.125991285	0.53	chrX	142722740	chrX:142721410-142722958	Island	SLITRK4;SLITRK4	5'UTR;1stExon
cg27665489	0.004486025	0.002913691	1.5396	0.126060986	0.53	chrX	51075530	chrX:51075272-51076331	Island	NUDT10	5'UTR
cg04012614	0.004033852	0.002620741	1.5392	0.126166784	0.53	chrX	49020468	chrX:49022407-49023072	N_Shore	MAGIX;MAGIX;MAGIX;MAGIX;MAGIX	Body;1stExon;Body;Body;5'UTR
cg16429439	0.003480782	0.002261791	1.5389	0.126228624	0.53	chrX	77150966	chrX:77150837-77151247	Island	MAGT1	1stExon
cg06206449	-0.003756267	0.002441378	-1.5386	0.126317623	0.53	chrX	118708409	chrX:118708293-118709240	Island	UBE2A;UBE2A	TSS200;TSS200
cg17391028	0.004609244	0.00299675	1.5381	0.126440701	0.53	chrX	54523088	chrX:54521445-54522749	S_Shore	FGD1	TSS1500
cg10079981	0.004101122	0.002667099	1.5377	0.126540822	0.53	chrX	30237018		OpenSea	MAGEB2	Body
cg04734394	0.004493777	0.002922561	1.5376	0.126554387	0.53	chrX	48911060	chrX:48910926-48911514	Island
cg09227616	-0.004100936	0.002667201	-1.5375	0.126572324	0.53	chrX	49056886	chrX:49056348-49056887	Island	SYP	TSS1500
cg06350796	0.004237547	0.002756141	1.5375	0.126584585	0.53	chrX	106449867	chrX:106449029-106449740	S_Shore	CXorf41;NUP62CL;CXorf41;CXorf41;CXorf41	5'UTR;TSS200;1stExon;1stExon;5'UTR
cg02971902	0.003679164	0.002393473	1.5372	0.126664749	0.53	chrX	135991927	chrX:135991412-135991928	Island
cg21604743	0.003498917	0.002278352	1.5357	0.12701812	0.531	chrX	7895503	chrX:7895077-7895608	Island	PNPLA4;PNPLA4	TSS200;5'UTR
cg07713026	0.003626836	0.002361654	1.5357	0.127019107	0.531	chrX	70503585	chrX:70503261-70503963	Island	NONO;NONO;BCYRN1;NONO;NONO	5'UTR;5'UTR;Body;5'UTR;5'UTR
cg13178332	0.00451547	0.002943015	1.5343	0.127367247	0.532	chrX	41112819	chrX:41112818-41113139	Island
cg22969661	0.004054031	0.002643673	1.5335	0.127568161	0.533	chrX	24483476	chrX:24483016-24483947	Island	PDK3;PDK3;PDK3;PDK3	5'UTR;1stExon;5'UTR;1stExon
cg15380945	0.004127196	0.002691815	1.5332	0.127628518	0.533	chrX	106920236		OpenSea
cg18275647	0.004322468	0.002820323	1.5326	0.127782406	0.533	chrX	129065845	chrX:129065619-129066259	Island
cg06408533	-0.003916083	0.002555398	-1.5325	0.127816823	0.533	chrX	67867352		OpenSea	STARD8;STARD8	TSS200;TSS200
cg26369916	0.003614606	0.002359513	1.5319	0.127951345	0.533	chrX	139587279	chrX:139585867-139588578	Island	SOX3	TSS200
cg12920408	0.004252527	0.002776628	1.5315	0.128046478	0.533	chrX	100645993	chrX:100645780-100646107	Island	RPL36A;RPL36A	5'UTR;1stExon
cg18136675	0.004049166	0.002644145	1.5314	0.128089198	0.533	chrX	77386073		OpenSea	TAF9B	3'UTR
cg04584307	0.004007263	0.002617582	1.5309	0.128204819	0.533	chrX	153684686	chrX:153686094-153687124	N_Shore
cg06408185	0.006305093	0.004119685	1.5305	0.128309372	0.533	chrX	18443714	chrX:18443120-18444426	Island	CDKL5	TSS200
cg07462256	0.004768713	0.003115837	1.5305	0.128310296	0.533	chrX	68725088	chrX:68723731-68726051	Island	FAM155B;FAM155B	1stExon;5'UTR
cg16637019	0.004934051	0.003224103	1.5304	0.128337829	0.533	chrX	110039349	chrX:110038946-110039370	Island	CHRDL1;CHRDL1;CHRDL1;CHRDL1	TSS200;TSS200;TSS200;TSS1500
cg03810476	0.003516546	0.002298023	1.5302	0.128366588	0.533	chrX	17392798	chrX:17393159-17395817	N_Shore	NHS	TSS1500
cg06900776	0.003738213	0.002443174	1.5301	0.128412065	0.533	chrX	100878107		OpenSea	ARMCX3;ARMCX3;ARMCX3	TSS200;TSS200;TSS1500
cg03348338	-0.00566492	0.003703935	-1.5294	0.128568275	0.533	chrX	16804461	chrX:16803879-16805429	Island	CXorf15;CXorf15	TSS200;TSS200
cg14110884	0.003272218	0.002139506	1.5294	0.128569706	0.533	chrX	25021203	chrX:25020237-25024207	Island
cg05802072	0.004172017	0.002728447	1.5291	0.128655398	0.533	chrX	30596631		OpenSea	CXorf21	TSS1500
cg05547600	0.00400704	0.002620568	1.5291	0.128657428	0.533	chrX	134847106		OpenSea	CT45A1	TSS200
cg20279479	0.003470602	0.002270108	1.5288	0.128718476	0.533	chrX	152953767		OpenSea	SLC6A8;SLC6A8;SLC6A8;SLC6A8;SLC6A8	5'UTR;5'UTR;1stExon;TSS1500;1stExon
cg01994890	-0.003382997	0.002214068	-1.528	0.128934511	0.534	chrX	55024398	chrX:55026359-55026985	N_Shore
cg06464066	0.004990844	0.003266921	1.5277	0.129000346	0.534	chrX	16964808	chrX:16964603-16965472	Island	REPS2;REPS2	TSS200;TSS200
cg06055266	0.003863142	0.002530409	1.5267	0.129249766	0.534	chrX	53111187	chrX:53111281-53112016	N_Shore	TSPYL2	TSS1500
cg07405239	0.00387469	0.002538789	1.5262	0.129371839	0.535	chrX	34406213	chrX:34405907-34406376	Island
cg00074638	0.004317239	0.002829811	1.5256	0.129513248	0.535	chrX	2883307		OpenSea	ARSE	TSS1500
cg03159836	0.003289634	0.002158458	1.5241	0.129902626	0.536	chrX	24168810	chrX:24167563-24168785	S_Shore	ZFX	TSS1500
cg11802925	0.004609552	0.003024701	1.524	0.129926823	0.536	chrX	39865744	chrX:39864525-39869106	Island
cg02211783	0.004000425	0.00262527	1.5238	0.129965525	0.536	chrX	115594827		OpenSea	CXorf61	TSS1500
cg11614809	0.003305765	0.002169519	1.5237	0.129986205	0.536	chrX	43832280		OpenSea	NDP	5'UTR
cg09743287	0.00542438	0.003562913	1.5225	0.130305008	0.537	chrX	101380601		OpenSea	TCEAL2	TSS200
cg12313310	0.003012287	0.001979236	1.5219	0.130433251	0.537	chrX	114524266		OpenSea	LUZP4	TSS200
cg18112785	0.003539382	0.00232639	1.5214	0.130568427	0.537	chrX	144903000	chrX:144902965-144903167	Island	SLITRK2;SLITRK2;SLITRK2;SLITRK2;SLITRK2;SLITRK2;SLITRK2;SLITRK2;SLITRK2	TSS200;TSS200;TSS200;TSS200;5'UTR;5'UTR;5'UTR;TSS200;5'UTR
cg03939693	0.004386588	0.002885275	1.5203	0.130836515	0.538	chrX	67718700	chrX:67718427-67719071	Island	YIPF6	TSS200
cg13445089	-0.002951707	0.001941837	-1.5201	0.130906005	0.538	chrX	70819620	chrX:70823513-70824103	N_Shelf	ACRC;BCYRN1	Body;Body
cg00408231	0.00371169	0.002442385	1.5197	0.130996602	0.538	chrX	100807848	chrX:100807793-100808048	Island	ARMCX1	5'UTR
cg01001959	-0.003749425	0.002467943	-1.5193	0.131109083	0.538	chrX	55935071		OpenSea
cg05313921	0.003003832	0.001977227	1.5192	0.131118289	0.538	chrX	84189658	chrX:84189065-84189591	S_Shore	UBE2DNL	Body
cg06851753	0.004307878	0.002836036	1.519	0.131177654	0.538	chrX	153745734	chrX:153745523-153745735	Island	FAM3A;FAM3A;FAM3A;FAM3A;FAM3A	TSS1500;TSS1500;TSS1500;TSS1500;TSS1500
cg04791822	0.003270255	0.002152978	1.5189	0.131186192	0.538	chrX	47441573		OpenSea	SYN1;TIMP1;SYN1	Body;TSS200;Body
cg25905965	0.003350131	0.002206749	1.5181	0.131391398	0.539	chrX	149861779		OpenSea	MTMR1	TSS200
cg18112405	0.003602845	0.002374639	1.5172	0.131621206	0.539	chrX	103265775	chrX:103267755-103268449	N_Shore	H2BFWT;MIR1256	3'UTR;Body
cg03464883	-0.002941761	0.001939789	-1.5165	0.131793188	0.539	chrX	129627921		OpenSea	FAM45B	TSS1500
cg13100667	0.004208301	0.002775913	1.516	0.131927185	0.539	chrX	135279018		OpenSea	FHL1;FHL1;FHL1;FHL1;FHL1;FHL1;FHL1;FHL1;FHL1	5'UTR;Body;5'UTR;1stExon;5'UTR;5'UTR;5'UTR;5'UTR;TSS200
cg06217046	0.003775964	0.002491517	1.5155	0.132048028	0.539	chrX	10094247	chrX:10094050-10094406	Island	WWC3	Body
cg24780240	0.003648418	0.00240744	1.5155	0.132061213	0.539	chrX	68052409	chrX:68048659-68050252	S_Shelf	EFNB1	Body
cg19549023	0.006638186	0.00438109	1.5152	0.132133435	0.539	chrX	138773906	chrX:138773796-138774673	Island	MCF2	5'UTR
cg03768687	0.003854576	0.002544187	1.5151	0.132168377	0.539	chrX	70288358	chrX:70287890-70288359	Island	SNX12	TSS200
cg08590378	0.003869686	0.002554401	1.5149	0.132204455	0.539	chrX	37892347		OpenSea	SYTL5;SYTL5;SYTL5	5'UTR;TSS1500;5'UTR
cg15067665	-0.004534211	0.002993384	-1.5147	0.132246418	0.539	chrX	153166644		OpenSea	AVPR2	TSS1500
cg03704031	-0.00367465	0.002426178	-1.5146	0.132287047	0.539	chrX	70712215	chrX:70712049-70712821	Island	INGX;BCYRN1	Body;Body
cg04047414	0.004064022	0.002683509	1.5144	0.132322625	0.539	chrX	140008844		OpenSea	MIR320D2	TSS1500
cg17503853	0.004077635	0.002692831	1.5143	0.132369982	0.539	chrX	49091797	chrX:49091934-49092233	N_Shore	CCDC22	TSS200
cg09141697	0.003509772	0.002317952	1.5142	0.132391784	0.539	chrX	151903224		OpenSea	MAGEA12;MAGEA12;MAGEA12;CSAG1;CSAG1	TSS200;TSS200;TSS200;TSS200;TSS200
cg07428182	-0.002930125	0.001935164	-1.5141	0.13239727	0.539	chrX	153686926	chrX:153686094-153687124	Island	PLXNA3	5'UTR
cg18813010	0.00389384	0.002572675	1.5135	0.132552095	0.539	chrX	102931660		OpenSea	MORF4L2;MORF4L2;MORF4L2;MORF4L2;MORF4L2;MORF4L2;MORF4L2;MORF4L2;MORF4L2;MORF4L2;MORF4L2;MORF4L2;MORF4L2;MORF4L2;MORF4L2;MORF4L2	Body;Body;Body;Body;Body;Body;Body;Body;Body;Body;Body;Body;Body;Body;Body;Body
cg05532403	0.003724423	0.002461446	1.5131	0.132662145	0.539	chrX	15756920	chrX:15756051-15756636	S_Shore	CA5B	5'UTR
cg01408682	-0.00367605	0.002430601	-1.5124	0.13283989	0.54	chrX	13063132		OpenSea	FAM9C	TSS1500
cg02937293	0.007109653	0.004702514	1.5119	0.132972179	0.54	chrX	49687792	chrX:49687027-49687993	Island	CLCN5;CLCN5	5'UTR;5'UTR
cg23690264	0.003973818	0.002629346	1.5113	0.133112028	0.54	chrX	142721909	chrX:142721410-142722958	Island	SLITRK4	5'UTR
cg02990147	-0.003990032	0.002640587	-1.511	0.13318678	0.54	chrX	24329623	chrX:24331643-24332347	N_Shelf	FAM48B2	1stExon
cg02896496	0.003386248	0.002241128	1.511	0.133207902	0.54	chrX	54385394	chrX:54383872-54385477	Island	WNK3;WNK3	TSS1500;TSS1500
cg00685925	0.006824065	0.004517729	1.5105	0.133322319	0.54	chrX	48398048	chrX:48397759-48398529	Island	TBC1D25	TSS200
cg18116135	0.002676803	0.001772917	1.5098	0.133495156	0.541	chrX	80457960		OpenSea	SH3BGRL;HMGN5	Body;TSS1500
cg04243127	0.003525698	0.002335625	1.5095	0.133571441	0.541	chrX	38211309		OpenSea	OTC	TSS1500
cg03908845	0.003486505	0.002310396	1.5091	0.133693941	0.541	chrX	138724737		OpenSea	MCF2;MCF2;MCF2	1stExon;Body;5'UTR
cg17839368	0.002798386	0.001854455	1.509	0.133705162	0.541	chrX	109662303		OpenSea	AMMECR1;RGAG1;RGAG1	5'UTR;1stExon;5'UTR
cg06769752	0.00350046	0.002320279	1.5086	0.133799451	0.541	chrX	153978839	chrX:153978838-153979650	Island	GAB3;GAB3	Body;Body
cg01058588	0.004834326	0.003207048	1.5074	0.134114206	0.541	chrX	153775683	chrX:153774893-153776136	Island	IKBKG;IKBKG;IKBKG;G6PD;IKBKG;IKBKG;IKBKG;G6PD;G6PD	1stExon;5'UTR;1stExon;1stExon;TSS1500;Body;5'UTR;5'UTR;TSS1500
cg07011790	0.00481738	0.00319643	1.5071	0.134189612	0.541	chrX	102883836	chrX:102884436-102884677	N_Shore	TCEAL1;TCEAL1;TCEAL1	TSS200;TSS200;5'UTR
cg18634060	-0.004713155	0.00312743	-1.507	0.134208754	0.541	chrX	13752760	chrX:13752441-13753336	Island	TRAPPC2;OFD1;TRAPPC2;TRAPPC2	TSS200;TSS200;TSS200;TSS200
cg20333412	0.004536599	0.003011185	1.5066	0.134325245	0.541	chrX	141293113		OpenSea	MAGEC2	TSS200
cg15465642	0.004678728	0.003105927	1.5064	0.134375368	0.541	chrX	153218916	chrX:153218818-153219172	Island	HCFC1	Body
cg06654051	0.003404786	0.00226063	1.5061	0.134443238	0.541	chrX	153409667		OpenSea	OPN1LW	TSS200
cg14029201	-0.003329584	0.002210933	-1.506	0.134484072	0.541	chrX	134478785	chrX:134478644-134479057	Island	ZNF75D;ZNF449	TSS1500;5'UTR
cg11238952	-0.005363744	0.003562442	-1.5056	0.134567848	0.541	chrX	34674799	chrX:34674507-34675727	Island	TMEM47	Body
cg01996723	-0.003685221	0.002447969	-1.5054	0.134623514	0.541	chrX	139592127	chrX:139593105-139593582	N_Shore
cg10143752	0.003098529	0.002058341	1.5054	0.134640767	0.541	chrX	68382925	chrX:68384913-68385404	N_Shore	PJA1;PJA1;PJA1	Body;5'UTR;Body
cg22702707	0.003693901	0.002454237	1.5051	0.134702705	0.541	chrX	15756062	chrX:15756051-15756636	Island	CA5B	TSS1500
cg18785414	0.004015459	0.002667936	1.5051	0.13471058	0.541	chrX	117631015	chrX:117629130-117629377	S_Shore	DOCK11	Body
cg04712194	0.004073176	0.002707234	1.5046	0.13484632	0.541	chrX	153639778	chrX:153639734-153640675	Island	TAZ;DNASE1L1;DNASE1L1;TAZ;TAZ;TAZ;TAZ;DNASE1L1	TSS200;5'UTR;5'UTR;TSS200;TSS200;TSS200;TSS200;5'UTR
cg00901211	0.003728748	0.002478316	1.5045	0.134847225	0.541	chrX	118602569	chrX:118602158-118603318	Island	LOC100303728;SLC25A5	Body;1stExon
cg11675245	0.003422551	0.002274915	1.5045	0.134866513	0.541	chrX	135574568		OpenSea	BRS3	3'UTR
cg02025065	0.004009344	0.00266546	1.5042	0.134940991	0.541	chrX	57148257	chrX:57147679-57147997	S_Shore	SPIN2B;SPIN2B;SPIN2B	TSS1500;TSS1500;TSS1500
cg18989977	0.004653215	0.003093925	1.504	0.134992409	0.541	chrX	7895497	chrX:7895077-7895608	Island	PNPLA4;PNPLA4	TSS200;5'UTR
cg10990357	0.005431774	0.003612583	1.5036	0.13509897	0.541	chrX	115592030		OpenSea	SLC6A14	3'UTR
cg03765359	0.003666646	0.00243869	1.5035	0.13510925	0.541	chrX	47479190	chrX:47478670-47479515	Island	SYN1;SYN1;SYN1;SYN1	5'UTR;1stExon;5'UTR;1stExon
cg03851490	-0.005281069	0.003513325	-1.5032	0.135206211	0.541	chrX	35937794		OpenSea	CXorf22	TSS200
cg14252169	-0.00394336	0.002625078	-1.5022	0.135455361	0.542	chrX	133560550		OpenSea	PHF6;PHF6	3'UTR;3'UTR
cg25916188	0.003180858	0.002117518	1.5022	0.13546172	0.542	chrX	153087306	chrX:153084371-153084911	S_Shelf	PDZD4	Body
cg08338641	0.003886218	0.002588257	1.5015	0.135637728	0.542	chrX	23926332	chrX:23925590-23926315	S_Shore	CXorf58;CXorf58;CXorf58;APOO;CXorf58;APOO	5'UTR;5'UTR;1stExon;TSS1500;1stExon;TSS1500
cg17355765	0.003843533	0.002560117	1.5013	0.135681599	0.542	chrX	132091269	chrX:132090363-132092617	Island	HS6ST2;HS6ST2	Body;Body
cg06444329	-0.00459425	0.003061989	-1.5004	0.135913567	0.542	chrX	75392755		OpenSea	CXorf26	TSS200
cg11822772	0.003146778	0.002097594	1.5002	0.135972915	0.542	chrX	129402977	chrX:129402458-129403088	Island	ZNF280C	TSS200
[truncated: 5,978 more rows]
