# Supplementary material for: Age-Dependent DNA Methylation Variability on the X-Chromosome in Male and Female Twins
Source: Epigenomes. 2024 Nov 18;8(4):43. doi: 10.3390/epigenomes8040043 (PMC11586961; doi:10.3390/epigenomes8040043)
Supplement: Supplementary file 1 [file epigenomes-08-00043-s001.zip › Supplementary Table S2 variance450_female_chrx_annotated.csv]

CpGs	Estimate	Std..Error	t.value	Pr...t..	fdr1	chr	pos	Islands_Name	Relation_to_Island	UCSC_RefGene_Name	UCSC_RefGene_Group
cg17008556	0.01293	0.003102473	4.1664	6.15E-05	0.535	chrX	48901167	chrX:48900510-48901469	Island	TFE3	TSS200
cg10530171	0.01214	0.003123746	3.8871	0.000173093	0.668	chrX	99892067	chrX:99891299-99891794	S_Shore	TSPAN6	TSS1500
cg20425266	0.01408	0.003718067	3.7868	0.000248081	0.668	chrX	102864719	chrX:102862719-102863148	S_Shore	TCEAL3;TCEAL3	3'UTR;3'UTR
cg21459545	0.01462	0.003923531	3.7267	0.000306982	0.668	chrX	153637814	chrX:153639734-153640675	N_Shore	DNASE1L1;DNASE1L1;DNASE1L1;DNASE1L1	5'UTR;5'UTR;TSS1500;5'UTR
cg01522335	0.01113	0.003171573	3.5098	0.000649047	0.959	chrX	50647118		OpenSea	LOC347376	TSS1500
cg07115537	0.01204	0.003467397	3.4709	0.000739903	0.959	chrX	37404647	chrX:37404358-37404615	S_Shore
cg13088417	0.00882	0.002605581	3.3857	0.00098246	0.959	chrX	107397682		OpenSea	ATG4A;ATG4A	3'UTR;3'UTR
cg04647094	0.01266	0.003848962	3.2884	0.00135032	0.959	chrX	21857776	chrX:21857591-21858204	Island	MBTPS2;MBTPS2	5'UTR;1stExon
cg00358459	0.01336	0.004159637	3.2114	0.001728135	0.959	chrX	102945549	chrX:102942107-102942486	S_Shelf
cg02177607	0.00936	0.002968798	3.1532	0.00207776	0.959	chrX	128924261		OpenSea	SASH3	Body
cg13627141	0.00805	0.002556503	3.1478	0.002112912	0.959	chrX	129118953	chrX:129113845-129118029	S_Shore	BCORL1	5'UTR
cg06649034	0.01294	0.004148168	3.1195	0.002308706	0.959	chrX	53349902	chrX:53349666-53350613	Island	IQSEC2	1stExon
cg05240059	0.00984	0.003220421	3.0566	0.002804706	0.959	chrX	124340398	chrX:124338904-124339940	S_Shore
cg10058598	0.00985	0.003227672	3.0504	0.002858231	0.959	chrX	47001685	chrX:47003750-47004987	N_Shelf	NDUFB11;NDUFB11;NDUFB11;NDUFB11	Body;Body;3'UTR;3'UTR
cg00817885	0.01164	0.003818867	3.0491	0.002870146	0.959	chrX	105281285		OpenSea	SERPINA7	TSS1500
cg02447370	0.00711	0.002331361	3.0484	0.002876322	0.959	chrX	132092772	chrX:132090363-132092617	S_Shore	HS6ST2;HS6ST2	5'UTR;5'UTR
cg09809869	-0.00815	0.002677756	-3.0419	0.002934035	0.959	chrX	135277616		OpenSea	FHL1;FHL1;FHL1;FHL1;FHL1;FHL1;FHL1;FHL1;FHL1	5'UTR;Body;TSS1500;5'UTR;5'UTR;5'UTR;5'UTR;5'UTR;TSS1500
cg15814001	0.00928	0.003053034	3.0383	0.002966375	0.959	chrX	31285492	chrX:31284504-31285019	S_Shore	DMD;DMD;DMD;DMD;DMD;DMD;DMD;DMD;DMD;DMD;DMD;DMD;DMD;DMD;DMD;DMD;DMD;DMD	Body;Body;Body;TSS1500;TSS1500;Body;TSS1500;Body;TSS1500;Body;Body;TSS1500;Body;Body;Body;Body;Body;Body
cg06208111	0.00907	0.002987608	3.0344	0.00300257	0.959	chrX	78624108		OpenSea	ITM2A;ITM2A	TSS1500;TSS1500
cg08434396	0.01132	0.00373858	3.0291	0.003050883	0.959	chrX	146993778	chrX:146993091-146994200	Island	ASFMR1;ASFMR1;ASFMR1;ASFMR1;ASFMR1;FMR1	Body;Body;Body;Body;Body;Body
cg08168768	0.01001	0.003305635	3.027	0.00307125	0.959	chrX	118285064	chrX:118284519-118285065	Island	KIAA1210	TSS1500
cg25158266	0.01034	0.003439405	3.0068	0.003266022	0.959	chrX	101854056	chrX:101854275-101854527	N_Shore	ARMCX5;ARMCX5;ARMCX5;ARMCX5;ARMCX5;ARMCX5	TSS1500;TSS200;TSS1500;TSS200;TSS1500;TSS200
cg20480826	-0.00932	0.003105365	-3.0009	0.003324638	0.959	chrX	114957790	chrX:114959730-115005442	N_Shore
cg18536669	-0.00816	0.002728523	-2.9918	0.003417747	0.959	chrX	120007032	chrX:120008631-120009630	N_Shore	CT47B1	3'UTR
cg14688956	0.00818	0.002735946	2.9901	0.003435893	0.959	chrX	110339862	chrX:110339364-110339679	S_Shore	PAK3;PAK3;PAK3	5'UTR;5'UTR;5'UTR
cg05397934	0.00933	0.003146647	2.9647	0.003708942	0.959	chrX	57167668	chrX:57163646-57163868	S_Shelf
cg17051440	0.00709	0.002406621	2.9476	0.003904468	0.959	chrX	106163689		OpenSea	CLDN2;CLDN2;CLDN2;CLDN2	5'UTR;5'UTR;1stExon;5'UTR
cg18396832	0.01	0.003393798	2.947	0.003912072	0.959	chrX	8700172	chrX:8698857-8700500	Island	KAL1;KAL1	1stExon;5'UTR
cg12143138	-0.00625	0.002160181	-2.8942	0.004577701	0.959	chrX	80063471	chrX:80064923-80065136	N_Shore	BRWD3	Body
cg00213853	-0.00974	0.003368836	-2.8906	0.004626729	0.959	chrX	154034091	chrX:154033366-154033935	S_Shore	MPP1;MPP1;MPP1;MPP1	TSS1500;TSS1500;TSS1500;TSS1500
cg09284266	0.00968	0.003351875	2.8883	0.004658485	0.959	chrX	105969630	chrX:105969686-105970598	N_Shore	RNF128;RNF128	TSS1500;Body
cg21209948	0.01043	0.003614465	2.8865	0.0046829	0.959	chrX	109245514	chrX:109245900-109246673	N_Shore	TMEM164;TMEM164	TSS1500;TSS1500
cg15027606	0.01028	0.003586861	2.8648	0.004991831	0.959	chrX	53077819		OpenSea	GPR173	TSS1500
cg13202398	-0.01043	0.00365852	-2.8505	0.005206085	0.959	chrX	67267400		OpenSea	OPHN1	3'UTR
cg20121427	0.00952	0.003371439	2.8242	0.005619976	0.959	chrX	43514483	chrX:43514030-43514793	Island	MAOA	TSS1500
cg09764601	0.00805	0.002854526	2.8215	0.005664904	0.959	chrX	52683983		OpenSea	SSX7	TSS200
cg01832419	-0.00765	0.002711567	-2.82	0.00569014	0.959	chrX	24043059	chrX:24042835-24044094	Island	KLHL15	5'UTR
cg21608016	0.00854	0.003030597	2.8184	0.005715981	0.959	chrX	118530258	chrX:118533163-118533787	N_Shelf
cg01564693	0.0084	0.002984484	2.8131	0.005805108	0.959	chrX	68381877	chrX:68384913-68385404	N_Shelf	PJA1;PJA1;PJA1	Body;Body;Body
cg03043911	0.00942	0.003354175	2.809	0.005873211	0.959	chrX	86771551		OpenSea	KLHL4;KLHL4	TSS1500;TSS1500
cg16807276	0.0098	0.003492618	2.8066	0.005914187	0.959	chrX	130213895	chrX:130216330-130216902	N_Shelf	FLJ30058	5'UTR
cg17578642	0.00752	0.002688291	2.7962	0.006096	0.959	chrX	118922670	chrX:118925157-118926129	N_Shelf	SNORA69;RPL39	TSS1500;Body
cg18431579	0.00855	0.003058667	2.7951	0.006114718	0.959	chrX	55101509		OpenSea	PAGE2B;PAGE2B	1stExon;5'UTR
cg15840253	0.00793	0.002843469	2.7873	0.006254576	0.959	chrX	109439501		OpenSea	AMMECR1;AMMECR1;AMMECR1	3'UTR;3'UTR;3'UTR
cg04784122	0.01013	0.003647675	2.7779	0.006424527	0.959	chrX	154033688	chrX:154033366-154033935	Island	MPP1;MPP1;MPP1;MPP1;MPP1;MPP1;MPP1;MPP1	5'UTR;1stExon;1stExon;1stExon;5'UTR;5'UTR;5'UTR;1stExon
cg15813702	0.00733	0.002654786	2.7627	0.006710971	0.959	chrX	48363369	chrX:48367165-48367742	N_Shelf
cg21501064	-0.00501	0.001813657	-2.7598	0.006768469	0.959	chrX	118827889	chrX:118828038-118828257	N_Shore	SEPT6;SEPT6;SEPT6;SEPT6	TSS1500;TSS1500;TSS1500;TSS1500
cg00724728	0.00739	0.002683319	2.7556	0.006849837	0.959	chrX	67867238		OpenSea	STARD8;STARD8	TSS1500;TSS1500
cg01706033	-0.00938	0.003403706	-2.7544	0.006872641	0.959	chrX	102862807	chrX:102862719-102863148	Island	TCEAL3;TCEAL3	TSS200;TSS200
cg07780887	0.00801	0.002911553	2.7526	0.006908395	0.959	chrX	73325165	chrX:73325164-73325522	Island	NCRNA00182	Body
cg01538344	-0.0089	0.003245751	-2.7435	0.007089567	0.959	chrX	100546291	chrX:100546063-100546550	Island	TAF7L;TAF7L;TAF7L	1stExon;Body;5'UTR
cg26620546	0.01064	0.003902765	2.727	0.00743137	0.959	chrX	117957623	chrX:117957615-117957937	Island	ZCCHC12	TSS200
cg27286863	0.0088	0.003228225	2.7264	0.007442609	0.959	chrX	69509958	chrX:69509644-69509962	Island	KIF4A;PDZD11;KIF4A	5'UTR;TSS200;1stExon
cg14266196	0.00651	0.002391468	2.7207	0.0075649	0.959	chrX	48687281	chrX:48684837-48686064	S_Shore	ERAS	TSS200
cg17137203	0.00971	0.003576917	2.7141	0.007706815	0.959	chrX	47078636	chrX:47077163-47078637	Island	CDK16;CDK16	Body;5'UTR
cg17968718	0.00978	0.003619034	2.7029	0.0079555	0.959	chrX	11161466	chrX:11156942-11157564	S_Shelf	ARHGAP6;ARHGAP6	Body;Body
cg18924561	0.0102	0.003773411	2.7023	0.007967011	0.959	chrX	54833733	chrX:54834761-54835010	N_Shore	MAGED2;MAGED2	TSS1500;TSS1500
cg01887353	0.00829	0.003070322	2.6992	0.008037347	0.959	chrX	47342480	chrX:47341887-47342697	Island	ZNF41;ZNF41	TSS200;TSS200
cg07810091	-0.01077	0.003990972	-2.6988	0.008047359	0.959	chrX	48534493	chrX:48534591-48535247	N_Shore
cg11321526	-0.00661	0.00245697	-2.6918	0.008207695	0.959	chrX	64751905	chrX:64754316-64754805	N_Shelf	LAS1L;LAS1L;LAS1L	Body;Body;Body
cg08559914	0.00682	0.002544108	2.6798	0.008487999	0.959	chrX	15620240		OpenSea	ACE2	TSS200
cg21799736	-0.01026	0.003831512	-2.677	0.008556163	0.959	chrX	19361320	chrX:19361726-19362479	N_Shore	PDHA1	TSS1500
cg21598868	0.00759	0.002839036	2.6751	0.008599748	0.959	chrX	15621167		OpenSea	ACE2	TSS1500
cg02733596	-0.00877	0.003279794	-2.6744	0.008618278	0.959	chrX	119604444		OpenSea	LAMP2;LAMP2;LAMP2	TSS1500;TSS1500;TSS1500
cg13281447	0.0074	0.002771209	2.6694	0.008738878	0.959	chrX	53024600	chrX:53024599-53024966	Island
cg05902740	0.00889	0.003333396	2.6677	0.008780877	0.959	chrX	109698667		OpenSea	RGAG1	3'UTR
cg18633002	0.00706	0.00265348	2.66	0.008970244	0.959	chrX	70145544		OpenSea	SLC7A3;SLC7A3	3'UTR;3'UTR
cg05321038	0.00846	0.003181922	2.658	0.009022327	0.959	chrX	119121513	chrX:119124496-119125671	N_Shelf
cg15659974	-0.00564	0.002122437	-2.6568	0.009050676	0.959	chrX	115567527		OpenSea	SLC6A14	TSS1500
cg18239702	0.01026	0.003875097	2.6467	0.009309001	0.959	chrX	17393016	chrX:17393159-17395817	N_Shore	NHS	TSS1500
cg15771339	0.00749	0.002828536	2.6465	0.009314196	0.959	chrX	119077447	chrX:119077089-119077664	Island	NKAP	1stExon
cg04094482	-0.00742	0.002807147	-2.6443	0.009370896	0.959	chrX	73834489	chrX:73833999-73834597	Island	RLIM;RLIM	TSS200;TSS200
cg16590821	-0.00944	0.003569394	-2.6438	0.009384548	0.959	chrX	118107876	chrX:118107469-118107949	Island	LONRF3;LONRF3	TSS1500;TSS1500
cg13741548	0.0058	0.0021958	2.6405	0.009471249	0.959	chrX	119738453		OpenSea	MCTS1;MCTS1	TSS200;Body
cg02869694	0.00952	0.003608488	2.638	0.009537167	0.959	chrX	153775262	chrX:153774893-153776136	Island	IKBKG;G6PD;G6PD;IKBKG;IKBKG;IKBKG	TSS1500;5'UTR;TSS200;TSS1500;Body;TSS1500
cg20129827	0.01041	0.003951159	2.6338	0.009648043	0.959	chrX	118284659	chrX:118284519-118285065	Island	KIAA1210	TSS200
cg17658468	-0.01048	0.003981854	-2.632	0.009696226	0.959	chrX	37706817	chrX:37706295-37706972	Island	DYNLT3;DYNLT3	1stExon;5'UTR
cg11932249	0.00775	0.002943919	2.6313	0.009715017	0.959	chrX	71524953	chrX:71524832-71527299	Island	CITED1;CITED1;CITED1;CITED1	5'UTR;5'UTR;Body;5'UTR
cg15563580	0.00848	0.003227468	2.6267	0.009840505	0.959	chrX	70128591		OpenSea	TEX11;TEX11	TSS200;TSS200
cg08196960	0.00831	0.003163705	2.6264	0.009848312	0.959	chrX	16141578		OpenSea	GRPR;GRPR	5'UTR;1stExon
cg26179626	0.00957	0.00366547	2.6113	0.010266735	0.959	chrX	139015804	chrX:139013862-139015491	S_Shore
cg16893864	-0.00679	0.002610223	-2.6032	0.010496996	0.959	chrX	73163711	chrX:73164003-73164247	N_Shore	LOC554203	TSS1500
cg02940028	0.00853	0.003281466	2.5991	0.010616679	0.959	chrX	100306693	chrX:100306614-100306992	Island	TRMT2B;TRMT2B;TRMT2B;TRMT2B	5'UTR;5'UTR;5'UTR;5'UTR
cg11898425	0.01006	0.003872241	2.5982	0.010642683	0.959	chrX	50026326	chrX:50024336-50024556	S_Shore	CCNB3;CCNB3	TSS1500;TSS1500
cg17593414	0.00961	0.003706823	2.5925	0.010811641	0.959	chrX	132352254		OpenSea	TFDP3	1stExon
cg12153998	0.0077	0.002976273	2.5869	0.010977405	0.959	chrX	47077353	chrX:47077163-47078637	Island	CDK16;CDK16	TSS1500;TSS200
cg01490258	0.00765	0.002956914	2.5856	0.011015431	0.959	chrX	40030456	chrX:40030818-40032181	N_Shore	BCOR;BCOR	5'UTR;5'UTR
cg18480706	0.01096	0.004243301	2.5823	0.011116391	0.959	chrX	74742458	chrX:74742765-74743117	N_Shore	ZDHHC15;ZDHHC15;ZDHHC15	Body;Body;Body
cg08098127	0.0081	0.00314066	2.5797	0.011195693	0.959	chrX	13681806		OpenSea	TCEANC	3'UTR
cg21945665	-0.00687	0.002670779	-2.5739	0.011374752	0.959	chrX	122993695	chrX:122993547-122994335	Island	XIAP	TSS1500
cg03104298	-0.00903	0.003526443	-2.5605	0.011794073	0.959	chrX	135579224	chrX:135579001-135580099	Island	HTATSF1;HTATSF1	TSS1500;TSS200
cg04778337	-0.00644	0.002519279	-2.5576	0.011888668	0.959	chrX	135228444	chrX:135228947-135230049	N_Shore	FHL1;FHL1;FHL1;FHL1	TSS1500;TSS1500;TSS1500;TSS1500
cg14711302	-0.00775	0.003033775	-2.5559	0.011943098	0.959	chrX	102836686	chrX:102840379-102841178	N_Shelf
cg04843066	-0.00742	0.002903096	-2.5546	0.011984327	0.959	chrX	134654334	chrX:134655102-134655750	N_Shore	DDX26B	TSS1500
cg02132188	0.00854	0.003344933	2.5524	0.012058683	0.959	chrX	80377408		OpenSea	HMGN5	5'UTR
cg18468467	-0.00837	0.003278457	-2.5519	0.012072344	0.959	chrX	71526790	chrX:71524832-71527299	Island	CITED1;CITED1;CITED1;CITED1;CITED1	TSS1500;5'UTR;5'UTR;TSS1500;1stExon
cg01737421	0.00829	0.003253931	2.5467	0.012246221	0.959	chrX	48367069	chrX:48367165-48367742	N_Shore	PORCN;PORCN;PORCN;PORCN;PORCN	TSS1500;TSS1500;TSS1500;TSS1500;TSS1500
cg02580986	-0.00771	0.00302765	-2.5461	0.012265768	0.959	chrX	105421602		OpenSea	MUM1L1	5'UTR
cg06219046	0.00915	0.003598392	2.5441	0.012330295	0.959	chrX	48382288	chrX:48379897-48380637	S_Shore	EBP	Body
cg18412777	-0.00879	0.003468959	-2.5351	0.012635622	0.959	chrX	133680665	chrX:133680248-133680689	Island	MGC16121;MIR424;MIR503	TSS200;Body;TSS1500
cg13077247	-0.01116	0.004416574	-2.5274	0.012899252	0.959	chrX	103491910	chrX:103495010-103495309	N_Shelf
cg02079156	0.00808	0.003204622	2.5204	0.013145215	0.959	chrX	49031585	chrX:49032261-49032567	N_Shore
cg06036585	0.01013	0.00402348	2.5185	0.013211322	0.959	chrX	70521462		OpenSea	ITGB1BP2;BCYRN1	TSS200;Body
cg17198372	0.00883	0.003513177	2.5146	0.013350339	0.959	chrX	18708953		OpenSea	PPEF1;PPEF1;PPEF1	TSS200;TSS200;TSS200
cg16401529	0.01018	0.004055377	2.5113	0.013466604	0.959	chrX	90689603	chrX:90689602-90690119	Island	PABPC5;PABPC5	5'UTR;1stExon
cg25950377	0.00866	0.003455655	2.5052	0.013690028	0.959	chrX	27481481		OpenSea	SMEK3P	TSS200
cg10774723	-0.00751	0.002998286	-2.5034	0.013755858	0.959	chrX	49772784		OpenSea	CLCN5;MIR362;CLCN5;MIR500	Body;TSS1500;Body;TSS1500
cg03435229	0.0099	0.003957428	2.5009	0.013849029	0.959	chrX	135955827		OpenSea	RBMX;RBMX;RBMX;RBMX	Body;Body;3'UTR;Body
cg21416682	0.00826	0.003309811	2.4945	0.0140851	0.959	chrX	149716155	chrX:149716154-149716466	Island
cg14126185	-0.00724	0.002908997	-2.4904	0.01423981	0.959	chrX	53114138	chrX:53117470-53118033	N_Shelf	TSPYL2	Body
cg13699139	0.00792	0.003189519	2.482	0.014563165	0.959	chrX	151870085	chrX:151867177-151867469	S_Shelf	MAGEA6;MAGEA6	Body;Body
cg00934057	0.00698	0.002814564	2.4814	0.014585959	0.959	chrX	152985801	chrX:152988874-152991719	N_Shelf	BCAP31;BCAP31;BCAP31;BCAP31	Body;Body;Body;Body
cg02124085	0.00751	0.003026032	2.4803	0.014628544	0.959	chrX	69641418		OpenSea	GDPD2;GDPD2;GDPD2;GDPD2	TSS1500;TSS1500;TSS1500;TSS1500
cg13440244	-0.00808	0.003258857	-2.4786	0.014693301	0.959	chrX	52896774		OpenSea	XAGE3;XAGE3	5'UTR;TSS1500
cg10001949	0.00793	0.00320229	2.4775	0.014736443	0.959	chrX	134186517	chrX:134185563-134186337	S_Shore	FAM127B;FAM127B	TSS1500;TSS1500
cg17702590	0.00921	0.00372343	2.4726	0.014928444	0.959	chrX	89177512		OpenSea	TGIF2LX	Body
cg07770093	0.0071	0.002870412	2.4718	0.0149604	0.959	chrX	136115530	chrX:136115826-136116275	N_Shore
cg17488844	-0.00856	0.003464911	-2.4702	0.015025324	0.959	chrX	102883840	chrX:102884436-102884677	N_Shore	TCEAL1;TCEAL1;TCEAL1	TSS200;TSS200;5'UTR
cg07983986	0.00791	0.003206724	2.4673	0.015142848	0.959	chrX	33740873	chrX:33744430-33744951	N_Shelf
cg11516680	0.00853	0.003459632	2.466	0.015193221	0.959	chrX	29332163		OpenSea	IL1RAPL1	Body
cg01817230	0.00816	0.003309127	2.4648	0.015242542	0.959	chrX	153594995	chrX:153598874-153600604	N_Shelf	FLNA;FLNA	Body;Body
cg01215761	0.01	0.004060466	2.4625	0.015335815	0.959	chrX	129254804	chrX:129254555-129255097	Island
cg00238131	0.00763	0.003104537	2.458	0.015515601	0.959	chrX	71527298	chrX:71524832-71527299	Island	CITED1;CITED1	TSS1500;TSS1500
cg18138788	0.00872	0.003547345	2.4578	0.015526751	0.959	chrX	43515245	chrX:43515325-43515681	N_Shore	MAOA	TSS200
cg22970017	0.00733	0.002984986	2.4548	0.015647197	0.959	chrX	140270501	chrX:140270950-140271553	N_Shore	LDOC1;LDOC1	1stExon;3'UTR
cg06309822	0.00885	0.003609679	2.4515	0.015785114	0.959	chrX	99891884	chrX:99891299-99891794	S_Shore	TSPAN6	TSS200
cg14271953	-0.00662	0.002703165	-2.4484	0.015914992	0.959	chrX	10525587		OpenSea	MID1;MID1;MID1	Body;Body;Body
cg24496423	0.00677	0.002766426	2.4484	0.015915028	0.959	chrX	153046480	chrX:153046341-153046768	Island	SRPK3;SRPK3;SRPK3;SRPK3;SRPK3;SRPK3	5'UTR;1stExon;1stExon;5'UTR;5'UTR;1stExon
cg07480829	0.00747	0.003053259	2.446	0.016014126	0.959	chrX	119694550	chrX:119694943-119695228	N_Shore	CUL4B;CUL4B;CUL4B	Body;1stExon;5'UTR
cg11917780	0.00805	0.003293292	2.4458	0.016024584	0.959	chrX	49010944	chrX:49012655-49012977	N_Shore
cg24138084	0.00814	0.003330231	2.4451	0.016052418	0.959	chrX	134048712	chrX:134048706-134049272	Island	MOSPD1	5'UTR
cg15954878	0.00828	0.003391035	2.4418	0.016193852	0.959	chrX	33229714		OpenSea	DMD;DMD	TSS200;Body
cg10997274	0.00746	0.003054806	2.4411	0.016222709	0.959	chrX	113997617		OpenSea	HTR2C;MIR1911	Body;TSS200
cg02157475	-0.00804	0.003298363	-2.4384	0.016337656	0.959	chrX	72782852	chrX:72782945-72783165	N_Shore	LOC139201;CHIC1	Body;TSS200
cg01984250	0.00922	0.003788501	2.4346	0.01650158	0.959	chrX	106364903	chrX:106361519-106361900	S_Shelf
cg12456011	0.00717	0.002950804	2.4312	0.016648262	0.959	chrX	20284519	chrX:20284127-20286811	Island	RPS6KA3	Body
cg09186478	0.0084	0.003467016	2.4233	0.016996902	0.959	chrX	119385725	chrX:119385464-119385835	Island	ZBTB33	5'UTR
cg17921115	0.00831	0.003430069	2.4233	0.016998392	0.959	chrX	107288210		OpenSea	VSIG1;VSIG1;VSIG1;VSIG1	1stExon;5'UTR;5'UTR;1stExon
cg01869765	-0.00813	0.003358855	-2.4193	0.017176205	0.959	chrX	47862977	chrX:47863379-47863596	N_Shore	ZNF182;ZNF182;SPACA5	5'UTR;5'UTR;TSS1500
cg20977592	-0.00806	0.003332753	-2.4188	0.017196262	0.959	chrX	48779608	chrX:48775763-48776813	S_Shelf	OTUD5;OTUD5;OTUD5;OTUD5	3'UTR;3'UTR;3'UTR;3'UTR
cg24275475	0.00764	0.003160131	2.4185	0.017209856	0.959	chrX	107681397		OpenSea	COL4A6;COL4A6	Body;Body
cg00147819	0.0082	0.003390655	2.4181	0.017231171	0.959	chrX	70349036		OpenSea	MED12	Body
cg20119635	0.00841	0.003483486	2.4138	0.01742259	0.959	chrX	37707074	chrX:37706295-37706972	S_Shore	DYNLT3	TSS200
cg03100992	0.00792	0.003291266	2.4052	0.017818023	0.959	chrX	11157546	chrX:11156942-11157564	Island	ARHGAP6;ARHGAP6	Body;Body
cg07260325	0.00717	0.002984114	2.4038	0.017880238	0.959	chrX	58562599		OpenSea
cg10991108	0.00915	0.003807643	2.4023	0.017953301	0.959	chrX	48958414	chrX:48957764-48958595	Island	WDR45	TSS1500
cg00337921	0.00845	0.003524584	2.3966	0.018219248	0.959	chrX	129091288	chrX:129091066-129091628	Island
cg09445383	0.00826	0.003448786	2.3958	0.018258055	0.959	chrX	99891894	chrX:99891299-99891794	S_Shore	TSPAN6	TSS200
cg04752574	0.00836	0.00349428	2.3935	0.018367714	0.959	chrX	75005102		OpenSea	MAGEE2	TSS200
cg06959635	0.0073	0.003051032	2.3934	0.018368576	0.959	chrX	138724627		OpenSea	MCF2;MCF2	1stExon;Body
cg19233518	0.00783	0.003270922	2.3931	0.018386531	0.959	chrX	14047762	chrX:14047743-14048309	Island	GEMIN8;GEMIN8;GEMIN8	5'UTR;5'UTR;5'UTR
cg04791822	0.00763	0.003190041	2.3909	0.018490714	0.959	chrX	47441573		OpenSea	SYN1;TIMP1;SYN1	Body;TSS200;Body
cg10188659	0.01101	0.004608278	2.3886	0.018601731	0.959	chrX	129627603		OpenSea	FAM45B	TSS1500
cg20578376	-0.00537	0.002256865	-2.3809	0.018972173	0.959	chrX	153139780		OpenSea	L1CAM;L1CAM;L1CAM	Body;Body;Body
cg24203192	0.0076	0.00319373	2.3788	0.019077173	0.959	chrX	34149344	chrX:34149264-34149486	Island	FAM47A	1stExon
cg04488527	0.01086	0.004576181	2.3736	0.019333251	0.959	chrX	21675867	chrX:21674018-21677066	Island	KLHL34	1stExon
cg16508981	0.00932	0.003928738	2.3721	0.019408841	0.959	chrX	54669118	chrX:54665781-54666274	S_Shelf
cg14004892	-0.00766	0.003230784	-2.3697	0.01952935	0.959	chrX	135067651	chrX:135067507-135068309	Island	SLC9A6;SLC9A6;SLC9A6;SLC9A6	1stExon;1stExon;5'UTR;5'UTR
cg08704539	0.00794	0.003356599	2.3665	0.019691837	0.959	chrX	100546356	chrX:100546063-100546550	Island	TAF7L;TAF7L	Body;TSS200
cg13996925	-0.00689	0.00291392	-2.3653	0.019751744	0.959	chrX	53350200	chrX:53349666-53350613	Island	IQSEC2	1stExon
cg01245531	0.00777	0.003286249	2.3632	0.019859066	0.959	chrX	138277067	chrX:138276827-138277169	Island	FGF13;FGF13;FGF13	5'UTR;Body;Body
cg05690949	0.00835	0.003534225	2.3629	0.019873898	0.959	chrX	75005360		OpenSea	MAGEE2	TSS1500
cg08061308	0.00643	0.002721575	2.362	0.01991836	0.959	chrX	152582901	chrX:152584949-152585278	N_Shelf
cg23857909	0.0075	0.003186364	2.3525	0.020411519	0.959	chrX	153362596	chrX:153362568-153363473	Island	MECP2;MECP2	Body;5'UTR
cg18463605	0.00956	0.004063746	2.3517	0.020453293	0.959	chrX	16607638		OpenSea	CTPS2;CTPS2;CTPS2	3'UTR;3'UTR;3'UTR
cg14332086	0.00759	0.003227506	2.3515	0.020459251	0.959	chrX	48755145	chrX:48754500-48755329	Island	PQBP1;PQBP1;TIMM17B;PQBP1;PQBP1;PQBP1;TIMM17B;PQBP1;PQBP1;PQBP1;PQBP1	TSS1500;TSS200;5'UTR;TSS1500;TSS200;TSS200;5'UTR;TSS200;TSS1500;TSS200;TSS200
cg11662345	0.00788	0.003351623	2.3506	0.020509029	0.959	chrX	65381074		OpenSea	HEPH	TSS1500
cg16867483	-0.00773	0.003287363	-2.3506	0.020510129	0.959	chrX	49644595	chrX:49643335-49643654	S_Shore	LOC158572;USP27X;USP27X	TSS1500;1stExon;5'UTR
cg00484940	0.00619	0.002634147	2.3501	0.020537055	0.959	chrX	85403143	chrX:85402943-85403877	Island	DACH2;DACH2	TSS1500;TSS1500
cg01067505	0.00704	0.00299863	2.3492	0.020580479	0.959	chrX	107178820	chrX:107179230-107179632	N_Shore
cg06805513	-0.00668	0.002844721	-2.3475	0.020669822	0.959	chrX	73641955	chrX:73641647-73642011	Island	SLC16A2	Body
cg21330926	0.00771	0.003283881	2.3464	0.020729695	0.959	chrX	118367091	chrX:118369862-118370973	N_Shelf
cg04882894	0.00675	0.002879649	2.3448	0.020814952	0.959	chrX	130423289		OpenSea	IGSF1;IGSF1;IGSF1;IGSF1;IGSF1;IGSF1;IGSF1;IGSF1;IGSF1	5'UTR;1stExon;5'UTR;TSS1500;1stExon;1stExon;5'UTR;1stExon;5'UTR
cg01596349	0.00752	0.00320691	2.3441	0.020851088	0.959	chrX	153627775	chrX:153626095-153627324	S_Shore	RPL10;RPL10;SNORA70	Body;Body;TSS1500
cg13700552	0.00716	0.003058556	2.3403	0.021055016	0.959	chrX	101968505	chrX:101966967-101967970	S_Shore	GPRASP2;GPRASP2	5'UTR;5'UTR
cg01798375	0.00847	0.003635126	2.329	0.021667406	0.959	chrX	47489719		OpenSea	CFP;CFP	TSS1500;TSS200
cg13320965	0.00862	0.003703365	2.3276	0.021748619	0.959	chrX	82759909	chrX:82763571-82764462	N_Shelf
cg18458833	0.00877	0.003773994	2.3249	0.021897875	0.959	chrX	15621477		OpenSea	ACE2	TSS1500
cg02583883	0.00781	0.003358882	2.3242	0.021934139	0.959	chrX	112083504	chrX:112083564-112084815	N_Shore	AMOT	5'UTR
cg24680284	0.00939	0.004040299	2.3241	0.021938795	0.959	chrX	9863586	chrX:9863527-9863822	Island	SHROOM2	Body
cg14368852	0.00559	0.002408685	2.3211	0.022107651	0.959	chrX	152130179	chrX:152127380-152127623	S_Shelf	ZNF185	Body
cg16716983	0.00845	0.003642172	2.3208	0.022122858	0.959	chrX	100474247		OpenSea	DRP2;DRP2	TSS1500;TSS1500
cg17397814	0.00738	0.003178882	2.3201	0.022162728	0.959	chrX	100670855	chrX:100673191-100673673	N_Shelf
cg19155032	-0.00695	0.002998592	-2.3173	0.022323879	0.959	chrX	129538534	chrX:129535837-129536173	S_Shelf	RBMX2	Body
cg21327581	0.00883	0.003810133	2.3167	0.022356421	0.959	chrX	47479500	chrX:47478670-47479515	Island	SYN1;SYN1	TSS1500;TSS1500
cg02623256	-0.00732	0.003162602	-2.316	0.022393457	0.959	chrX	24483231	chrX:24483016-24483947	Island	PDK3;PDK3	TSS200;TSS200
cg01408260	-0.00766	0.003307096	-2.3147	0.022466003	0.959	chrX	103216565	chrX:103217140-103217713	N_Shore	TMSB15B;MIR1256	TSS1500;Body
cg17073891	0.00907	0.003918017	2.3146	0.022473838	0.959	chrX	133792876		OpenSea	PLAC1	TSS1500
cg01823238	0.00822	0.003559024	2.3085	0.022824036	0.959	chrX	7895754	chrX:7895077-7895608	S_Shore	PNPLA4;PNPLA4;PNPLA4	5'UTR;TSS1500;1stExon
cg03056321	-0.00869	0.003767599	-2.3072	0.022897903	0.959	chrX	71352048	chrX:71350941-71352137	Island	NHSL2;RGAG4	Body;TSS1500
cg13423140	0.00934	0.0040514	2.3043	0.023068844	0.959	chrX	153167905		OpenSea	AVPR2	TSS200
cg12158214	0.00811	0.003529893	2.2981	0.023431886	0.959	chrX	55187822	chrX:55187321-55188007	Island	FAM104B;FAM104B;FAM104B;FAM104B;FAM104B;FAM104B;FAM104B;FAM104B	TSS200;TSS200;TSS200;TSS200;TSS200;TSS1500;TSS1500;TSS200
cg11633086	-0.00679	0.002954798	-2.297	0.023493074	0.959	chrX	129299950	chrX:129299432-129300105	Island	AIFM1;AIFM1;AIFM1;AIFM1	TSS200;TSS200;TSS200;TSS200
cg22170936	-0.0075	0.003267019	-2.2969	0.023499936	0.959	chrX	53111391	chrX:53111281-53112016	Island	TSPYL2	TSS200
cg18383984	-0.01059	0.004609522	-2.2968	0.023507898	0.959	chrX	152736387	chrX:152735784-152736193	S_Shore	HAUS7;HAUS7	5'UTR;1stExon
cg01911846	0.00637	0.002773646	2.296	0.023552169	0.959	chrX	102510229		OpenSea	TCEAL8;TCEAL8	TSS200;TSS200
cg01994890	-0.00695	0.003029808	-2.295	0.023611576	0.959	chrX	55024398	chrX:55026359-55026985	N_Shore
cg21284034	0.00727	0.003171737	2.2935	0.023703078	0.959	chrX	102883667	chrX:102884436-102884677	N_Shore	TCEAL1;TCEAL1;TCEAL1;TCEAL1	TSS1500;1stExon;TSS1500;5'UTR
cg12691219	0.00747	0.003256622	2.2934	0.023705656	0.959	chrX	100878134		OpenSea	ARMCX3;ARMCX3;ARMCX3;ARMCX3;ARMCX3	1stExon;1stExon;5'UTR;5'UTR;TSS1500
cg04552106	0.0066	0.002884099	2.2901	0.023906791	0.959	chrX	146993425	chrX:146993091-146994200	Island	ASFMR1;FMR1;ASFMR1;ASFMR1;ASFMR1;ASFMR1	Body;TSS200;Body;Body;Body;Body
cg02058632	-0.00671	0.002932704	-2.289	0.023970439	0.959	chrX	30906829	chrX:30906901-30907728	N_Shore	MAP3K7IP3	5'UTR
cg14923176	0.0078	0.003419512	2.2816	0.024420643	0.959	chrX	135071071	chrX:135067507-135068309	S_Shelf	SLC9A6;SLC9A6	Body;Body
cg13988667	0.00914	0.004008249	2.2806	0.02448257	0.959	chrX	148586944	chrX:148586552-148586984	Island	IDS;IDS;IDS	TSS200;TSS200;TSS200
cg04044694	0.00732	0.003210182	2.2791	0.024574747	0.959	chrX	100662923	chrX:100662827-100663592	Island	HNRNPH2;HNRNPH2;GLA;GLA	TSS1500;TSS1500;1stExon;5'UTR
cg05747459	-0.0083	0.003646465	-2.2774	0.024678582	0.959	chrX	21393306	chrX:21391835-21393408	Island	CNKSR2;CNKSR2;CNKSR2;CNKSR2	Body;Body;Body;Body
cg07839376	-0.00664	0.002919093	-2.2738	0.024899687	0.959	chrX	12806991	chrX:12809597-12810332	N_Shelf
cg08697944	0.00789	0.003471171	2.2732	0.024935753	0.959	chrX	51637845	chrX:51637830-51638076	Island	MAGED1;MAGED1;MAGED1	Body;Body;Body
cg13872501	0.00706	0.003112567	2.2698	0.025150645	0.959	chrX	16736301	chrX:16737618-16738099	N_Shore	SYAP1;SYAP1	TSS1500;TSS1500
cg17523840	0.00744	0.003280372	2.267	0.025327091	0.959	chrX	55513079	chrX:55515067-55515544	N_Shore	USP51	3'UTR
cg01104810	0.00726	0.003208897	2.2612	0.025695097	0.959	chrX	53714710	chrX:53713068-53713794	S_Shore	HUWE1	TSS1500
cg07388258	-0.00659	0.002915108	-2.2597	0.02579036	0.959	chrX	48749177	chrX:48748397-48749372	Island
cg13726176	-0.00683	0.003023609	-2.2581	0.025894974	0.959	chrX	152612785	chrX:152612775-152613464	Island	ZNF275	Body
cg20203466	0.00787	0.003484996	2.2579	0.025904559	0.959	chrX	77359924	chrX:77359303-77359979	Island	PGK1	Body
cg25832925	-0.00531	0.002353653	-2.257	0.025965624	0.959	chrX	25021346	chrX:25020237-25024207	Island
cg02329520	0.00486	0.002153728	2.2561	0.026021278	0.959	chrX	153740317	chrX:153744211-153744831	N_Shelf	FAM3A;FAM3A;FAM3A;FAM3A;FAM3A	Body;Body;Body;Body;Body
cg18064897	0.00902	0.003999437	2.2559	0.026034682	0.959	chrX	10085184	chrX:10085183-10085759	Island	WWC3	Body
cg08395966	0.00773	0.003430236	2.2535	0.026193736	0.959	chrX	102001268	chrX:102000689-102001558	Island	BHLHB9;BHLHB9;BHLHB9;BHLHB9;BHLHB9;BHLHB9;BHLHB9;BHLHB9	5'UTR;5'UTR;5'UTR;5'UTR;5'UTR;5'UTR;5'UTR;5'UTR
cg05539388	0.00809	0.003592408	2.2522	0.026276681	0.959	chrX	130676918		OpenSea	OR13H1	TSS1500
cg02712399	0.00656	0.002914495	2.251	0.026355242	0.959	chrX	53023879	chrX:53024599-53024966	N_Shore
cg23779047	-0.00698	0.003104958	-2.2465	0.026653396	0.959	chrX	47225852		OpenSea
cg11674735	0.00526	0.002341593	2.2454	0.026723131	0.959	chrX	133307957	chrX:133305678-133306936	S_Shore
cg20077602	0.00992	0.004420547	2.2447	0.026769003	0.959	chrX	153775868	chrX:153774893-153776136	Island	IKBKG;IKBKG;IKBKG;G6PD;IKBKG;G6PD;IKBKG;IKBKG	1stExon;5'UTR;5'UTR;TSS200;1stExon;TSS1500;TSS200;Body
cg10856819	-0.00753	0.003356756	-2.2445	0.026784267	0.959	chrX	40028998	chrX:40028925-40029315	Island	BCOR;BCOR	5'UTR;5'UTR
cg05257372	-0.00749	0.003339358	-2.2444	0.026791049	0.959	chrX	141291755		OpenSea	MAGEC2	Body
cg06943437	-0.00667	0.002970915	-2.2436	0.026845426	0.959	chrX	64887365	chrX:64887549-64887837	N_Shore	MSN	TSS200
cg13328614	-0.00675	0.003007818	-2.2432	0.026869285	0.959	chrX	48775123	chrX:48775763-48776813	N_Shore	PIM2	Body
cg18689730	-0.0077	0.003432687	-2.2428	0.026897038	0.959	chrX	118370302	chrX:118369862-118370973	Island	PGRMC1;PGRMC1	1stExon;5'UTR
cg13550079	0.00894	0.003986423	2.242	0.026948401	0.959	chrX	153775995	chrX:153774893-153776136	Island	IKBKG;IKBKG;G6PD;G6PD;IKBKG;IKBKG	5'UTR;5'UTR;TSS1500;TSS1500;TSS200;Body
cg09826544	-0.00582	0.002599447	-2.238	0.027215958	0.959	chrX	49686184	chrX:49687027-49687993	N_Shore	CLCN5;CLCN5	TSS1500;TSS1500
cg02811588	0.00765	0.003418704	2.2374	0.027257789	0.959	chrX	135249966		OpenSea	FHL1;FHL1;FHL1;FHL1;FHL1;FHL1	Body;5'UTR;5'UTR;TSS1500;5'UTR;5'UTR
cg11620557	0.00621	0.002775933	2.2353	0.027396099	0.959	chrX	39963545	chrX:39953434-39969247	Island	BCOR;BCOR	5'UTR;5'UTR
cg17662252	0.00512	0.002298186	2.2298	0.027774199	0.959	chrX	54560704	chrX:54556428-54556959	S_Shelf	GNL3L	Body
cg01114504	0.0062	0.002779956	2.2288	0.027843599	0.959	chrX	55115413		OpenSea	PAGE2	TSS200
cg16167673	0.00695	0.00312143	2.2281	0.027891849	0.959	chrX	67867262		OpenSea	STARD8;STARD8	TSS1500;TSS1500
cg04598095	0.00716	0.003215623	2.227	0.027963028	0.959	chrX	52685166		OpenSea	SSX7	TSS1500
cg14520448	-0.00658	0.002954178	-2.2268	0.02797824	0.959	chrX	48755206	chrX:48754500-48755329	Island	PQBP1;PQBP1;PQBP1;PQBP1;PQBP1;PQBP1;PQBP1;TIMM17B;PQBP1;TIMM17B;PQBP1;PQBP1;PQBP1;PQBP1;PQBP1;PQBP1	TSS1500;5'UTR;1stExon;TSS1500;5'UTR;1stExon;1stExon;5'UTR;TSS1500;5'UTR;1stExon;1stExon;TSS200;5'UTR;5'UTR;5'UTR
cg13643594	0.00804	0.003613122	2.2243	0.028150116	0.959	chrX	107681825		OpenSea	COL4A5;COL4A6;COL4A6;COL4A5;COL4A5	TSS1500;TSS200;Body;TSS1500;TSS1500
cg24565395	0.00803	0.003613198	2.2229	0.028245921	0.959	chrX	153696700	chrX:153696501-153696868	Island	PLXNA3	Body
cg21768287	0.00647	0.002910368	2.2223	0.028290388	0.959	chrX	150068356	chrX:150066792-150068172	S_Shore	CD99L2;CD99L2;CD99L2	TSS1500;TSS1500;TSS1500
cg01138740	-0.00618	0.002783167	-2.2214	0.02835552	0.959	chrX	137946672		OpenSea	FGF13;FGF13;FGF13;FGF13	5'UTR;Body;5'UTR;Body
cg08841290	-0.00816	0.003678671	-2.2178	0.028606424	0.959	chrX	119006122	chrX:119005251-119006217	Island	RNF113A;NDUFA1	TSS1500;Body
cg24547622	0.00914	0.004121292	2.2168	0.02867452	0.959	chrX	23761653	chrX:23761070-23761610	S_Shore	ACOT9;ACOT9	TSS1500;TSS1500
cg17204288	-0.00702	0.003169603	-2.2149	0.028806214	0.959	chrX	49355178	chrX:49354013-49354626	S_Shore	GAGE2A	5'UTR
cg10576274	0.00688	0.0031071	2.2145	0.028837673	0.959	chrX	62780989		OpenSea	LOC92249	TSS200
cg08952424	0.00893	0.004032931	2.214	0.028871531	0.959	chrX	70338432	chrX:70338280-70338866	Island	MED12;MED12	5'UTR;1stExon
cg06848990	0.00716	0.003234286	2.2135	0.028911401	0.959	chrX	112082290	chrX:112083564-112084815	N_Shore	AMOT	5'UTR
cg14637830	0.0058	0.002624381	2.2103	0.029136218	0.959	chrX	153692253	chrX:153692168-153692596	Island	PLXNA3	Body
cg02433927	0.00563	0.002546636	2.2101	0.029153553	0.959	chrX	39969103	chrX:39953434-39969247	Island	BCOR;BCOR	5'UTR;5'UTR
cg14346048	0.00629	0.002847102	2.2099	0.02916418	0.959	chrX	34675036	chrX:34674507-34675727	Island	TMEM47	1stExon
cg26428339	0.00658	0.002977068	2.2096	0.029182852	0.959	chrX	54209679	chrX:54208939-54209723	Island	FAM120C;FAM120C	5'UTR;1stExon
cg12720637	0.00686	0.003104093	2.2085	0.029266387	0.959	chrX	151619769		OpenSea	GABRA3;GABRA3	1stExon;5'UTR
cg17672846	0.00814	0.003687856	2.2077	0.029320102	0.959	chrX	11774782	chrX:11775784-11776936	N_Shore	MSL3;MSL3;MSL3	TSS1500;TSS1500;TSS1500
cg09823452	0.00578	0.002624764	2.2038	0.029602057	0.959	chrX	2850633	chrX:2846195-2847511	S_Shelf
cg04812249	0.00718	0.003259338	2.2022	0.029718411	0.959	chrX	106171680		OpenSea	CLDN2;CLDN2;CLDN2	Body;Body;Body
cg03768687	-0.00692	0.003144532	-2.1999	0.029883487	0.959	chrX	70288358	chrX:70287890-70288359	Island	SNX12	TSS200
cg02907689	0.00701	0.003191209	2.1979	0.030034855	0.959	chrX	153093784	chrX:153094109-153094620	N_Shore	PDZD4	Body
cg14383004	-0.00671	0.003053354	-2.1969	0.030105787	0.959	chrX	134427561	chrX:134429630-134429854	N_Shelf	ZNF75D	Body
cg00575851	0.00875	0.003994451	2.1909	0.030551952	0.959	chrX	134232238	chrX:134232431-134233126	N_Shore	NCRNA00087	Body
cg19474517	-0.00834	0.003816941	-2.1857	0.030937686	0.959	chrX	102566419	chrX:102565314-102566034	S_Shore	BEX2;BEX2;BEX2;BEX2	TSS1500;TSS1500;TSS1500;TSS1500
cg12308146	0.00768	0.003517477	2.1839	0.031073738	0.959	chrX	100542163	chrX:100546063-100546550	N_Shelf	TAF7L;TAF7L	Body;Body
cg06442736	-0.00583	0.002671264	-2.1834	0.031108956	0.959	chrX	48368034	chrX:48367165-48367742	S_Shore	PORCN;PORCN;PORCN;PORCN;PORCN	5'UTR;5'UTR;5'UTR;TSS200;TSS200
cg16213807	0.00697	0.003196505	2.1813	0.031271195	0.959	chrX	152910052	chrX:152909502-152910069	Island	DUSP9	5'UTR
cg02710173	-0.00527	0.002419021	-2.1795	0.031407405	0.959	chrX	153603482	chrX:153602720-153603269	S_Shore	FLNA;FLNA	TSS1500;TSS1500
cg16062292	0.0081	0.003720393	2.1767	0.031624554	0.959	chrX	153558585	chrX:153561035-153561361	N_Shelf	TKTL1;TKTL1;TKTL1	3'UTR;3'UTR;3'UTR
cg07109010	0.00618	0.002841476	2.1757	0.031701478	0.959	chrX	48958025	chrX:48957764-48958595	Island	WDR45;WDR45	5'UTR;1stExon
cg04364889	0.00598	0.002753092	2.1713	0.032036545	0.959	chrX	58561383		OpenSea
cg26540943	0.00707	0.003258238	2.1695	0.032180441	0.959	chrX	154842296	chrX:154842112-154842719	Island	TMLHE	5'UTR
cg14544514	0.00485	0.002236551	2.1692	0.032202798	0.959	chrX	134138291	chrX:134138081-134138318	Island
cg05405674	0.00678	0.003124136	2.1691	0.032208783	0.959	chrX	134972493		OpenSea	CT45A6	TSS1500
cg07386410	-0.00843	0.00389152	-2.167	0.032374598	0.959	chrX	55515751	chrX:55515067-55515544	S_Shore	USP51	TSS200
cg10155960	-0.00513	0.00237129	-2.1636	0.032637042	0.959	chrX	153237117	chrX:153236071-153238480	Island	TMEM187;HCFC1	TSS1500;TSS1500
cg04992335	-0.00475	0.0021969	-2.1602	0.032906867	0.959	chrX	40017469	chrX:40017372-40017884	Island	BCOR;BCOR	5'UTR;5'UTR
cg09049334	0.00713	0.003308105	2.1568	0.033178236	0.959	chrX	24380401	chrX:24380305-24380666	Island	FAM48B1	TSS1500
cg04617012	-0.00655	0.003037763	-2.1565	0.033202402	0.959	chrX	134558553	chrX:134555638-134556565	S_Shore	NCRNA00086	Body
cg25172243	0.00705	0.003270462	2.1556	0.033275849	0.959	chrX	138724688		OpenSea	MCF2;MCF2;MCF2	1stExon;Body;5'UTR
cg26421947	0.00673	0.00312268	2.1546	0.033351153	0.959	chrX	48775820	chrX:48775763-48776813	Island	PIM2	Body
cg05721877	-0.00881	0.004093529	-2.1532	0.03346645	0.959	chrX	39953075	chrX:39953434-39969247	N_Shore	BCOR;BCOR;BCOR;BCOR	5'UTR;5'UTR;5'UTR;5'UTR
cg01564045	0.00537	0.002496053	2.1523	0.033542698	0.959	chrX	148583595	chrX:148586552-148586984	N_Shelf	IDS;IDS;IDS	Body;Body;Body
cg09972607	0.00792	0.003685413	2.1499	0.033731687	0.959	chrX	7892382	chrX:7895077-7895608	N_Shelf	PNPLA4;PNPLA4	Body;Body
cg02540826	0.00856	0.003981453	2.1497	0.0337475	0.959	chrX	19002582	chrX:19002003-19003244	Island	PHKA2	TSS200
cg17231524	0.0068	0.003165973	2.1469	0.033975544	0.959	chrX	134556505	chrX:134555638-134556565	Island	NCRNA00086	Body
cg01326358	-0.00648	0.00302465	-2.1436	0.034245976	0.959	chrX	73754570	chrX:73755645-73756784	N_Shore
cg17603461	-0.0051	0.002380616	-2.1419	0.034388922	0.959	chrX	70473981	chrX:70473812-70474287	Island	ZMYM3;ZMYM3;BCYRN1;ZMYM3;ZMYM3;ZMYM3	5'UTR;1stExon;Body;5'UTR;5'UTR;5'UTR
cg17653493	-0.00664	0.003100704	-2.1419	0.034390055	0.959	chrX	152742748	chrX:152740205-152740657	S_Shelf
cg10860619	-0.00681	0.003181847	-2.141	0.034458483	0.959	chrX	46771853	chrX:46771563-46772981	Island	PHF16;PHF16	5'UTR;TSS200
cg21497739	0.00723	0.003378842	2.1386	0.034663369	0.959	chrX	154114271	chrX:154114391-154115523	N_Shore	F8;F8A3;F8A1;F8;F8A2	Body;TSS1500;TSS1500;Body;TSS1500
cg26279840	0.00789	0.003690615	2.1379	0.034720356	0.959	chrX	153770418		OpenSea	IKBKG;G6PD;G6PD	TSS200;Body;Body
cg11261560	0.00799	0.003744998	2.134	0.035044525	0.959	chrX	146360769		OpenSea	MIR514-1	Body
cg17355083	0.00621	0.002912259	2.1322	0.03519255	0.959	chrX	3631104	chrX:3630732-3631962	Island	PRKX	Body
cg27522270	0.00613	0.002873495	2.132	0.035208343	0.959	chrX	40595117	chrX:40594515-40595457	Island	MED14	TSS1500
cg09764658	0.0073	0.003424746	2.1319	0.035220037	0.959	chrX	30248778		OpenSea	MAGEB3;MAGEB3	1stExon;5'UTR
cg27309655	0.00702	0.003292259	2.1318	0.035231653	0.959	chrX	125300082	chrX:125299245-125300436	Island	DCAF12L2	TSS200
cg08437461	-0.00767	0.003601861	-2.1307	0.035318395	0.959	chrX	102611373		OpenSea	WBP5;WBP5;WBP5;WBP5	TSS200;TSS200;TSS200;TSS200
cg20303283	-0.00677	0.003177575	-2.1306	0.035332729	0.959	chrX	6145346	chrX:6144120-6145906	Island	NLGN4X;NLGN4X	5'UTR;5'UTR
cg04287191	0.00602	0.002827736	2.1272	0.035617128	0.959	chrX	153210222		OpenSea	RENBP;RENBP	1stExon;5'UTR
cg04659622	0.00821	0.003858059	2.1268	0.035647913	0.959	chrX	7895031	chrX:7895077-7895608	N_Shore	PNPLA4;PNPLA4	5'UTR;5'UTR
cg01963258	0.00739	0.003477617	2.1248	0.035822335	0.959	chrX	114425993	chrX:114423906-114427195	Island	RBMXL3;LRCH2	1stExon;Body
cg06119392	-0.00712	0.003354564	-2.1231	0.035971123	0.959	chrX	150067307	chrX:150066792-150068172	Island	CD99L2;CD99L2;CD99L2	TSS200;TSS200;TSS200
cg03832506	-0.00601	0.002830013	-2.1222	0.036042048	0.959	chrX	53286187	chrX:53283829-53284038	S_Shelf	IQSEC2;IQSEC2	Body;Body
cg01792733	0.00639	0.003013321	2.1195	0.036279911	0.959	chrX	123743804		OpenSea	ODZ1;ODZ1;ODZ1	Body;Body;Body
cg13823441	-0.00663	0.003128922	-2.1195	0.036280339	0.959	chrX	153029669	chrX:153032468-153033354	N_Shelf	PLXNB3;PLXNB3;PLXNB3;PLXNB3	5'UTR;5'UTR;1stExon;1stExon
cg03450733	-0.00708	0.00333877	-2.1192	0.036306555	0.959	chrX	25024314	chrX:25025211-25025715	N_Shore	ARX	Body
cg18938476	0.00705	0.003338102	2.1126	0.036875111	0.959	chrX	53351168	chrX:53349666-53350613	S_Shore	IQSEC2	TSS1500
cg11509733	0.00693	0.003278292	2.1125	0.036887788	0.959	chrX	99892000	chrX:99891299-99891794	S_Shore	TSPAN6	TSS1500
cg01498090	0.00593	0.002805238	2.1122	0.03691612	0.959	chrX	12885115		OpenSea	TLR7	TSS200
cg19175479	0.00645	0.003057105	2.1113	0.036987639	0.959	chrX	103499074	chrX:103498706-103499843	Island	ESX1	Body
cg21253375	0.00677	0.003206441	2.1113	0.03698772	0.959	chrX	20130615	chrX:20134203-20135350	N_Shelf	MAP7D2;MAP7D2;MAP7D2;MAP7D2	Body;Body;Body;5'UTR
cg04791287	0.00885	0.004193766	2.1099	0.037116446	0.959	chrX	23351264	chrX:23351142-23353639	Island
cg06475811	0.00762	0.003613996	2.1092	0.037176682	0.959	chrX	142718398	chrX:142721410-142722958	N_Shelf	SLITRK4	Body
cg12584551	-0.00757	0.00358863	-2.1085	0.037235082	0.959	chrX	67653401	chrX:67652946-67653907	Island	OPHN1	TSS200
cg20781898	0.00753	0.003571036	2.108	0.037284296	0.959	chrX	50218103	chrX:50214459-50214677	S_Shelf
cg11371160	0.00479	0.002272053	2.1062	0.037436776	0.959	chrX	153714615	chrX:153714288-153715375	Island	UBL4A	Body
cg11516614	0.0087	0.004131671	2.1061	0.037445713	0.959	chrX	11125437	chrX:11129276-11129758	N_Shelf
cg02212907	0.00744	0.003537777	2.1033	0.037701599	0.959	chrX	55188884	chrX:55187321-55188007	S_Shore	FAM104B;FAM104B;FAM104B;FAM104B;FAM104B;FAM104B;FAM104B;FAM104B	TSS1500;TSS1500;TSS1500;TSS1500;TSS1500;TSS1500;TSS1500;TSS1500
cg05091491	-0.00536	0.002551106	-2.1029	0.037735534	0.959	chrX	114423926	chrX:114423906-114427195	Island	RBMXL3;LRCH2	TSS200;Body
cg15516728	0.00636	0.00302519	2.1025	0.037770916	0.959	chrX	74524038		OpenSea	UPRT;UPRT	3'UTR;Body
cg17388653	0.00752	0.003574781	2.1023	0.037790184	0.959	chrX	70331472		OpenSea	IL2RG	TSS200
cg10275056	0.00724	0.003444374	2.1017	0.037841584	0.959	chrX	153029223	chrX:153032468-153033354	N_Shelf	PLXNB3;PLXNB3	TSS1500;TSS1500
cg19060387	0.00847	0.004034597	2.0998	0.038009708	0.959	chrX	129299908	chrX:129299432-129300105	Island	AIFM1;AIFM1;AIFM1;AIFM1	TSS200;TSS200;TSS200;TSS200
cg08348649	0.00654	0.003114105	2.0988	0.038102709	0.959	chrX	119443387	chrX:119444859-119445272	N_Shore	FAM70A;FAM70A;FAM70A	Body;Body;Body
cg02779729	-0.0064	0.003053136	-2.0973	0.038236537	0.959	chrX	128631361		OpenSea	SMARCA1;SMARCA1	Body;Body
cg10052922	-0.00705	0.003361049	-2.0968	0.038285692	0.959	chrX	138276904	chrX:138276827-138277169	Island	FGF13;FGF13;FGF13	5'UTR;Body;Body
cg02541160	-0.00484	0.00231257	-2.0945	0.038492282	0.959	chrX	103333654		OpenSea	MIR1256	Body
cg04069374	0.00637	0.003041022	2.0941	0.038524346	0.959	chrX	119445076	chrX:119444859-119445272	Island	FAM70A;FAM70A;FAM70A	Body;Body;Body
cg00411843	0.00738	0.003529769	2.0917	0.038747406	0.959	chrX	139584448	chrX:139585867-139588578	N_Shore
cg03659012	0.00731	0.003496924	2.0895	0.038948517	0.959	chrX	77166064	chrX:77165924-77166295	Island	ATP7A	TSS200
cg19723705	0.00653	0.003128008	2.089	0.038991315	0.959	chrX	66799850		OpenSea	AR;AR	Body;Body
cg11021247	0.00658	0.003149011	2.0885	0.039039101	0.959	chrX	47479625	chrX:47478670-47479515	S_Shore	SYN1;SYN1	TSS1500;TSS1500
cg02273788	0.00761	0.003644795	2.0873	0.039148134	0.959	chrX	153029150	chrX:153032468-153033354	N_Shelf	PLXNB3;PLXNB3	TSS1500;TSS1500
cg07946630	0.00869	0.004161272	2.0872	0.039161495	0.959	chrX	54556446	chrX:54556428-54556959	Island	GNL3L	TSS200
cg05039749	0.00594	0.002845752	2.0869	0.039187365	0.959	chrX	15583512		OpenSea	ACE2	Body
cg00359973	-0.00588	0.002819826	-2.0859	0.039278089	0.959	chrX	53449900	chrX:53448968-53449772	S_Shore	RIBC1;RIBC1;RIBC1;RIBC1;SMC1A	1stExon;5'UTR;5'UTR;1stExon;TSS1500
cg03191359	0.00593	0.002843927	2.085	0.039365249	0.959	chrX	38187009	chrX:38186422-38187010	Island	RPGR;RPGR	TSS1500;TSS1500
cg12739617	0.00705	0.003381857	2.0846	0.03940352	0.959	chrX	70979239	chrX:70981816-70983829	N_Shelf
cg01280366	-0.00676	0.003243241	-2.083	0.03954936	0.959	chrX	129120073	chrX:129118345-129118690	S_Shore	BCORL1	5'UTR
cg14220025	0.0065	0.003124427	2.0805	0.039776815	0.959	chrX	68047833	chrX:68048659-68050252	N_Shore	EFNB1	TSS1500
cg09991056	0.00704	0.003383981	2.0802	0.039811225	0.959	chrX	107682966		OpenSea	COL4A5;COL4A5;COL4A6;COL4A6;COL4A5	TSS200;TSS200;TSS1500;TSS1500;TSS200
cg12417438	0.0068	0.003272006	2.0781	0.040008384	0.959	chrX	71401510		OpenSea	PIN4;PIN4;PIN4	TSS200;TSS200;TSS200
cg18436395	0.00864	0.004160915	2.0768	0.040126873	0.959	chrX	34149419	chrX:34149264-34149486	Island	FAM47A	1stExon
cg01340520	0.0076	0.003661391	2.0753	0.040267954	0.959	chrX	40015196	chrX:40010919-40016203	Island	BCOR;BCOR	5'UTR;5'UTR
cg02388446	0.00763	0.003676721	2.075	0.040293721	0.959	chrX	64258522	chrX:64254408-64255291	S_Shelf
cg18119675	0.00654	0.003153105	2.0746	0.040336868	0.959	chrX	147136817	chrX:147133534-147133831	S_Shelf
cg09293857	0.007	0.003372406	2.0744	0.040357232	0.959	chrX	52964238	chrX:52963993-52964738	Island
cg03971283	0.00742	0.00358005	2.0734	0.040447678	0.959	chrX	153141451		OpenSea	L1CAM;L1CAM;L1CAM	TSS200;TSS200;TSS200
cg17040450	0.00636	0.003069291	2.072	0.040585766	0.959	chrX	51243519	chrX:51238706-51240104	S_Shelf
cg17938879	0.00767	0.003701946	2.0711	0.040665006	0.959	chrX	148156001		OpenSea
cg06915915	0.00738	0.003573192	2.0651	0.041245868	0.959	chrX	129657974		OpenSea
cg17391107	0.00859	0.004161117	2.0649	0.041258199	0.959	chrX	48379816	chrX:48379897-48380637	N_Shore	EBP	TSS1500
cg00743068	0.00667	0.003230444	2.0648	0.041276061	0.959	chrX	77041832	chrX:77041003-77041725	S_Shore	ATRX;ATRX	TSS200;TSS200
cg12614984	0.0057	0.002760998	2.0642	0.041329342	0.959	chrX	9753567	chrX:9753566-9755101	Island	SHROOM2	TSS1500
cg08750061	0.00757	0.003669641	2.0623	0.041510323	0.959	chrX	117860789	chrX:117861214-117862177	N_Shore	IL13RA1	TSS1500
cg20979765	0.0068	0.003302148	2.0599	0.041748715	0.959	chrX	56590537	chrX:56589945-56590514	S_Shore	UBQLN2	1stExon
cg17394901	0.00743	0.003608617	2.0584	0.041895755	0.959	chrX	73756802	chrX:73755645-73756784	S_Shore
cg02890529	-0.00477	0.002320506	-2.0565	0.042078966	0.959	chrX	70335118	chrX:70338280-70338866	N_Shelf
cg18155062	0.00707	0.003438952	2.0554	0.042186641	0.959	chrX	24665469		OpenSea	PCYT1B;PCYT1B;PCYT1B	TSS200;Body;TSS200
cg12516234	0.00847	0.004126514	2.0523	0.042495971	0.959	chrX	10144998		OpenSea	CLCN4	5'UTR
cg02814558	0.00785	0.003827123	2.0516	0.042559824	0.959	chrX	150867810	chrX:150863179-150864078	S_Shelf	PRRG3	Body
cg02064569	0.00561	0.002736432	2.0501	0.042707282	0.959	chrX	103809580	chrX:103809794-103810167	N_Shore	IL1RAPL2	TSS1500
cg08848171	0.00599	0.002919867	2.0499	0.042730575	0.959	chrX	103813550	chrX:103811550-103812043	S_Shore	IL1RAPL2	5'UTR
cg21862542	0.00491	0.002395497	2.0498	0.0427448	0.959	chrX	56586577	chrX:56589945-56590514	N_Shelf
cg04077363	0.00708	0.003455369	2.0486	0.042863955	0.959	chrX	102531881		OpenSea	TCEAL5	TSS200
cg00408231	-0.00728	0.003556351	-2.0472	0.042994888	0.959	chrX	100807848	chrX:100807793-100808048	Island	ARMCX1	5'UTR
cg25496213	0.00693	0.003389176	2.045	0.043220715	0.959	chrX	101854377	chrX:101854275-101854527	Island	ARMCX5;ARMCX5;ARMCX5;ARMCX5;ARMCX5;ARMCX5	5'UTR;TSS200;TSS200;5'UTR;5'UTR;TSS200
cg04574552	0.00812	0.003971777	2.0447	0.043249009	0.959	chrX	14047648	chrX:14047743-14048309	N_Shore	GEMIN8;GEMIN8;GEMIN8	5'UTR;5'UTR;5'UTR
cg07881342	0.00841	0.004110904	2.0446	0.043262472	0.959	chrX	112087556	chrX:112083564-112084815	S_Shelf
cg01529679	0.00825	0.004039394	2.0425	0.043470116	0.959	chrX	153074551	chrX:153072554-153072795	S_Shore	PDZD4	Body
cg06964654	0.00829	0.004062253	2.0418	0.043537491	0.959	chrX	139590383	chrX:139589970-139590480	Island
cg20495640	-0.00747	0.003657956	-2.0416	0.043565024	0.959	chrX	26209436		OpenSea	MAGEB6	TSS1500
cg18967094	0.00664	0.003255012	2.0413	0.043590629	0.959	chrX	70797539	chrX:70798022-70798353	N_Shore	ACRC;BCYRN1	TSS1500;Body
cg00203804	0.00721	0.003533553	2.0413	0.04359153	0.959	chrX	40691438	chrX:40691960-40692446	N_Shore	LOC100132831	Body
cg03738247	0.00623	0.00305707	2.0392	0.043809896	0.959	chrX	119134526	chrX:119133851-119134369	S_Shore
cg11594622	0.00681	0.003339315	2.0382	0.043903981	0.959	chrX	100129181		OpenSea	NOX1;NOX1;NOX1;NOX1	5'UTR;1stExon;5'UTR;1stExon
cg12618587	0.0072	0.003533253	2.0366	0.044072292	0.959	chrX	125954246		OpenSea	CXorf64	Body
cg07012573	0.0056	0.00275362	2.0344	0.044290557	0.959	chrX	102470153	chrX:102469940-102470419	Island	BEX4;BEX4;BEX4;BEX4	1stExon;5'UTR;1stExon;5'UTR
cg16164539	0.00535	0.002630851	2.0344	0.044291132	0.959	chrX	122624079		OpenSea	GRIA3;GRIA3	3'UTR;3'UTR
cg20840456	0.00831	0.004087816	2.0326	0.044477894	0.959	chrX	75391688		OpenSea	CXorf26	TSS1500
cg11696431	-0.00554	0.002724639	-2.0317	0.044572299	0.959	chrX	144902062	chrX:144902965-144903167	N_Shore	SLITRK2;SLITRK2;SLITRK2;SLITRK2;SLITRK2;SLITRK2;SLITRK2;SLITRK2;SLITRK2	TSS1500;TSS1500;TSS1500;TSS1500;5'UTR;5'UTR;TSS1500;5'UTR;5'UTR
cg06780606	0.00569	0.002800665	2.0311	0.044638985	0.959	chrX	69257154		OpenSea	EDA;EDA	3'UTR;3'UTR
cg07463743	0.00635	0.003126258	2.0309	0.04465045	0.959	chrX	39863342	chrX:39864525-39869106	N_Shore
cg19487455	0.00751	0.003698914	2.0292	0.044834622	0.959	chrX	146340510		OpenSea	MIR509-1;MIR509-3;MIR509-2	TSS200;TSS200;TSS200
cg12030973	0.00592	0.002920389	2.0287	0.044885687	0.959	chrX	100872993		OpenSea	ARMCX6;ARMCX6	TSS200;TSS200
cg04225254	0.0069	0.003403928	2.0284	0.044916929	0.959	chrX	135329779	chrX:135332893-135333726	N_Shelf	MAP7D3	Body
cg03993368	-0.00754	0.003719089	-2.0264	0.045117668	0.959	chrX	134479056	chrX:134478644-134479057	Island	ZNF75D;ZNF449	TSS1500;5'UTR
cg03576039	0.00576	0.002848623	2.0234	0.045431017	0.959	chrX	133306349	chrX:133305678-133306936	Island
cg13814975	0.00686	0.003390971	2.0233	0.045442413	0.959	chrX	30264853	chrX:30265172-30265555	N_Shore	MAGEB1;MAGEB1;MAGEB1	5'UTR;TSS1500;5'UTR
cg03941517	0.00625	0.003092164	2.022	0.045576982	0.959	chrX	134048505	chrX:134048706-134049272	N_Shore	MOSPD1	5'UTR
cg02495445	-0.00542	0.002681771	-2.0217	0.045611261	0.959	chrX	34406154	chrX:34405907-34406376	Island
cg06231015	0.00762	0.003777707	2.0165	0.046161246	0.959	chrX	16863146		OpenSea	RBBP7	3'UTR
cg05418779	0.00694	0.003446991	2.0147	0.04635878	0.959	chrX	138771271	chrX:138773796-138774673	N_Shelf	MCF2	5'UTR
cg02054710	0.00582	0.002893223	2.0129	0.046540425	0.959	chrX	52003656	chrX:52004915-52005456	N_Shore
cg14177924	-0.00713	0.003544994	-2.0117	0.046671602	0.959	chrX	33744453	chrX:33744430-33744951	Island
cg01337545	0.00602	0.002993522	2.0115	0.046693842	0.959	chrX	2847549	chrX:2846195-2847511	S_Shore	ARSD;ARSD	TSS200;TSS200
cg19425242	0.00542	0.002700832	2.0074	0.047136701	0.959	chrX	16860764		OpenSea	CXorf15;CXorf15	3'UTR;3'UTR
cg03353482	0.00703	0.003503454	2.007	0.047178567	0.959	chrX	74743466	chrX:74742765-74743117	S_Shore	ZDHHC15;ZDHHC15;ZDHHC15	TSS200;TSS200;TSS200
cg01918534	0.00707	0.003521604	2.0065	0.047230249	0.959	chrX	118828926	chrX:118826452-118827731	S_Shore
cg03990195	-0.0057	0.002849673	-2.0016	0.047769617	0.959	chrX	113625050	chrX:113624950-113625153	Island
cg23919845	0.00505	0.002527729	1.9996	0.047988052	0.959	chrX	46306474	chrX:46306249-46306838	Island	ZNF673;ZNF673;ZNF673;ZNF673	TSS200;TSS200;TSS200;TSS200
cg19605705	0.00714	0.00356874	1.9996	0.047991588	0.959	chrX	102766745		OpenSea	RAB40A	5'UTR
cg19406003	0.00548	0.002743741	1.9989	0.0480604	0.959	chrX	153029309	chrX:153032468-153033354	N_Shelf	PLXNB3;PLXNB3	TSS1500;TSS1500
cg11941773	0.00461	0.002305714	1.9986	0.048091557	0.959	chrX	40444672	chrX:40439739-40440705	S_Shelf	ATP6AP2	Body
cg18931873	-0.0051	0.002553511	-1.9974	0.048231929	0.959	chrX	68001739	chrX:68003253-68003613	N_Shore
cg27355009	0.00617	0.00309153	1.9968	0.048299737	0.959	chrX	49035652	chrX:49032261-49032567	S_Shelf	PRICKLE3	Body
cg01859586	0.00429	0.002149012	1.996	0.048381032	0.959	chrX	53254818	chrX:53253783-53254826	Island	KDM5C;KDM5C	TSS1500;TSS1500
cg20983329	-0.00685	0.003434715	-1.9952	0.048470556	0.959	chrX	70338670	chrX:70338280-70338866	Island	MED12	1stExon
cg16567137	0.00677	0.003395434	1.9952	0.048471711	0.959	chrX	101410914		OpenSea	BEX5;BEX5;BEX5	TSS200;5'UTR;1stExon
cg15033973	0.00786	0.003951191	1.9881	0.049267282	0.959	chrX	149395007		OpenSea	MIR2114	TSS1500
cg06692867	0.00489	0.002460909	1.9877	0.049311598	0.959	chrX	153560828	chrX:153561035-153561361	N_Shore
cg11327391	0.00653	0.003287548	1.9861	0.049483746	0.959	chrX	20161079	chrX:20159421-20160283	S_Shore	EIF1AX	TSS1500
cg15614573	0.00653	0.003291759	1.985	0.049613602	0.959	chrX	49122364	chrX:49125645-49127200	N_Shelf	FOXP3;FOXP3	TSS1500;TSS1500
cg22917680	-0.00645	0.0032524	-1.9844	0.049676783	0.959	chrX	107335157	chrX:107334420-107335139	S_Shore	PSMD10;ATG4A;PSMD10;ATG4A	TSS1500;Body;TSS1500;Body
cg03369828	0.00625	0.003151008	1.9842	0.049703428	0.959	chrX	49460408		OpenSea	PAGE1	5'UTR
cg14144571	0.00791	0.003988495	1.9839	0.049741089	0.959	chrX	53257601	chrX:53253783-53254826	S_Shelf
cg19045344	-0.00697	0.003514391	-1.9833	0.049800573	0.959	chrX	84364350		OpenSea	SATL1;SATL1	TSS1500;TSS1500
cg12857026	0.00891	0.004497161	1.9823	0.049915969	0.959	chrX	153694581	chrX:153694352-153694774	Island	PLXNA3	Body
cg13272357	0.00757	0.003817285	1.9823	0.049920008	0.959	chrX	133304739	chrX:133305678-133306936	N_Shore	MIR20B;MIR363;MIR18B;MIR106A;MIR19B2;MIR92A2	TSS1500;TSS1500;TSS1500;TSS1500;TSS1500;TSS1500
cg03348338	0.00769	0.003879827	1.9811	0.050050734	0.959	chrX	16804461	chrX:16803879-16805429	Island	CXorf15;CXorf15	TSS200;TSS200
cg02732801	0.00495	0.002500611	1.9789	0.050306111	0.959	chrX	152066328	chrX:152066196-152066811	Island
cg10062550	0.00758	0.003835235	1.9775	0.050469046	0.959	chrX	99898590		OpenSea	SRPX2	TSS1500
cg05908833	0.00482	0.002438283	1.9756	0.050678875	0.959	chrX	16737521	chrX:16737618-16738099	N_Shore	SYAP1;SYAP1	TSS200;TSS200
cg23777740	0.00729	0.003693368	1.9743	0.050835868	0.959	chrX	136651559	chrX:136651178-136651656	Island	ZIC3	Body
cg25908030	0.00738	0.003736739	1.9742	0.050845368	0.959	chrX	119124801	chrX:119124496-119125671	Island
cg03580328	0.00564	0.002858833	1.9732	0.050963885	0.959	chrX	73641615	chrX:73641647-73642011	N_Shore	SLC16A2	1stExon
cg08617833	0.00801	0.00405876	1.9724	0.051049773	0.959	chrX	128657697	chrX:128656851-128657406	S_Shore	SMARCA1;SMARCA1	TSS1500;TSS1500
cg15568009	0.00802	0.004071423	1.9703	0.051291257	0.959	chrX	148713744	chrX:148712839-148713679	S_Shore	TMEM185A	TSS200
cg12377327	0.00824	0.004185559	1.9692	0.051427505	0.959	chrX	48937697	chrX:48937435-48937976	Island	WDR45;WDR45	TSS200;5'UTR
cg18090198	-0.00678	0.003444696	-1.9678	0.051583336	0.959	chrX	31090374	chrX:31089886-31090330	S_Shore	FTHL17	TSS1500
cg06055803	-0.00517	0.002631139	-1.9636	0.052082468	0.959	chrX	128724288		OpenSea	OCRL;OCRL	3'UTR;3'UTR
cg13525739	0.00705	0.003590221	1.9632	0.052128026	0.959	chrX	47337961	chrX:47341887-47342697	N_Shelf	ZNF41;ZNF41	5'UTR;5'UTR
cg14933706	0.00764	0.003894525	1.9614	0.05233902	0.959	chrX	139584816	chrX:139585867-139588578	N_Shore
cg03937594	0.0072	0.003671492	1.961	0.052387806	0.959	chrX	71523280	chrX:71524832-71527299	N_Shore	CITED1;CITED1;CITED1;CITED1	5'UTR;5'UTR;Body;5'UTR
cg07734869	0.007	0.00356979	1.9604	0.052457011	0.959	chrX	48754200	chrX:48754500-48755329	N_Shore	TIMM17B;PQBP1;PQBP1;PQBP1;PQBP1;PQBP1;PQBP1;TIMM17B;PQBP1;PQBP1	Body;TSS1500;TSS1500;TSS1500;TSS1500;TSS1500;TSS1500;Body;TSS1500;TSS1500
cg14006678	-0.00687	0.003506368	-1.9601	0.052484553	0.959	chrX	48814864	chrX:48814267-48815894	Island	OTUD5;OTUD5;OTUD5;OTUD5;OTUD5;OTUD5;OTUD5	5'UTR;5'UTR;1stExon;1stExon;5'UTR;1stExon;5'UTR
cg10868293	0.00655	0.003342086	1.9594	0.052568566	0.959	chrX	142716477		OpenSea	SLITRK4	Body
cg05445588	0.00614	0.003136643	1.9585	0.052675538	0.959	chrX	19818774		OpenSea	SH3KBP1;SH3KBP1	TSS1500;Body
cg26442763	-0.00525	0.002682774	-1.9577	0.052776311	0.959	chrX	53350642	chrX:53349666-53350613	S_Shore	IQSEC2	TSS200
cg27616996	0.00628	0.003209446	1.9561	0.052969837	0.959	chrX	153285934	chrX:153284685-153285655	S_Shore	IRAK1;IRAK1;MIR718;IRAK1	TSS1500;TSS1500;TSS1500;TSS1500
cg19721057	0.00553	0.002827702	1.9557	0.053010476	0.959	chrX	66788395		OpenSea	AR;AR	TSS1500;Body
cg02041067	0.0066	0.003377211	1.9547	0.053132988	0.959	chrX	153774721	chrX:153774893-153776136	N_Shore	IKBKG;G6PD;G6PD;IKBKG;IKBKG;IKBKG	TSS1500;5'UTR;Body;TSS1500;Body;TSS1500
cg17122511	0.00705	0.003608561	1.9534	0.05329016	0.959	chrX	55291317		OpenSea	PAGE3	TSS200
cg12720772	0.0062	0.003175992	1.9531	0.053327753	0.959	chrX	5961169		OpenSea	NLGN4X;NLGN4X	Body;Body
cg05259868	0.00728	0.003728839	1.9522	0.053427435	0.959	chrX	150344204	chrX:150343147-150344269	Island	GPR50	TSS1500
cg16488059	0.00553	0.002834613	1.9511	0.05356771	0.959	chrX	37431783	chrX:37430706-37431784	Island	LANCL3;LANCL3	Body;Body
cg20842040	0.00504	0.002583061	1.9506	0.053621109	0.959	chrX	12809608	chrX:12809597-12810332	Island	PRPS2;PRPS2;PRPS2;PRPS2	1stExon;5'UTR;5'UTR;1stExon
cg21183872	-0.00545	0.002795733	-1.9506	0.053630564	0.959	chrX	118108506	chrX:118108502-118110559	Island	LONRF3;LONRF3	TSS1500;TSS1500
cg16396396	0.00647	0.00331691	1.9501	0.053682876	0.959	chrX	149928147	chrX:149930696-149930908	N_Shelf	MTMR1	Body
cg19421044	0.00623	0.003196081	1.9499	0.053705559	0.959	chrX	153640306	chrX:153639734-153640675	Island	DNASE1L1;DNASE1L1;DNASE1L1;TAZ;DNASE1L1;TAZ;TAZ;DNASE1L1;TAZ;TAZ;DNASE1L1	1stExon;1stExon;5'UTR;Body;5'UTR;Body;Body;5'UTR;Body;Body;1stExon
cg19911179	0.00694	0.003557725	1.9497	0.053735591	0.959	chrX	119737695		OpenSea	MCTS1;MCTS1	TSS1500;TSS200
cg08081144	0.00675	0.003465068	1.9477	0.053976485	0.959	chrX	17393772	chrX:17393159-17395817	Island	NHS;NHS	1stExon;5'UTR
cg03754195	-0.00627	0.003221834	-1.9476	0.053987374	0.959	chrX	119694964	chrX:119694943-119695228	Island	CUL4B;CUL4B	Body;TSS200
cg08617337	0.0076	0.003904505	1.9469	0.054070579	0.959	chrX	151802723	chrX:151806233-151806947	N_Shelf
cg10191725	-0.00592	0.00304236	-1.9466	0.054110528	0.959	chrX	25034625	chrX:25033664-25034712	Island	ARX	TSS1500
cg22037115	-0.00722	0.003713396	-1.9451	0.054297628	0.959	chrX	20159715	chrX:20159421-20160283	Island	EIF1AX	Body
cg04343775	0.00605	0.003111022	1.9448	0.054325765	0.959	chrX	48214112		OpenSea	SSX3;SSX3	Body;Body
cg01119520	0.00619	0.003185879	1.9439	0.054441038	0.959	chrX	69670818	chrX:69674799-69675305	N_Shelf	DLG3;DLG3	TSS1500;Body
cg03244432	0.00785	0.004038239	1.9428	0.054570295	0.959	chrX	48367513	chrX:48367165-48367742	Island	PORCN;PORCN;PORCN;PORCN;PORCN	5'UTR;5'UTR;5'UTR;TSS1500;TSS1500
cg09370183	0.00521	0.002683178	1.9427	0.054588508	0.959	chrX	129088594	chrX:129086636-129087488	S_Shore
cg05407106	0.00606	0.003119823	1.9415	0.054736487	0.959	chrX	52897409		OpenSea	XAGE3;XAGE3	TSS1500;TSS1500
cg11865900	0.0054	0.002782932	1.9414	0.054747118	0.959	chrX	153215934	chrX:153218818-153219172	N_Shelf	HCFC1	Body
cg01752898	0.00592	0.003048212	1.9412	0.054773016	0.959	chrX	38186917	chrX:38186422-38187010	Island	RPGR;RPGR	TSS200;TSS200
cg03445896	0.00715	0.003683368	1.9412	0.054774476	0.959	chrX	78010565		OpenSea	LPAR4	Body
cg12972869	-0.00531	0.0027374	-1.941	0.054792697	0.959	chrX	152711957	chrX:152710204-152710814	S_Shore	TREX2	TSS200
cg15731038	0.00614	0.00316375	1.9401	0.054899819	0.959	chrX	38008906		OpenSea	SRPX;SRPX;SRPX;SRPX	3'UTR;3'UTR;3'UTR;3'UTR
cg13279286	0.00566	0.002918777	1.9398	0.054947122	0.959	chrX	49130160	chrX:49125645-49127200	S_Shelf	PPP1R3F	Body
cg21808407	-0.00498	0.002572794	-1.9376	0.055214983	0.959	chrX	109557508	chrX:109560703-109561534	N_Shelf	AMMECR1;AMMECR1;AMMECR1	Body;Body;Body
cg12462026	0.00658	0.003397929	1.9366	0.055339955	0.959	chrX	132096018	chrX:132090363-132092617	S_Shelf	HS6ST2;HS6ST2	TSS1500;TSS1500
cg16202017	-0.0057	0.002947922	-1.935	0.055529982	0.959	chrX	51074202	chrX:51075272-51076331	N_Shore	NUDT10	TSS1500
cg00130498	-0.00512	0.002648126	-1.9333	0.055747625	0.959	chrX	129192712	chrX:129194007-129194703	N_Shore
cg03523884	0.00643	0.003326381	1.9333	0.055748026	0.959	chrX	37364943	chrX:37364322-37364821	S_Shore
cg04751886	-0.0057	0.00294993	-1.9317	0.05594447	0.959	chrX	53220515		OpenSea	KDM5C;KDM5C	3'UTR;3'UTR
cg12050949	0.00513	0.002654004	1.9313	0.055991468	0.959	chrX	117246275	chrX:117250233-117250754	N_Shelf	KLHL13;KLHL13;KLHL13	5'UTR;5'UTR;5'UTR
cg13304035	-0.00645	0.003340479	-1.9313	0.05599894	0.959	chrX	135333674	chrX:135332893-135333726	Island	MAP7D3	TSS200
cg11304846	-0.00556	0.002883254	-1.9298	0.056189822	0.959	chrX	129189315		OpenSea	BCORL1	Body
cg02048654	-0.00535	0.002771908	-1.9296	0.056207204	0.959	chrX	132551786	chrX:132547567-132550284	S_Shore
cg18396806	0.00685	0.003553283	1.9289	0.056295502	0.959	chrX	133941123		OpenSea	FAM122C;FAM122C;FAM122C;FAM122C;FAM122C;FAM122C;FAM122C	TSS200;TSS200;TSS200;TSS200;TSS200;TSS200;Body
cg11844737	-0.00575	0.002981068	-1.9279	0.056422047	0.959	chrX	40037471	chrX:40034239-40036007	S_Shore	BCOR;BCOR	TSS1500;TSS1500
cg07903515	0.00652	0.003384704	1.9266	0.056582749	0.959	chrX	128975063	chrX:128977325-128977998	N_Shelf	ZDHHC9;ZDHHC9	Body;Body
cg04748497	-0.00683	0.003544468	-1.9266	0.05659038	0.959	chrX	101906989	chrX:101906001-101907017	Island	GPRASP1;GPRASP1;GPRASP1	5'UTR;5'UTR;5'UTR
cg21193180	0.00669	0.003470136	1.9265	0.056603696	0.959	chrX	2800457		OpenSea	GYG2;GYG2	3'UTR;3'UTR
cg14224753	0.00564	0.002925397	1.9263	0.056621596	0.959	chrX	124339093	chrX:124338904-124339940	Island
cg09294666	0.00524	0.002724479	1.9241	0.056900301	0.959	chrX	152973882		OpenSea	BCAP31;BCAP31;BCAP31;BCAP31	Body;Body;Body;Body
cg26745032	0.00694	0.003606772	1.9233	0.056998174	0.959	chrX	16964743	chrX:16964603-16965472	Island	REPS2;REPS2	TSS200;TSS200
cg05305702	0.00661	0.003438683	1.9229	0.057049305	0.959	chrX	16961605	chrX:16964603-16965472	N_Shelf
cg19548593	0.00637	0.003312174	1.9218	0.057197617	0.959	chrX	154444605		OpenSea	VBP1	TSS200
cg01671070	0.00795	0.004143122	1.92	0.057429519	0.959	chrX	101410339		OpenSea	BEX5;BEX5	5'UTR;5'UTR
cg14398372	0.00664	0.003459211	1.9199	0.057433081	0.959	chrX	49686139	chrX:49687027-49687993	N_Shore	CLCN5;CLCN5	TSS1500;TSS1500
cg05906362	0.00695	0.003619351	1.9192	0.057529701	0.959	chrX	153192754	chrX:153193513-153194074	N_Shore	ARHGAP4;ARHGAP4	TSS1500;TSS1500
cg19248041	-0.00651	0.003394875	-1.9182	0.05764927	0.959	chrX	68003574	chrX:68003253-68003613	Island
cg14772107	-0.0046	0.002395726	-1.9181	0.057669222	0.959	chrX	23350419	chrX:23350284-23350596	Island
cg16994783	0.00529	0.002758308	1.9164	0.057881634	0.959	chrX	134138364	chrX:134138081-134138318	S_Shore
cg16440909	0.00534	0.002791614	1.9145	0.05813124	0.959	chrX	149613745		OpenSea	MAMLD1;MAMLD1	5'UTR;1stExon
cg08395108	0.00875	0.004571969	1.914	0.058195241	0.959	chrX	54835372	chrX:54835220-54835525	Island	MAGED2;MAGED2;MAGED2	5'UTR;TSS200;5'UTR
cg10978544	0.00774	0.004046444	1.9127	0.058364391	0.959	chrX	15339848		OpenSea	PIGA;PIGA	Body;Body
cg02171705	0.00615	0.003215383	1.9125	0.058391299	0.959	chrX	9431181	chrX:9432830-9434520	N_Shore	TBL1X;TBL1X;TBL1X	TSS200;TSS200;TSS200
cg21158178	0.00606	0.003166496	1.9124	0.058403261	0.959	chrX	54070874	chrX:54070312-54071311	Island	PHF8	TSS1500
cg12130976	-0.00511	0.002671803	-1.9116	0.05851189	0.959	chrX	57312244		OpenSea	FAAH2	TSS1500
cg18769303	-0.00722	0.003778698	-1.9112	0.058554453	0.959	chrX	151806352	chrX:151806233-151806947	Island	GABRQ	TSS1500
cg06654051	-0.00742	0.003885863	-1.9102	0.058692767	0.959	chrX	153409667		OpenSea	OPN1LW	TSS200
cg18016783	0.00758	0.003972011	1.9079	0.058991269	0.959	chrX	38115344	chrX:38115343-38115570	Island
cg20641280	-0.00548	0.002870798	-1.9072	0.059077184	0.959	chrX	153707793	chrX:153706928-153707816	Island	LAGE3	TSS200
cg04238548	0.00625	0.003281627	1.906	0.059232248	0.959	chrX	106045825		OpenSea	TBC1D8B;TBC1D8B	TSS200;TSS200
cg09013091	0.00785	0.004118965	1.9049	0.059380726	0.959	chrX	56589946	chrX:56589945-56590514	Island	UBQLN2	TSS200
cg21080294	-0.00583	0.003060093	-1.9046	0.059425284	0.959	chrX	106871478	chrX:106871621-106871827	N_Shore	PRPS1	TSS200
cg27526317	0.00643	0.003380101	1.9036	0.059550239	0.959	chrX	53254742	chrX:53253783-53254826	Island	KDM5C;KDM5C	TSS200;TSS200
cg04341767	-0.00539	0.002831328	-1.9026	0.059677839	0.959	chrX	49687028	chrX:49687027-49687993	Island	CLCN5;CLCN5	TSS200;TSS200
cg11152528	0.00656	0.003445591	1.9026	0.059689533	0.959	chrX	110925015	chrX:110924384-110925275	Island	ALG13;ALG13;ALG13;ALG13;ALG13;ALG13;ALG13;ALG13;ALG13;ALG13;ALG13;ALG13	Body;Body;Body;Body;Body;Body;Body;Body;Body;Body;Body;Body
cg17066973	0.00535	0.00281145	1.9024	0.059705544	0.959	chrX	154444148		OpenSea	VBP1	TSS1500
cg02232536	-0.00743	0.003905476	-1.902	0.059763254	0.959	chrX	153200899	chrX:153199952-153200924	Island	RENBP;NAA10	Body;TSS1500
cg25918359	0.00535	0.002812961	1.9016	0.059815069	0.959	chrX	129244732	chrX:129243674-129245575	Island	ELF4;ELF4	TSS1500;TSS200
cg20757997	0.00544	0.002861297	1.9008	0.059925431	0.959	chrX	48751693	chrX:48754500-48755329	N_Shelf	TIMM17B;TIMM17B	Body;Body
cg09434493	-0.00764	0.004020152	-1.9002	0.060006291	0.959	chrX	48693651	chrX:48693328-48694090	Island	PCSK1N	Body
cg21809023	-0.0055	0.002895592	-1.8997	0.060065739	0.959	chrX	27999672		OpenSea	DCAF8L1	TSS200
cg21940586	-0.00596	0.00313999	-1.8992	0.060137261	0.959	chrX	153151644	chrX:153151016-153152219	Island
cg00719224	-0.0051	0.002690572	-1.8969	0.060445468	0.959	chrX	133681567	chrX:133683174-133685463	N_Shore	MIR424;MGC16121;MIR503	TSS1500;TSS1500;TSS1500
cg07147350	0.00595	0.003135618	1.8964	0.060504746	0.959	chrX	146992908	chrX:146993091-146994200	N_Shore	ASFMR1;ASFMR1;ASFMR1;FMR1;ASFMR1;ASFMR1	Body;Body;Body;TSS1500;Body;Body
cg21887683	-0.00665	0.00350993	-1.8959	0.060569313	0.959	chrX	135579043	chrX:135579001-135580099	Island	HTATSF1;HTATSF1	TSS1500;TSS200
cg16617243	0.00489	0.002577135	1.8957	0.060601963	0.959	chrX	139173584	chrX:139173387-139173767	Island
cg16075641	0.00605	0.003193628	1.8955	0.060624128	0.959	chrX	79591006	chrX:79590720-79591007	Island	FAM46D;FAM46D	5'UTR;1stExon
cg06306751	0.00597	0.003151056	1.8944	0.060778369	0.959	chrX	154251005	chrX:154254915-154255696	N_Shelf	F8	TSS200
cg05295688	0.0056	0.002954386	1.8941	0.060813311	0.959	chrX	46771201	chrX:46771563-46772981	N_Shore	PHF16;PHF16	TSS1500;TSS1500
cg00389918	0.00588	0.003105956	1.8931	0.060954146	0.959	chrX	70589283	chrX:70585715-70587063	S_Shelf	TAF1;BCYRN1;TAF1	Body;Body;Body
cg01353347	0.00672	0.003552061	1.8929	0.06097697	0.959	chrX	153285158	chrX:153284685-153285655	Island	IRAK1;IRAK1;IRAK1	1stExon;1stExon;1stExon
cg00126698	-0.005	0.002639932	-1.8926	0.061011537	0.959	chrX	100640503		OpenSea	BTK	5'UTR
cg02215374	-0.00484	0.002559834	-1.8921	0.061089649	0.959	chrX	46407390	chrX:46404634-46405165	S_Shelf	LOC401588	Body
cg24536689	0.00456	0.002408104	1.8917	0.061133237	0.959	chrX	17673760	chrX:17673385-17674483	Island	NHS;NHS	Body;Body
cg11458555	0.00681	0.003603773	1.8909	0.061238393	0.959	chrX	122317627	chrX:122318752-122319149	N_Shore	GRIA3;GRIA3	TSS1500;TSS1500
cg21162029	0.00665	0.003520411	1.8899	0.06137855	0.959	chrX	133306253	chrX:133305678-133306936	Island
cg00348113	0.00731	0.003870885	1.8876	0.061688009	0.959	chrX	70149293	chrX:70150675-70151002	N_Shore	SLC7A3;SLC7A3	Body;Body
cg01906102	0.00451	0.002389771	1.8867	0.061814619	0.959	chrX	48126547		OpenSea	SSX1	3'UTR
cg11901680	0.0057	0.003019068	1.8867	0.061818454	0.959	chrX	48901069	chrX:48900510-48901469	Island	TFE3	TSS200
cg27076487	0.00736	0.003899745	1.8865	0.061836538	0.959	chrX	140271364	chrX:140270950-140271553	Island	LDOC1	TSS200
cg11494656	0.00592	0.003136241	1.8864	0.061850828	0.959	chrX	69487197		OpenSea	ARR3	TSS1500
cg26410404	0.0074	0.003921596	1.8859	0.061921446	0.959	chrX	68050206	chrX:68048659-68050252	Island	EFNB1	Body
cg05397816	-0.0061	0.003235986	-1.8859	0.061928305	0.959	chrX	117957786	chrX:117957615-117957937	Island	ZCCHC12;ZCCHC12	1stExon;5'UTR
cg10709704	0.00637	0.003380415	1.8852	0.062011198	0.959	chrX	47518846	chrX:47518015-47518850	Island	LOC100133957;UXT;LOC100133957;UXT	Body;TSS1500;Body;TSS1500
cg11640914	0.00522	0.002770523	1.8848	0.062069961	0.959	chrX	153675452	chrX:153672274-153673020	S_Shelf	FAM50A	Body
cg00953793	-0.00689	0.003657755	-1.8824	0.062404769	0.959	chrX	20283580	chrX:20284127-20286811	N_Shore	RPS6KA3	Body
cg13482233	0.00647	0.003439097	1.8818	0.062478866	0.959	chrX	65382529		OpenSea	HEPH;HEPH	5'UTR;1stExon
cg04721883	0.00608	0.003232406	1.8814	0.062531874	0.959	chrX	103499577	chrX:103498706-103499843	Island	ESX1;ESX1	5'UTR;1stExon
cg19847571	0.00702	0.003732641	1.8812	0.062562044	0.959	chrX	73515285	chrX:73512193-73512569	S_Shelf
cg00721658	0.00476	0.002529092	1.8811	0.062578835	0.959	chrX	150397568	chrX:150396220-150396447	S_Shore
cg10163050	0.00528	0.00280694	1.881	0.062593817	0.959	chrX	153637650	chrX:153639734-153640675	N_Shelf	DNASE1L1;DNASE1L1;DNASE1L1;DNASE1L1	TSS200;5'UTR;5'UTR;5'UTR
cg01798163	0.00568	0.003019181	1.88	0.062736381	0.959	chrX	153691946	chrX:153692168-153692596	N_Shore	PLXNA3	Body
cg05260949	-0.00531	0.002825583	-1.8793	0.062831736	0.959	chrX	153880742		OpenSea	CTAG2;CTAG2	Body;Body
cg12528673	0.00571	0.003041098	1.879	0.062871326	0.959	chrX	150891593		OpenSea	FATE1	3'UTR
cg20981089	0.00596	0.003172982	1.8789	0.062880045	0.959	chrX	139588759	chrX:139589970-139590480	N_Shore
cg03206476	-0.00562	0.002994733	-1.878	0.063006564	0.959	chrX	45240562	chrX:45240847-45241426	N_Shore
cg17458755	0.00544	0.002899629	1.8776	0.063055694	0.959	chrX	153220861	chrX:153218818-153219172	S_Shore	HCFC1	Body
cg25225807	0.00532	0.002836938	1.8758	0.063310372	0.959	chrX	62974844	chrX:62974713-62975218	Island	ARHGEF9;ARHGEF9	1stExon;5'UTR
cg07356189	0.00774	0.004128426	1.8753	0.06337317	0.959	chrX	153523329	chrX:153523741-153524175	N_Shore	TEX28;TKTL1;TKTL1	5'UTR;TSS1500;TSS1500
cg20497120	0.00489	0.002607237	1.8752	0.063388688	0.959	chrX	47004576	chrX:47003750-47004987	Island	NDUFB11;NDUFB11;NDUFB11;RBM10;RBM10;NDUFB11	Body;TSS1500;Body;TSS200;TSS200;TSS1500
cg00016934	-0.00613	0.003272265	-1.8739	0.063569136	0.959	chrX	40035961	chrX:40034239-40036007	Island	BCOR;BCOR	5'UTR;5'UTR
cg10423328	0.00532	0.00283764	1.8731	0.063678855	0.959	chrX	84364131		OpenSea	SATL1;SATL1	TSS200;TSS200
cg12941426	0.00681	0.003640541	1.8715	0.063905197	0.959	chrX	151080481		OpenSea	MAGEA4	TSS1500
cg04510816	0.00731	0.003904826	1.8715	0.06390927	0.959	chrX	101395386	chrX:101397305-101397514	N_Shore	TCEAL6	3'UTR
cg02626719	-0.00552	0.002950966	-1.871	0.063975785	0.959	chrX	100914838		OpenSea	ARMCX2;ARMCX2;ARMCX2;ARMCX2	1stExon;5'UTR;5'UTR;1stExon
cg14314451	0.00562	0.003006165	1.8703	0.064075845	0.959	chrX	62780853		OpenSea	LOC92249	Body
cg03487706	0.00585	0.003128987	1.87	0.064122857	0.959	chrX	54666256	chrX:54665781-54666274	Island
cg13081620	0.00599	0.003203011	1.8697	0.064159679	0.959	chrX	53118080	chrX:53117470-53118033	S_Shore
cg01760227	0.00695	0.003718421	1.8691	0.064247374	0.959	chrX	37587767		OpenSea	XK	3'UTR
cg03752015	-0.00595	0.003182391	-1.869	0.064252494	0.959	chrX	71526944	chrX:71524832-71527299	Island	CITED1;CITED1;CITED1;CITED1;CITED1	TSS1500;1stExon;5'UTR;TSS200;TSS1500
cg17192356	0.00497	0.002661328	1.8677	0.064446321	0.959	chrX	48776465	chrX:48775763-48776813	Island	PIM2	TSS200
cg14994327	0.00581	0.003111803	1.867	0.064533177	0.959	chrX	55115445		OpenSea	PAGE2	TSS200
cg12753220	0.00566	0.003033697	1.865	0.064816075	0.959	chrX	48656545	chrX:48659712-48660629	N_Shelf
cg05148324	0.00684	0.003671445	1.8644	0.064912388	0.959	chrX	153211181		OpenSea	RENBP	TSS1500
cg07693301	-0.00641	0.003441576	-1.8635	0.065031981	0.959	chrX	150067249	chrX:150066792-150068172	Island	CD99L2;CD99L2;CD99L2	TSS200;TSS200;TSS200
cg17547226	0.00596	0.00319779	1.863	0.065103055	0.959	chrX	49032528	chrX:49032261-49032567	Island	PRICKLE3	Body
cg09054333	0.00636	0.003414122	1.8626	0.065165476	0.959	chrX	142723768	chrX:142721410-142722958	S_Shore	SLITRK4	TSS1500
cg20880647	0.0077	0.004133953	1.8624	0.06519025	0.959	chrX	105969805	chrX:105969686-105970598	Island	RNF128;RNF128	TSS200;Body
cg02144050	0.00608	0.003264931	1.8618	0.06528282	0.959	chrX	48397520	chrX:48397759-48398529	N_Shore	TBC1D25	TSS1500
cg20780998	0.00578	0.003104843	1.8606	0.065447873	0.959	chrX	12996931	chrX:12993107-12994599	S_Shelf
cg11458217	0.00443	0.002380795	1.8603	0.065487265	0.959	chrX	134125022	chrX:134124938-134125307	Island	LOC644538;LOC644538	1stExon;5'UTR
cg13675517	-0.0055	0.002955913	-1.8601	0.065523764	0.959	chrX	115085590	chrX:115085035-115085397	S_Shore
cg20333412	0.00638	0.003430985	1.8597	0.065581505	0.959	chrX	141293113		OpenSea	MAGEC2	TSS200
cg03711046	-0.00392	0.002108687	-1.8591	0.065660552	0.959	chrX	48814205	chrX:48814267-48815894	N_Shore	OTUD5;OTUD5;OTUD5;OTUD5	Body;5'UTR;Body;Body
cg13823245	0.00672	0.003615344	1.8576	0.065869825	0.959	chrX	119295924	chrX:119293025-119293391	S_Shelf	RHOXF2B;RHOXF2	Body;Body
cg01349480	0.00491	0.00264451	1.8571	0.065947973	0.959	chrX	138282248	chrX:138285318-138285596	N_Shelf	FGF13;FGF13;FGF13	5'UTR;Body;Body
cg00230685	0.00696	0.003747442	1.8568	0.065990898	0.959	chrX	17755839	chrX:17755053-17756648	Island	SCML1;SCML1;SCML1;SCML1	5'UTR;5'UTR;5'UTR;5'UTR
cg00213805	0.0063	0.00339281	1.8566	0.066024157	0.959	chrX	129300008	chrX:129299432-129300105	Island	AIFM1;AIFM1;AIFM1;AIFM1	TSS1500;TSS1500;TSS1500;TSS1500
cg07258624	0.00612	0.003298473	1.8541	0.066382671	0.959	chrX	27764734		OpenSea	DCAF8L2	TSS200
cg21539234	-0.00568	0.003062049	-1.854	0.066392467	0.959	chrX	114796029	chrX:114795414-114796228	Island	PLS3	5'UTR
cg17749360	-0.00608	0.003281913	-1.8536	0.066450189	0.959	chrX	144713307	chrX:144712421-144713318	Island
cg00907920	-0.0062	0.003349997	-1.8518	0.066715049	0.959	chrX	119249786	chrX:119249439-119249809	Island	RHOXF1;RHOXF1	1stExon;5'UTR
cg17565795	-0.00586	0.00317268	-1.8474	0.067349101	0.959	chrX	23926023	chrX:23925590-23926315	Island	APOO;APOO;CXorf58;APOO;CXorf58	1stExon;5'UTR;TSS200;Body;TSS200
cg00355945	0.00407	0.002205535	1.8461	0.06754333	0.959	chrX	11129241	chrX:11129276-11129758	N_Shore	HCCS;HCCS	TSS200;TSS200
cg12116524	0.00475	0.002575354	1.8456	0.067622499	0.959	chrX	52009105	chrX:52004915-52005456	S_Shelf
cg04557963	0.00646	0.003499296	1.8453	0.067662504	0.959	chrX	9863617	chrX:9863527-9863822	Island	SHROOM2	Body
cg13018252	-0.00532	0.002883567	-1.8449	0.06771963	0.959	chrX	44703679	chrX:44703485-44703894	Island	DUSP21	1stExon
cg19481052	0.00493	0.002670012	1.8449	0.067720004	0.959	chrX	103032137		OpenSea	PLP1;PLP1;PLP1	Body;Body;Body
cg13811328	0.0068	0.003689148	1.8433	0.067952471	0.959	chrX	47490390		OpenSea	CFP;CFP	TSS1500;TSS1500
cg16841079	-0.00618	0.003359024	-1.8408	0.068318361	0.959	chrX	2848823	chrX:2846195-2847511	S_Shore	ARSD;ARSD	TSS1500;TSS1500
cg12813325	0.00736	0.00400093	1.8397	0.068490983	0.959	chrX	138287613	chrX:138285888-138287622	Island	FGF13;FGF13;FGF13	TSS1500;TSS1500;TSS1500
cg27062326	-0.00577	0.003141154	-1.8383	0.068697163	0.959	chrX	117629163	chrX:117629130-117629377	Island	DOCK11	TSS1500
cg07195705	0.00732	0.003981603	1.8382	0.068705809	0.959	chrX	73438372		OpenSea	NCRNA00182;MIR421	Body;TSS200
cg18377059	-0.0064	0.003480785	-1.8378	0.068761451	0.959	chrX	34960873	chrX:34961430-34961705	N_Shore	FAM47B	TSS200
cg05032098	-0.00734	0.003992747	-1.8371	0.068870733	0.959	chrX	102840912	chrX:102840379-102841178	Island	TCEAL4;TCEAL4;TCEAL4;TCEAL4	5'UTR;5'UTR;5'UTR;5'UTR
cg06624712	0.00668	0.003637184	1.8369	0.068907293	0.959	chrX	73523965	chrX:73523919-73524125	Island	ZCCHC13	TSS200
cg19605909	-0.00652	0.003552893	-1.8365	0.06896524	0.959	chrX	67718729	chrX:67718427-67719071	Island	YIPF6	TSS200
cg14814331	0.00647	0.003526424	1.8356	0.069089393	0.959	chrX	100474543		OpenSea	DRP2;DRP2	TSS1500;TSS1500
cg15919369	-0.00643	0.003503565	-1.8348	0.069209153	0.959	chrX	77151050	chrX:77150837-77151247	Island	MAGT1;MAGT1	1stExon;5'UTR
cg11418237	-0.00481	0.002624529	-1.8324	0.069576283	0.959	chrX	82762423	chrX:82763571-82764462	N_Shore	POU3F4	TSS1500
cg08202860	-0.00592	0.003230173	-1.8322	0.069598331	0.959	chrX	68725052	chrX:68723731-68726051	Island	FAM155B	TSS200
cg14961988	0.00548	0.002990279	1.8322	0.069599252	0.959	chrX	70338337	chrX:70338280-70338866	Island	MED12	TSS200
cg07337720	0.00631	0.00344508	1.8307	0.069829074	0.959	chrX	151649295	chrX:151649042-151649487	Island
cg15953767	0.00602	0.003289083	1.8294	0.0700296	0.959	chrX	149531112	chrX:149529540-149534090	Island
cg14831665	-0.00658	0.003598335	-1.8278	0.070265728	0.959	chrX	25023963	chrX:25020237-25024207	Island	ARX	Body
cg01219451	0.00618	0.003382712	1.8273	0.070338459	0.959	chrX	64627700	chrX:64626743-64628045	Island
cg12033483	0.00526	0.002877036	1.8268	0.070410198	0.959	chrX	70389536	chrX:70389535-70389800	Island	NLGN3;NLGN3;NLGN3	Body;Body;Body
cg04587983	0.00452	0.002474405	1.8258	0.070563701	0.959	chrX	48825777	chrX:48825776-48826593	Island	KCND1	1stExon
cg11565248	-0.00398	0.002178035	-1.8251	0.070678955	0.959	chrX	20284128	chrX:20284127-20286811	Island	RPS6KA3	Body
cg11146367	0.00625	0.00342706	1.8239	0.070857162	0.959	chrX	49593756		OpenSea	PAGE4	TSS200
cg15309751	0.00404	0.002218396	1.8229	0.071010992	0.959	chrX	3734339	chrX:3732573-3734579	Island
cg24714634	0.00653	0.003583722	1.8222	0.07112443	0.959	chrX	153672805	chrX:153672274-153673020	Island	FAM50A	Body
cg11498602	0.00598	0.003283473	1.8217	0.071198353	0.959	chrX	69509542	chrX:69509644-69509962	N_Shore	KIF4A;PDZD11	TSS1500;5'UTR
cg24744250	0.00564	0.003099612	1.821	0.071301068	0.959	chrX	48532437	chrX:48534591-48535247	N_Shelf
cg05530348	0.00516	0.002833039	1.8207	0.071354009	0.959	chrX	134558579	chrX:134555638-134556565	S_Shelf	NCRNA00086	Body
cg17119559	0.00385	0.002114986	1.8204	0.071385624	0.959	chrX	19100990		OpenSea	GPR64;GPR64;GPR64;GPR64	5'UTR;5'UTR;5'UTR;5'UTR
cg17339373	-0.0053	0.002911055	-1.8204	0.071387147	0.959	chrX	119005945	chrX:119005251-119006217	Island	NDUFA1;RNF113A	1stExon;TSS200
cg11720142	0.00592	0.003253218	1.8204	0.071388458	0.959	chrX	16804394	chrX:16803879-16805429	Island	CXorf15;CXorf15	TSS200;TSS200
cg11416605	0.00579	0.00318675	1.818	0.071761524	0.959	chrX	63267928	chrX:63263904-63264129	S_Shelf
cg06308344	0.00638	0.003507685	1.8177	0.071808879	0.959	chrX	53584277		OpenSea	MIR98;HUWE1;MIRLET7F2	TSS1500;Body;TSS200
cg15802548	0.00526	0.002894337	1.8165	0.071997138	0.959	chrX	109561793	chrX:109560703-109561534	S_Shore	AMMECR1;AMMECR1;AMMECR1	5'UTR;TSS1500;TSS1500
cg11806565	0.00487	0.002683407	1.8162	0.072031505	0.959	chrX	71934695	chrX:71933681-71934265	S_Shore	PHKA1;PHKA1	TSS1500;TSS1500
cg09655957	-0.00629	0.003463033	-1.8162	0.072041098	0.959	chrX	15403752		OpenSea	PIR;PIR;FIGF	Body;Body;TSS1500
cg04817724	0.00485	0.002674047	1.8143	0.072329609	0.959	chrX	103809991	chrX:103809794-103810167	Island	IL1RAPL2	TSS1500
cg19616372	0.00562	0.003096639	1.8143	0.072337348	0.959	chrX	69674824	chrX:69674799-69675305	Island	DLG3;DLG3;DLG3	Body;Body;TSS200
cg17914143	0.00518	0.002859603	1.8104	0.072937407	0.959	chrX	54466747		OpenSea	TSR2	TSS200
cg08115220	0.00639	0.003530568	1.8095	0.073075927	0.959	chrX	45710419	chrX:45710269-45710979	Island
cg08905118	0.01003	0.005548821	1.8078	0.073345843	0.959	chrX	46696426	chrX:46696141-46697075	Island	RP2;RP2	1stExon;5'UTR
cg01257202	0.0043	0.002378074	1.8077	0.0733616	0.959	chrX	153991830	chrX:153990840-153991831	Island	DKC1;DKC1	Body;Body
cg03887682	0.00622	0.003441721	1.8075	0.073386363	0.959	chrX	24576369		OpenSea	PCYT1B;PCYT1B;PCYT1B	3'UTR;3'UTR;3'UTR
cg07681139	0.00555	0.003073268	1.8069	0.073480413	0.959	chrX	103811716	chrX:103811550-103812043	Island	IL1RAPL2;IL1RAPL2	5'UTR;1stExon
cg13077484	0.00648	0.003588849	1.8069	0.073494709	0.959	chrX	69665036	chrX:69665102-69665355	N_Shore	DLG3;DLG3	1stExon;5'UTR
cg05392989	0.00756	0.004188367	1.8062	0.073604398	0.959	chrX	48748398	chrX:48748397-48749372	Island
cg23543766	0.00642	0.003557017	1.8059	0.073651863	0.959	chrX	129091396	chrX:129091066-129091628	Island
cg16410962	-0.00505	0.002797493	-1.8047	0.073836429	0.959	chrX	151139612	chrX:151142680-151143555	N_Shelf	GABRE	Body
cg03244736	-0.00552	0.003060453	-1.8044	0.073878842	0.959	chrX	114252923		OpenSea	IL13RA2	TSS1500
cg00400999	0.0064	0.00354793	1.8043	0.073889415	0.959	chrX	101410998		OpenSea	BEX5;BEX5	TSS200;TSS1500
cg08195538	0.00509	0.002820767	1.8042	0.073915703	0.959	chrX	67914130	chrX:67913299-67914134	Island	STARD8;STARD8;STARD8	5'UTR;5'UTR;Body
cg03833774	0.00518	0.00287276	1.8041	0.07392491	0.959	chrX	77914149		OpenSea	ZCCHC5	5'UTR
cg14622782	-0.00616	0.003413118	-1.8034	0.07403318	0.959	chrX	41782111	chrX:41782106-41783258	Island	CASK;CASK;CASK	Body;Body;Body
cg01115560	0.00603	0.00334177	1.803	0.074093702	0.959	chrX	75647436	chrX:75648708-75649533	N_Shore	MAGEE1	TSS1500
cg03559234	-0.00531	0.002947692	-1.8027	0.074155608	0.959	chrX	105067054	chrX:105066349-105067110	Island	NRK	Body
cg14053556	0.00645	0.003579387	1.8024	0.074195136	0.959	chrX	100873362		OpenSea	ARMCX6;ARMCX6	TSS1500;TSS1500
cg18769420	0.0045	0.00249724	1.8017	0.074301922	0.959	chrX	73834329	chrX:73833999-73834597	Island	RLIM;RLIM;RLIM;RLIM	5'UTR;1stExon;5'UTR;1stExon
cg19112757	0.00514	0.002850333	1.8017	0.074303494	0.959	chrX	7529506		OpenSea
cg25548414	0.00641	0.003565532	1.7982	0.074859814	0.959	chrX	130192160	chrX:130192131-130192735	Island	FLJ30058	TSS200
cg23990273	0.00563	0.003128804	1.7979	0.074904606	0.959	chrX	151806472	chrX:151806233-151806947	Island	GABRQ	TSS200
cg14252169	0.00601	0.003343845	1.7978	0.074928439	0.959	chrX	133560550		OpenSea	PHF6;PHF6	3'UTR;3'UTR
cg17537348	0.00491	0.002730422	1.7977	0.074938426	0.959	chrX	71364260		OpenSea	FLJ44635;FLJ44635	1stExon;5'UTR
cg13779265	0.00673	0.003744182	1.7971	0.075040799	0.959	chrX	105970597	chrX:105969686-105970598	Island	RNF128;RNF128	1stExon;Body
cg14002781	-0.00394	0.002194442	-1.7969	0.075073035	0.959	chrX	153051367		OpenSea	IDH3G;IDH3G	3'UTR;Body
cg10288106	-0.00641	0.003568607	-1.7965	0.075141955	0.959	chrX	71526903	chrX:71524832-71527299	Island	CITED1;CITED1;CITED1;CITED1;CITED1	TSS1500;1stExon;5'UTR;TSS200;TSS1500
cg24347720	0.0052	0.002901144	1.794	0.07554353	0.959	chrX	135333661	chrX:135332893-135333726	Island	MAP7D3	TSS200
cg21114303	0.00416	0.002320405	1.7936	0.075599961	0.959	chrX	54069147	chrX:54070312-54071311	N_Shore	PHF8	Body
cg09989237	-0.00546	0.003045702	-1.7936	0.075606727	0.959	chrX	152736955	chrX:152735784-152736193	S_Shore	HAUS7	TSS1500
cg09820479	-0.00484	0.002696737	-1.7935	0.075611606	0.959	chrX	128810342	chrX:128812232-128812519	N_Shore
cg03057808	0.00622	0.003470673	1.7934	0.075631947	0.959	chrX	105855296	chrX:105855028-105855297	Island	CXorf57;CXorf57	1stExon;5'UTR
cg09252204	0.00464	0.002588538	1.7933	0.075644161	0.959	chrX	21392644	chrX:21391835-21393408	Island	CNKSR2;CNKSR2;CNKSR2;CNKSR2;CNKSR2;CNKSR2;CNKSR2;CNKSR2	1stExon;1stExon;5'UTR;1stExon;5'UTR;5'UTR;5'UTR;1stExon
cg06776257	0.00706	0.003940903	1.7923	0.075805575	0.959	chrX	152912692	chrX:152912491-152913719	Island	DUSP9	5'UTR
cg01467086	0.00554	0.003095376	1.7898	0.07620646	0.959	chrX	152686726	chrX:152686121-152687199	Island	ZFP92	Body
cg11704979	-0.00562	0.003142323	-1.7898	0.076213071	0.959	chrX	152599450	chrX:152599434-152600076	Island	ZNF275	TSS200
cg15904420	0.00567	0.003168246	1.7889	0.07635139	0.959	chrX	50074134		OpenSea	CCNB3;CCNB3	Body;Body
cg05065576	0.0069	0.003860099	1.7886	0.076399732	0.959	chrX	103087808	chrX:103087020-103087314	S_Shore	RAB9B	TSS1500
cg06143713	0.00687	0.003842488	1.7876	0.076566649	0.959	chrX	62856362		OpenSea	ARHGEF9	3'UTR
cg00997174	-0.00561	0.003137741	-1.7873	0.076625142	0.959	chrX	56756686		OpenSea	LOC550643	Body
cg13613682	0.00486	0.002716957	1.787	0.076673385	0.959	chrX	136648553	chrX:136647526-136650178	Island	ZIC3;ZIC3	5'UTR;1stExon
cg13976143	-0.00546	0.003056681	-1.7869	0.076687368	0.959	chrX	103217183	chrX:103217140-103217713	Island	MIR1256;TMSB15B	Body;TSS200
cg27268436	0.00658	0.003685195	1.7868	0.076705165	0.959	chrX	69510675	chrX:69509644-69509962	S_Shore	KIF4A;PDZD11	Body;TSS1500
cg20067941	-0.00543	0.003041897	-1.7858	0.076865162	0.959	chrX	34961579	chrX:34961430-34961705	Island	FAM47B	1stExon
cg06288270	-0.00671	0.003756184	-1.7857	0.076881361	0.959	chrX	135963596	chrX:135962102-135962951	S_Shore	RBMX;RBMX;RBMX;RBMX	TSS1500;TSS1500;TSS1500;TSS1500
cg13658640	-0.00491	0.002748988	-1.7853	0.076941892	0.959	chrX	136114144	chrX:136113583-136114232	Island	GPR101	TSS1500
cg00993140	0.007	0.003922812	1.785	0.07699762	0.959	chrX	85403122	chrX:85402943-85403877	Island	DACH2;DACH2	TSS1500;TSS1500
cg14071112	0.00544	0.003050336	1.784	0.07715415	0.959	chrX	38421503	chrX:38420557-38421478	S_Shore	TSPAN7	Body
cg17346042	0.00546	0.003063422	1.7832	0.077291272	0.959	chrX	12597644	chrX:12601482-12601832	N_Shelf	FRMPD4	Body
cg10479992	0.00695	0.003896936	1.7824	0.077416107	0.959	chrX	50652739		OpenSea	BMP15	TSS1500
cg15906134	-0.00606	0.003399826	-1.7819	0.077494486	0.959	chrX	49776567		OpenSea	CLCN5;CLCN5;MIR660	Body;Body;TSS1500
cg12546665	0.00538	0.003020007	1.7808	0.077681592	0.959	chrX	149675952		OpenSea	MAMLD1	Body
cg02402307	0.00628	0.003526463	1.7803	0.077755261	0.959	chrX	15511684	chrX:15511311-15511685	Island	PIR;PIR	TSS1500;TSS1500
cg25777540	0.00566	0.003181091	1.7778	0.07817359	0.959	chrX	101906428	chrX:101906001-101907017	Island	GPRASP1;GPRASP1;GPRASP1;GPRASP1;GPRASP1;GPRASP1	1stExon;1stExon;5'UTR;5'UTR;5'UTR;1stExon
cg11019890	-0.00516	0.002905689	-1.7771	0.078283373	0.959	chrX	152113691	chrX:152110054-152110495	S_Shelf	ZNF185	Body
cg14013497	0.00641	0.003606995	1.7762	0.078433138	0.959	chrX	153770094		OpenSea	IKBKG;G6PD;G6PD	TSS1500;Body;Body
cg01331780	0.00661	0.00372364	1.7757	0.078518884	0.959	chrX	30265202	chrX:30265172-30265555	Island	MAGEB1;MAGEB1;MAGEB1	TSS200;5'UTR;5'UTR
cg02637882	0.00793	0.004467094	1.7754	0.078566455	0.959	chrX	129338226		OpenSea	ZNF280C	3'UTR
cg12642693	-0.00664	0.003745019	-1.774	0.078798181	0.959	chrX	50556917	chrX:50556224-50557179	Island	SHROOM4;SHROOM4	1stExon;Body
cg04667267	-0.00556	0.003137405	-1.7731	0.078948162	0.959	chrX	73513464	chrX:73512193-73512569	S_Shore	NCRNA00182	TSS200
cg02573613	0.00624	0.003523475	1.7719	0.079160451	0.959	chrX	48814806	chrX:48814267-48815894	Island	OTUD5;OTUD5;OTUD5;OTUD5	5'UTR;1stExon;1stExon;1stExon
cg24000218	0.00637	0.003593694	1.7718	0.079178335	0.959	chrX	19140934	chrX:19140869-19141094	Island	GPR64;GPR64;GPR64;GPR64	TSS1500;TSS1500;TSS1500;TSS1500
cg19895492	-0.00591	0.003338136	-1.7711	0.079289693	0.959	chrX	13752687	chrX:13752441-13753336	Island	TRAPPC2;OFD1;TRAPPC2;TRAPPC2;TRAPPC2;TRAPPC2;TRAPPC2	5'UTR;TSS200;1stExon;5'UTR;1stExon;1stExon;5'UTR
cg08139636	0.00508	0.002870826	1.7696	0.079537261	0.959	chrX	132087774	chrX:132090363-132092617	N_Shelf	HS6ST2;HS6ST2	Body;Body
cg07764932	0.00608	0.00343543	1.7691	0.079629465	0.959	chrX	11278904		OpenSea	ARHGAP6;ARHGAP6;ARHGAP6	5'UTR;Body;Body
cg18388748	0.00567	0.003209823	1.7675	0.07989449	0.959	chrX	47004459	chrX:47003750-47004987	Island	NDUFB11;NDUFB11;NDUFB11;RBM10;RBM10;NDUFB11	Body;TSS1500;Body;TSS200;TSS200;TSS1500
cg20262712	0.00574	0.00324875	1.7672	0.079948407	0.959	chrX	117120608		OpenSea	KLHL13;KLHL13;KLHL13;KLHL13	5'UTR;Body;TSS1500;Body
cg18811184	0.00509	0.002880838	1.7671	0.079968149	0.959	chrX	18720556		OpenSea	PPEF1;PPEF1;PPEF1	5'UTR;5'UTR;5'UTR
cg09227616	0.00491	0.00278178	1.7661	0.080136353	0.959	chrX	49056886	chrX:49056348-49056887	Island	SYP	TSS1500
cg07682072	0.00703	0.003983165	1.766	0.080142781	0.959	chrX	48367166	chrX:48367165-48367742	Island	PORCN;PORCN;PORCN;PORCN;PORCN	TSS1500;TSS1500;TSS1500;TSS1500;TSS1500
cg13012525	0.00617	0.003496383	1.7658	0.080175892	0.959	chrX	30327547	chrX:30326439-30327668	Island	NR0B1	TSS200
cg04861259	0.00599	0.003395423	1.7654	0.080242575	0.959	chrX	49774573		OpenSea	CLCN5;CLCN5	Body;Body
cg06302025	-0.00608	0.00344562	-1.7652	0.080283053	0.959	chrX	102000758	chrX:102000689-102001558	Island	BHLHB9;BHLHB9;BHLHB9;BHLHB9;BHLHB9;BHLHB9;BHLHB9;BHLHB9	TSS200;5'UTR;5'UTR;5'UTR;5'UTR;5'UTR;5'UTR;TSS200
cg19918759	-0.00592	0.003357345	-1.7646	0.080378574	0.959	chrX	23351169	chrX:23351142-23353639	Island
cg04821091	0.0048	0.00271998	1.7642	0.080442138	0.959	chrX	129473898	chrX:129473463-129473945	Island	SLC25A14;SLC25A14	TSS200;TSS200
cg19818925	0.00574	0.003254249	1.7638	0.080518038	0.959	chrX	100677490	chrX:100673191-100673673	S_Shelf	ARMCX4	Body
cg16153146	0.00737	0.00418236	1.7625	0.080733578	0.959	chrX	40014151	chrX:40010919-40016203	Island	BCOR;BCOR	5'UTR;5'UTR
cg13401681	-0.00536	0.003041809	-1.7616	0.080890245	0.959	chrX	16141609		OpenSea	GRPR;GRPR	5'UTR;1stExon
cg02803670	0.00786	0.00446274	1.761	0.08099174	0.959	chrX	134478751	chrX:134478644-134479057	Island	ZNF75D;ZNF449;ZNF449	TSS1500;1stExon;5'UTR
cg14970569	0.00442	0.002513409	1.7599	0.081184675	0.959	chrX	134555714	chrX:134555638-134556565	Island	NCRNA00086	TSS200
cg05508067	0.00515	0.002927386	1.7592	0.081293432	0.959	chrX	7895590	chrX:7895077-7895608	Island	PNPLA4;PNPLA4	TSS200;5'UTR
cg21035371	0.00575	0.003266898	1.7592	0.081303395	0.959	chrX	9863699	chrX:9863527-9863822	Island	SHROOM2	Body
cg04647039	0.00629	0.003577176	1.7588	0.081361406	0.959	chrX	31285105	chrX:31284504-31285019	S_Shore	DMD;DMD;DMD;DMD;DMD;DMD;DMD;DMD;DMD;DMD;DMD;DMD;DMD;DMD;DMD;DMD;DMD;DMD	Body;Body;Body;TSS200;Body;TSS200;TSS200;Body;Body;TSS200;Body;Body;Body;Body;Body;Body;Body;TSS200
cg00765686	0.00636	0.003615831	1.7577	0.081551203	0.959	chrX	17545806		OpenSea	NHS	Body
cg04700060	-0.00315	0.001789493	-1.7576	0.081571471	0.959	chrX	129402929	chrX:129402458-129403088	Island	ZNF280C	TSS200
cg00819012	0.00511	0.002908236	1.7565	0.081759177	0.959	chrX	138291593	chrX:138285888-138287622	S_Shelf
cg14713449	0.00757	0.004309216	1.7565	0.081766517	0.959	chrX	153070180	chrX:153068787-153070353	Island	PDZD4	Body
cg18394995	0.00685	0.003898432	1.7562	0.081814513	0.959	chrX	48901652	chrX:48900510-48901469	S_Shore	TFE3	TSS1500
cg06789392	0.00595	0.003387113	1.7561	0.081829453	0.959	chrX	49774388		OpenSea	MIR501;CLCN5;CLCN5	Body;Body;Body
cg01364253	0.00464	0.002642149	1.7555	0.081932017	0.959	chrX	39679986	chrX:39680140-39681418	N_Shore
cg02981877	-0.00534	0.003044246	-1.7553	0.081971274	0.959	chrX	92928671	chrX:92928546-92928786	Island	FAM133A;FAM133A;NAP1L3;FAM133A;FAM133A	TSS1500;TSS1500;TSS200;TSS1500;TSS1500
cg17592148	-0.0089	0.005072595	-1.7547	0.082075912	0.959	chrX	105969956	chrX:105969686-105970598	Island	RNF128;RNF128;RNF128	1stExon;Body;5'UTR
cg13549303	0.00475	0.00270615	1.7545	0.082096936	0.959	chrX	83443165	chrX:83442396-83443335	Island	RPS6KA6	TSS1500
cg11102619	0.00602	0.003434102	1.7543	0.082130573	0.959	chrX	83443094	chrX:83442396-83443335	Island	RPS6KA6	TSS200
cg08498653	-0.00606	0.003455847	-1.7541	0.082166632	0.959	chrX	18459007		OpenSea	CDKL5;CDKL5	TSS1500;5'UTR
cg00804510	-0.00598	0.00341014	-1.7536	0.082254913	0.959	chrX	154302208	chrX:154299062-154299795	S_Shelf	BRCC3;BRCC3	Body;Body
cg16135845	0.00526	0.003001642	1.7532	0.082336449	0.959	chrX	150561654	chrX:150565211-150565865	N_Shelf
cg04065832	0.00521	0.002974695	1.7529	0.082384642	0.959	chrX	72667191	chrX:72667157-72667590	Island	CDX4	1stExon
cg20201673	0.00707	0.004034163	1.7521	0.082521133	0.959	chrX	130206879	chrX:130206913-130207455	N_Shore	FLJ30058	5'UTR
cg15813836	-0.0058	0.003308409	-1.752	0.082531647	0.959	chrX	19141093	chrX:19140869-19141094	Island	GPR64;GPR64;GPR64;GPR64	TSS1500;TSS1500;TSS1500;TSS1500
cg00920960	0.00662	0.003781625	1.7497	0.082942398	0.959	chrX	122993419	chrX:122993547-122994335	N_Shore	XIAP	TSS1500
cg02285254	-0.00622	0.003554065	-1.7494	0.082977229	0.959	chrX	135229382	chrX:135228947-135230049	Island	FHL1;FHL1;FHL1;FHL1;FHL1	Body;TSS200;TSS200;TSS1500;TSS200
cg08966380	-0.00586	0.003348255	-1.7493	0.083003514	0.959	chrX	68835729	chrX:68835648-68837063	Island	EDA;EDA;EDA;EDA;EDA;EDA	TSS200;TSS200;TSS200;TSS200;TSS200;TSS200
cg09517019	0.00631	0.003610136	1.7482	0.083186727	0.959	chrX	135863323		OpenSea	ARHGEF6;ARHGEF6	5'UTR;1stExon
cg01288367	0.00678	0.003878752	1.7475	0.083307958	0.959	chrX	68384992	chrX:68384913-68385404	Island	PJA1;PJA1;PJA1	5'UTR;5'UTR;5'UTR
cg06098232	-0.00581	0.003324494	-1.7465	0.083490699	0.959	chrX	149106699	chrX:149106113-149106682	S_Shore	LOC100272228;CXorf40B;CXorf40B	TSS200;1stExon;5'UTR
cg17620395	-0.00531	0.003043515	-1.7456	0.083641956	0.959	chrX	103216639	chrX:103217140-103217713	N_Shore	TMSB15B;MIR1256	TSS1500;Body
cg14052945	0.00474	0.002717951	1.7454	0.083682789	0.959	chrX	37435651	chrX:37430706-37431784	S_Shelf	LANCL3;LANCL3	Body;Body
cg15803618	-0.00402	0.002304526	-1.7454	0.083689529	0.959	chrX	139791651		OpenSea	RP1-177G6.2;RP1-177G6.2	TSS1500;TSS1500
cg13775533	0.00687	0.003934502	1.7449	0.083774897	0.959	chrX	99663073	chrX:99661653-99665358	Island	PCDH19;PCDH19	1stExon;1stExon
cg17813054	0.00669	0.003833122	1.7448	0.083795974	0.959	chrX	92924956	chrX:92928546-92928786	N_Shelf
cg27124847	-0.00625	0.003582857	-1.7447	0.08380669	0.959	chrX	48433165	chrX:48432815-48433322	Island	RBM3	5'UTR
cg26146690	0.00656	0.003759937	1.7441	0.083902464	0.959	chrX	153686222	chrX:153686094-153687124	Island	PLXNA3	TSS1500
cg03691313	-0.00562	0.003220694	-1.7435	0.084007658	0.959	chrX	153603062	chrX:153602720-153603269	Island	FLNA;FLNA	TSS200;TSS200
cg11828775	0.00447	0.002565547	1.7433	0.084047789	0.959	chrX	149715388	chrX:149716154-149716466	N_Shore
cg09893016	0.00596	0.003416975	1.7428	0.084129788	0.959	chrX	10145109		OpenSea	CLCN4	5'UTR
cg15073264	0.00501	0.002876733	1.7427	0.084150865	0.959	chrX	49777565		OpenSea	CLCN5;CLCN5;MIR660	Body;Body;TSS1500
cg04109661	0.00605	0.003472551	1.7419	0.084295167	0.959	chrX	133680249	chrX:133680248-133680689	Island	MGC16121	Body
cg00745293	0.00647	0.003714166	1.7415	0.084361745	0.959	chrX	102862621	chrX:102862719-102863148	N_Shore	TCEAL3;TCEAL3	TSS1500;TSS1500
cg20135706	-0.00559	0.003210357	-1.7404	0.084553717	0.959	chrX	117957634	chrX:117957615-117957937	Island	ZCCHC12	TSS200
cg08456124	0.00613	0.003521552	1.7397	0.084688917	0.959	chrX	11442350	chrX:11445527-11446182	N_Shelf	ARHGAP6;ARHGAP6	Body;Body
cg07452499	0.00609	0.003501216	1.7396	0.08470824	0.959	chrX	49772484		OpenSea	CLCN5;MIR362;CLCN5;MIR500	Body;TSS1500;Body;TSS1500
cg11179997	0.00598	0.003436671	1.7393	0.084746038	0.959	chrX	119125670	chrX:119124496-119125671	Island
cg25892640	-0.00427	0.002456465	-1.739	0.084800746	0.959	chrX	12809773	chrX:12809597-12810332	Island	PRPS2;PRPS2	Body;Body
cg15661671	-0.00589	0.003385435	-1.7388	0.084841886	0.959	chrX	118708349	chrX:118708293-118709240	Island	UBE2A;UBE2A	TSS200;TSS200
cg20071203	0.00398	0.002287407	1.7386	0.084873303	0.959	chrX	150351493		OpenSea
cg07049424	0.00619	0.003562563	1.7382	0.084949182	0.959	chrX	135959015	chrX:135962102-135962951	N_Shelf	RBMX;RBMX;RBMX;RBMX	Body;Body;Body;Body
cg14191292	-0.0051	0.00293318	-1.7377	0.085028503	0.959	chrX	16730416	chrX:16729925-16730938	Island	CTPS2;CTPS2;CTPS2	TSS200;5'UTR;5'UTR
cg17279685	0.00695	0.004000815	1.7372	0.085122561	0.959	chrX	73073711		OpenSea	XIST	TSS1500
cg21360798	0.00559	0.00322469	1.7348	0.085546943	0.959	chrX	135067436	chrX:135067507-135068309	N_Shore	SLC9A6;SLC9A6	TSS200;TSS200
cg08276328	-0.00529	0.00305208	-1.7348	0.085554506	0.959	chrX	140990738		OpenSea	MAGEC1	TSS1500
cg09665904	0.00519	0.002991424	1.7348	0.08555725	0.959	chrX	113816090	chrX:113816089-113816409	Island
cg11293764	-0.00461	0.002656601	-1.7348	0.085560304	0.959	chrX	107287269		OpenSea	VSIG1;VSIG1	TSS1500;TSS1500
cg04182474	0.00583	0.003358612	1.7346	0.085579581	0.959	chrX	19006668	chrX:19002003-19003244	S_Shelf
cg06272245	-0.00599	0.003455081	-1.7341	0.085671959	0.959	chrX	48398018	chrX:48397759-48398529	Island	TBC1D25	TSS200
cg02200373	-0.00559	0.003225347	-1.7341	0.085682488	0.959	chrX	128913578		OpenSea	SASH3	TSS1500
cg08967287	0.00386	0.00222437	1.7339	0.085716706	0.959	chrX	145110222		OpenSea	MIR891A	TSS1500
cg03697809	0.00438	0.002526395	1.7334	0.085808311	0.959	chrX	106750775	chrX:106749879-106750862	Island
cg26382696	0.00617	0.003561664	1.733	0.085878547	0.959	chrX	55187708	chrX:55187321-55188007	Island	FAM104B;FAM104B;FAM104B;FAM104B;FAM104B;FAM104B;FAM104B;FAM104B	TSS200;TSS200;TSS200;TSS200;TSS200;TSS200;TSS200;TSS200
cg21118250	0.00647	0.003733498	1.7328	0.085908983	0.959	chrX	10589926	chrX:10588199-10588486	S_Shore	MID1;MID1;MID1	5'UTR;TSS1500;5'UTR
cg14232368	0.00634	0.003661429	1.7325	0.085962373	0.959	chrX	135736974		OpenSea	CD40LG	Body
cg00426668	0.0066	0.00380992	1.7324	0.085982772	0.959	chrX	110514231		OpenSea	CAPN6	TSS1500
cg16738558	-0.00495	0.00286085	-1.7315	0.086137478	0.959	chrX	82765457	chrX:82765442-82765776	Island
cg01710449	-0.00573	0.00330796	-1.7311	0.086207262	0.959	chrX	34961658	chrX:34961430-34961705	Island	FAM47B	1stExon
cg02991082	0.00708	0.004092193	1.731	0.086232187	0.959	chrX	106961541	chrX:106959378-106959914	S_Shore	TSC22D3;TSC22D3	TSS1500;Body
cg00586321	0.00663	0.003831048	1.7308	0.086261927	0.959	chrX	73759065	chrX:73755645-73756784	S_Shelf
cg00979376	0.00574	0.003319368	1.7307	0.086280822	0.959	chrX	48826530	chrX:48825776-48826593	Island	KCND1	1stExon
cg09801859	0.00762	0.004407184	1.7298	0.086451099	0.959	chrX	37060809	chrX:37061615-37062006	N_Shore
cg08136916	0.00725	0.004189838	1.7294	0.086520295	0.959	chrX	17705840		OpenSea	NHS;NHS	Body;Body
cg08959724	-0.00477	0.002756959	-1.7287	0.086644003	0.959	chrX	134552827	chrX:134555638-134556565	N_Shelf
cg12251508	0.00548	0.003171091	1.7284	0.086690506	0.959	chrX	48432997	chrX:48432815-48433322	Island	RBM3	5'UTR
cg27389648	0.00701	0.004056598	1.7284	0.086704026	0.959	chrX	128873170		OpenSea	XPNPEP2;XPNPEP2	1stExon;5'UTR
cg23154024	0.00588	0.003405213	1.7272	0.086910237	0.959	chrX	57021680	chrX:57021591-57022044	Island	SPIN3;SPIN3;SPIN3	5'UTR;1stExon;Body
cg18885073	-0.0058	0.003362836	-1.7261	0.087112007	0.959	chrX	118370148	chrX:118369862-118370973	Island	PGRMC1	TSS200
cg06220755	0.00574	0.003328215	1.7259	0.087148942	0.959	chrX	17821058		OpenSea	RAI2	5'UTR
cg23534593	0.00653	0.003785905	1.7257	0.087183896	0.959	chrX	47342469	chrX:47341887-47342697	Island	ZNF41;ZNF41	TSS200;TSS200
cg14828865	-0.00537	0.003112985	-1.7254	0.087237131	0.959	chrX	67653156	chrX:67652946-67653907	Island	OPHN1;OPHN1	1stExon;5'UTR
cg16984885	-0.00531	0.003079219	-1.7253	0.087263985	0.959	chrX	118925542	chrX:118925157-118926129	Island	RPL39;RPL39	1stExon;5'UTR
cg10142252	0.00672	0.003895044	1.7246	0.087385069	0.959	chrX	130192035	chrX:130192131-130192735	N_Shore	FLJ30058	TSS200
cg19329696	0.00498	0.002890382	1.724	0.087499673	0.959	chrX	70684757		OpenSea	BCYRN1;TAF1;TAF1	Body;3'UTR;3'UTR
cg20790618	0.00724	0.004198479	1.7239	0.087503537	0.959	chrX	128978347	chrX:128977325-128977998	S_Shore	ZDHHC9;ZDHHC9	TSS1500;TSS1500
cg00368230	0.00522	0.003029516	1.7238	0.087525871	0.959	chrX	152865160	chrX:152864043-152865260	Island	FAM58A;FAM58A	TSS1500;TSS1500
cg00473051	0.00545	0.00316427	1.7228	0.087712743	0.959	chrX	39949232	chrX:39949372-39949976	N_Shore	BCOR;BCOR;BCOR;BCOR	5'UTR;5'UTR;5'UTR;5'UTR
cg10143752	0.00485	0.002813626	1.7227	0.08772241	0.959	chrX	68382925	chrX:68384913-68385404	N_Shore	PJA1;PJA1;PJA1	Body;5'UTR;Body
cg00822998	0.00565	0.003282134	1.7225	0.087758829	0.959	chrX	53310810		OpenSea	IQSEC2;IQSEC2;IQSEC2	TSS200;TSS200;Body
cg07260443	0.006	0.003485359	1.7221	0.087834791	0.959	chrX	150395527	chrX:150396220-150396447	N_Shore
cg22014878	-0.00605	0.003512168	-1.7215	0.087939881	0.959	chrX	102565906	chrX:102565314-102566034	Island	BEX2;BEX2;BEX2;BEX2;BEX2;BEX2	1stExon;TSS200;5'UTR;1stExon;5'UTR;TSS200
cg17606228	0.00549	0.003190117	1.7194	0.08832075	0.959	chrX	118283285	chrX:118284519-118285065	N_Shore	KIAA1210	Body
cg22189618	0.00594	0.003459813	1.7182	0.088554977	0.959	chrX	92928608	chrX:92928546-92928786	Island	FAM133A;FAM133A;NAP1L3;FAM133A;FAM133A	TSS1500;TSS1500;TSS200;TSS1500;TSS1500
cg00752874	0.00577	0.00335726	1.7172	0.08872254	0.959	chrX	107977583	chrX:107978210-107980145	N_Shore	IRS4	1stExon
cg19972856	0.00542	0.003157436	1.717	0.088770227	0.959	chrX	72782946	chrX:72782945-72783165	Island	LOC139201;CHIC1	TSS200;TSS200
cg04481865	-0.00622	0.003626238	-1.7166	0.088843745	0.959	chrX	139584049	chrX:139585867-139588578	N_Shore
cg08591489	0.00609	0.003550765	1.7161	0.088939578	0.959	chrX	118699483		OpenSea	CXorf56;CXorf56;CXorf56	TSS200;TSS200;TSS200
cg08129292	0.0057	0.003322254	1.7151	0.089114688	0.959	chrX	20155820	chrX:20159421-20160283	N_Shelf	SCARNA9L;EIF1AX	TSS1500;Body
cg05801628	0.00673	0.003923952	1.714	0.089320266	0.959	chrX	2985280		OpenSea	ARSF	5'UTR
cg04501372	0.00578	0.003375211	1.7137	0.089382906	0.959	chrX	17756628	chrX:17755053-17756648	Island	SCML1;SCML1;SCML1;SCML1	5'UTR;5'UTR;5'UTR;5'UTR
cg24142775	0.00668	0.003900299	1.7128	0.089534885	0.959	chrX	107019430	chrX:107018606-107019611	Island	TSC22D3	TSS1500
cg02167456	-0.00677	0.003956086	-1.712	0.089686761	0.959	chrX	147800736		OpenSea	AFF2;AFF2;AFF2;AFF2;AFF2;AFF2	Body;Body;1stExon;Body;Body;Body
cg27623334	0.00675	0.003946758	1.711	0.089871381	0.959	chrX	115594242		OpenSea	CXorf61	TSS200
cg13367883	-0.00672	0.00392613	-1.711	0.089877263	0.959	chrX	53350895	chrX:53349666-53350613	S_Shore	IQSEC2	TSS1500
cg01279057	0.00497	0.002903728	1.7102	0.090019354	0.959	chrX	47247642		OpenSea	ZNF157;SNORA11C	Body;TSS1500
cg15388264	-0.00543	0.003177812	-1.7095	0.090153163	0.959	chrX	71933990	chrX:71933681-71934265	Island	PHKA1;PHKA1;PHKA1;PHKA1	5'UTR;5'UTR;1stExon;1stExon
cg26059639	0.00555	0.003244029	1.7093	0.090186098	0.959	chrX	12809315	chrX:12809597-12810332	N_Shore	PRPS2;PRPS2	TSS200;TSS200
cg18765710	0.00645	0.003774496	1.7086	0.090317737	0.959	chrX	39970419	chrX:39953434-39969247	S_Shore	BCOR;BCOR	5'UTR;5'UTR
cg12032246	-0.00457	0.002678025	-1.7081	0.090404541	0.959	chrX	49595088		OpenSea	PAGE4	Body
cg15308487	-0.00639	0.003741004	-1.7079	0.090447206	0.959	chrX	24483292	chrX:24483016-24483947	Island	PDK3;PDK3	TSS200;TSS200
cg10091155	-0.00499	0.002923641	-1.7066	0.090685876	0.959	chrX	77584550		OpenSea	CYSLTR1	TSS1500
cg05061296	0.00624	0.003658036	1.7061	0.090786606	0.959	chrX	9320981		OpenSea
cg02232922	0.0048	0.002812847	1.7053	0.090938081	0.959	chrX	118532809	chrX:118533163-118533787	N_Shore	SLC25A43	TSS1500
cg08757314	0.00527	0.003092523	1.7052	0.090960313	0.959	chrX	52005211	chrX:52004915-52005456	Island
cg06341336	0.00747	0.004380522	1.7052	0.090962365	0.959	chrX	55026590	chrX:55026359-55026985	Island	APEX2	TSS200
cg11641061	0.00485	0.002843911	1.7049	0.091018971	0.959	chrX	102941859	chrX:102942107-102942486	N_Shore	MORF4L2;MORF4L2;MORF4L2;MORF4L2;MORF4L2;MORF4L2;MORF4L2;MORF4L2;MORF4L2;MORF4L2;MORF4L2;MORF4L2;MORF4L2;MORF4L2;MORF4L2;MORF4L2	TSS200;5'UTR;TSS200;5'UTR;5'UTR;TSS200;5'UTR;5'UTR;TSS200;TSS200;TSS200;TSS200;5'UTR;5'UTR;5'UTR;TSS200
cg22191603	-0.00577	0.003387068	-1.7047	0.091042778	0.959	chrX	150151572	chrX:150151106-150152457	Island	HMGB3	TSS200
cg12155476	0.00648	0.003802765	1.7042	0.091136831	0.959	chrX	152670579	chrX:152666147-152666652	S_Shelf
cg08341987	-0.0062	0.003640953	-1.704	0.091183299	0.959	chrX	47053154	chrX:47053103-47053605	Island	UBA1;UBA1	TSS200;5'UTR
cg21207958	-0.0056	0.003289328	-1.7037	0.091231435	0.959	chrX	139585911	chrX:139585867-139588578	Island	SOX3	1stExon
cg14018172	0.0047	0.002759578	1.7036	0.091245036	0.959	chrX	16964347	chrX:16964603-16965472	N_Shore	REPS2;REPS2	TSS1500;TSS1500
cg01540916	0.0056	0.003287194	1.7033	0.091302456	0.959	chrX	15288755		OpenSea	ASB9;ASB9;ASB9;ASB9	TSS200;TSS1500;TSS1500;TSS1500
cg00574800	0.00568	0.003336506	1.7028	0.091403317	0.959	chrX	103495623	chrX:103495010-103495309	S_Shore	ESX1	Body
cg02547323	0.00545	0.003201432	1.7017	0.091609992	0.959	chrX	103087380	chrX:103087020-103087314	S_Shore	RAB9B	TSS200
cg26020914	0.00523	0.003072537	1.7009	0.091767793	0.959	chrX	18444359	chrX:18443120-18444426	Island	CDKL5	5'UTR
cg02860323	0.00669	0.003935038	1.7001	0.091903223	0.959	chrX	9001351		OpenSea	FAM9B	TSS1500
cg22264584	0.00425	0.00250013	1.6997	0.091984983	0.959	chrX	20160086	chrX:20159421-20160283	Island	EIF1AX	TSS200
cg10082114	0.0047	0.002765	1.6991	0.092093006	0.959	chrX	77041194	chrX:77041003-77041725	Island	ATRX;ATRX	Body;Body
cg05980727	0.00488	0.002873015	1.6982	0.092264987	0.959	chrX	34149085	chrX:34149264-34149486	N_Shore	FAM47A	1stExon
cg08222309	0.00604	0.003560289	1.6978	0.092352582	0.959	chrX	80457015		OpenSea	SH3BGRL;HMGN5	TSS1500;5'UTR
cg09354738	0.00609	0.003589897	1.6976	0.09238715	0.959	chrX	73513143	chrX:73512193-73512569	S_Shore	NCRNA00182	Body
cg10733677	0.00604	0.00355563	1.6975	0.092407063	0.959	chrX	153880293		OpenSea	CTAG2;CTAG2	3'UTR;3'UTR
cg08645737	0.00633	0.003731108	1.6967	0.092547434	0.959	chrX	82766491	chrX:82765442-82765776	S_Shore
cg21640139	-0.00492	0.002897171	-1.6966	0.0925727	0.959	chrX	70474669	chrX:70473812-70474287	S_Shore	ZMYM3;ZMYM3;ZMYM3;BCYRN1;ZMYM3;ZMYM3	TSS1500;1stExon;TSS200;Body;5'UTR;TSS200
cg21655480	0.00647	0.003813099	1.6964	0.092604826	0.959	chrX	21677052	chrX:21674018-21677066	Island	KLHL34	TSS1500
cg04139820	-0.00457	0.002695609	-1.6963	0.092625352	0.959	chrX	133121112	chrX:133118960-133119990	S_Shore	GPC3;GPC3;GPC3;GPC3	TSS1500;TSS1500;TSS1500;TSS1500
cg16510657	0.00687	0.004050181	1.6963	0.092632149	0.959	chrX	100333950		OpenSea	TMEM35;TMEM35	1stExon;5'UTR
cg19407886	0.0055	0.003240823	1.6962	0.092641986	0.959	chrX	48328287		OpenSea	SLC38A5	5'UTR
cg19334385	0.00729	0.0042968	1.696	0.092696216	0.959	chrX	117630565	chrX:117629624-117630776	Island	DOCK11	Body
cg05339472	0.00767	0.004525889	1.6955	0.09277697	0.959	chrX	20159528	chrX:20159421-20160283	Island	EIF1AX	Body
cg13503613	0.00458	0.00270013	1.6946	0.092950474	0.959	chrX	135278915		OpenSea	FHL1;FHL1;FHL1;FHL1;FHL1;FHL1;FHL1;FHL1;FHL1;FHL1	5'UTR;Body;5'UTR;1stExon;5'UTR;5'UTR;5'UTR;5'UTR;5'UTR;TSS200
cg08902818	0.00523	0.003087654	1.6946	0.092953982	0.959	chrX	37544805	chrX:37544804-37545419	Island	XK	TSS1500
cg17475505	-0.00472	0.002787582	-1.6945	0.092979466	0.959	chrX	46404859	chrX:46404634-46405165	Island	LOC401588;ZNF674;ZNF674;ZNF674;ZNF674	TSS200;1stExon;1stExon;5'UTR;5'UTR
cg12025642	0.0059	0.003481144	1.6941	0.093051695	0.959	chrX	79277322		OpenSea	TBX22;TBX22;TBX22	5'UTR;5'UTR;TSS1500
cg01284128	-0.0052	0.003073569	-1.6928	0.093297138	0.96	chrX	22290916		OpenSea	ZNF645	TSS200
cg11721498	-0.00591	0.003493941	-1.6923	0.093391935	0.96	chrX	103080633		OpenSea	RAB9B	Body
cg20057595	0.00494	0.002922929	1.6916	0.093530163	0.96	chrX	30907727	chrX:30906901-30907728	Island	MAP3K7IP3	TSS1500
cg07274922	0.00548	0.003241153	1.6908	0.093677702	0.961	chrX	55102690		OpenSea	PAGE2B	Body
cg00743412	-0.00382	0.002263057	-1.6901	0.093809721	0.961	chrX	130191788	chrX:130192131-130192735	N_Shore	FLJ30058	TSS1500
cg02935635	-0.00642	0.003803765	-1.6886	0.09409894	0.962	chrX	129147515		OpenSea	BCORL1	Body
cg18103692	0.00646	0.003828468	1.6881	0.094204563	0.962	chrX	79830343	chrX:79830094-79830539	Island
cg09100792	0.00677	0.004010901	1.688	0.094218714	0.962	chrX	40062004	chrX:40064743-40064993	N_Shelf
cg17875227	0.00572	0.003389993	1.6875	0.094320512	0.962	chrX	102941928	chrX:102942107-102942486	N_Shore	MORF4L2;MORF4L2;MORF4L2;MORF4L2;MORF4L2;MORF4L2;MORF4L2;MORF4L2;MORF4L2;MORF4L2;MORF4L2;MORF4L2;MORF4L2;MORF4L2;MORF4L2;MORF4L2	TSS200;5'UTR;TSS200;5'UTR;5'UTR;TSS200;5'UTR;5'UTR;TSS200;TSS200;TSS200;TSS200;5'UTR;5'UTR;5'UTR;TSS200
cg25736204	0.00603	0.003574172	1.6859	0.094624355	0.963	chrX	133931285	chrX:133930787-133931355	Island	FAM122B;FAM122B;FAM122B;FAM122B;FAM122C;FAM122B	TSS200;TSS1500;TSS200;TSS1500;5'UTR;TSS200
cg24884420	-0.00599	0.003556566	-1.6852	0.094763232	0.963	chrX	100184037	chrX:100183877-100184344	Island	XKRX	TSS200
cg00996177	0.00607	0.003604046	1.6842	0.094946729	0.963	chrX	38186710	chrX:38186422-38187010	Island	RPGR;RPGR;RPGR;RPGR	5'UTR;1stExon;1stExon;5'UTR
cg18157587	0.00662	0.003931897	1.6842	0.094957795	0.963	chrX	41785546	chrX:41782106-41783258	S_Shelf
cg26491060	0.00561	0.003331324	1.6837	0.095047624	0.963	chrX	153219165	chrX:153218818-153219172	Island	HCFC1	Body
cg05889642	0.00528	0.003137365	1.6835	0.095085354	0.963	chrX	133931164	chrX:133930787-133931355	Island	FAM122B;FAM122B;FAM122C;FAM122B;FAM122B;FAM122B;FAM122B;FAM122B;FAM122B	5'UTR;1stExon;5'UTR;5'UTR;1stExon;5'UTR;1stExon;TSS1500;TSS1500
cg15737490	0.00464	0.002754755	1.6829	0.095205549	0.963	chrX	70390672	chrX:70389535-70389800	S_Shore	NLGN3;NLGN3;NLGN3	3'UTR;3'UTR;3'UTR
cg16256230	0.00441	0.002620374	1.6811	0.095560703	0.965	chrX	69510071	chrX:69509644-69509962	S_Shore	KIF4A;PDZD11	5'UTR;TSS1500
cg19513111	-0.00514	0.003060255	-1.6799	0.095798603	0.966	chrX	152909540	chrX:152909502-152910069	Island	DUSP9	5'UTR
cg03995238	0.00563	0.003354547	1.6789	0.095988967	0.966	chrX	47079305	chrX:47077163-47078637	S_Shore	CDK16;CDK16	Body;5'UTR
cg18397310	-0.00523	0.003115413	-1.6787	0.096031965	0.966	chrX	23685473	chrX:23685406-23686046	Island	PRDX4	TSS200
cg10634358	0.00527	0.003144734	1.6773	0.096292127	0.966	chrX	151998182	chrX:151999149-151999751	N_Shore	NSDHL;NSDHL;CETN2	TSS1500;TSS1500;Body
cg20310902	0.00618	0.003688451	1.6766	0.096442339	0.966	chrX	150732030		OpenSea	PASD1;PASD1	5'UTR;1stExon
cg10440516	-0.00564	0.003367155	-1.6764	0.096483698	0.966	chrX	103356134	chrX:103357143-103357565	N_Shore	MCART6;ZCCHC18;ZCCHC18	5'UTR;TSS1500;TSS1500
cg04985372	0.00606	0.003616821	1.6759	0.096570698	0.966	chrX	18907124		OpenSea	LOC100132163	TSS1500
cg08998989	-0.00626	0.003740304	-1.6748	0.096786225	0.966	chrX	17755531	chrX:17755053-17756648	Island	SCML1;SCML1;SCML1;SCML1	TSS200;TSS200;TSS200;TSS200
cg03650842	0.00635	0.003789248	1.6747	0.096803772	0.966	chrX	63424088	chrX:63424198-63426190	N_Shore	FAM123B	5'UTR
cg06411441	0.0072	0.004302688	1.6736	0.097026711	0.966	chrX	100307072	chrX:100306614-100306992	S_Shore	TRMT2B;TRMT2B;TRMT2B;TRMT2B;TRMT2B;TRMT2B;TRMT2B;TRMT2B	1stExon;5'UTR;5'UTR;1stExon;1stExon;5'UTR;5'UTR;1stExon
cg04676446	-0.00548	0.003274821	-1.6734	0.097062961	0.966	chrX	152954816		OpenSea	SLC6A8;SLC6A8;SLC6A8	TSS200;Body;Body
cg08409066	0.00636	0.003802451	1.6725	0.097237878	0.966	chrX	152662396	chrX:152666147-152666652	N_Shelf
cg17293395	-0.00519	0.003103977	-1.671	0.097535058	0.966	chrX	135568677		OpenSea	BRS3	TSS1500
cg27609342	0.00652	0.00390241	1.6703	0.097671836	0.966	chrX	74145250	chrX:74143852-74145176	S_Shore	KIAA2022;KIAA2022	5'UTR;1stExon
cg16084857	0.00602	0.00360818	1.6694	0.097847776	0.966	chrX	130216575	chrX:130216330-130216902	Island	FLJ30058	Body
cg00150874	0.00596	0.003571495	1.6679	0.09814939	0.966	chrX	40003284	chrX:40004305-40004536	N_Shore	BCOR;BCOR	5'UTR;5'UTR
cg03662899	0.00669	0.004013102	1.6678	0.098179918	0.966	chrX	49768189		OpenSea	MIR188;CLCN5;CLCN5	Body;Body;Body
cg01771673	0.00593	0.003558319	1.6672	0.098301157	0.966	chrX	106361539	chrX:106361519-106361900	Island	RBM41;RBM41	Body;Body
cg13867326	0.00554	0.003323953	1.6669	0.098358399	0.966	chrX	13821440		OpenSea	GPM6B;GPM6B;GPM6B;GPM6B	Body;Body;Body;Body
cg04927657	-0.00561	0.003367842	-1.6665	0.098424978	0.966	chrX	53254027	chrX:53253783-53254826	Island	KDM5C;KDM5C	1stExon;1stExon
cg14273219	0.0052	0.003122559	1.6665	0.098439377	0.966	chrX	49127199	chrX:49125645-49127200	Island	PPP1R3F	1stExon
cg07201013	0.00369	0.002213551	1.6656	0.098606974	0.966	chrX	103271420	chrX:103267755-103268449	S_Shelf	MIR1256	Body
cg03039483	-0.00456	0.002736038	-1.6652	0.098685777	0.966	chrX	83757499		OpenSea	HDX	TSS200
cg05807734	-0.00503	0.003022379	-1.6651	0.098707928	0.966	chrX	129258475	chrX:129254555-129255097	S_Shelf
cg07466166	0.00742	0.00445579	1.6647	0.098792033	0.966	chrX	77395088	chrX:77394831-77395292	Island	TAF9B	1stExon
cg06908232	0.00557	0.003349205	1.6641	0.098903697	0.966	chrX	128977816	chrX:128977325-128977998	Island	ZDHHC9;ZDHHC9;ZDHHC9	TSS1500;1stExon;5'UTR
cg12287800	0.00624	0.003752924	1.6621	0.099322157	0.966	chrX	47860854	chrX:47863379-47863596	N_Shelf	ZNF182;ZNF182	Body;5'UTR
cg14243895	-0.00559	0.003365692	-1.6618	0.099380373	0.966	chrX	125300078	chrX:125299245-125300436	Island	DCAF12L2	TSS200
cg23906224	0.00482	0.002898766	1.6617	0.09938674	0.966	chrX	40013450	chrX:40010919-40016203	Island	BCOR;BCOR	5'UTR;5'UTR
cg02266197	0.00506	0.003048264	1.6613	0.099466298	0.966	chrX	133370918	chrX:133371069-133371718	N_Shore	CCDC160	TSS200
cg19618706	0.00488	0.002937517	1.6608	0.099573804	0.966	chrX	152760906		OpenSea	BGN	5'UTR
cg00114625	-0.00553	0.003334174	-1.6594	0.09985731	0.966	chrX	24483478	chrX:24483016-24483947	Island	PDK3;PDK3;PDK3;PDK3	5'UTR;1stExon;5'UTR;1stExon
cg03842291	-0.00564	0.003398735	-1.6593	0.099872695	0.966	chrX	34675964	chrX:34674507-34675727	S_Shore	TMEM47	TSS1500
cg24341236	0.00624	0.003763404	1.6572	0.100297709	0.966	chrX	154299853	chrX:154299062-154299795	S_Shore	BRCC3;MTCP1;MTCP1NB;BRCC3	1stExon;TSS1500;TSS1500;1stExon
cg09703824	0.00418	0.002522594	1.6571	0.100323405	0.966	chrX	107976020	chrX:107975859-107976222	Island	IRS4	1stExon
cg16371598	0.00532	0.003210975	1.657	0.100348702	0.966	chrX	72433997		OpenSea	NAP1L2	1stExon
cg11111083	0.00735	0.004435864	1.6567	0.100395913	0.966	chrX	47510589	chrX:47509592-47510508	S_Shore	ELK1;ELK1	TSS1500;TSS1500
cg16497626	0.00703	0.004242848	1.6564	0.100465611	0.966	chrX	103031450		OpenSea	PLP1;PLP1;PLP1;PLP1	1stExon;TSS1500;TSS1500;5'UTR
cg07774424	0.0046	0.002776761	1.6563	0.100494124	0.966	chrX	101915091		OpenSea
cg26018312	0.0057	0.003444278	1.6561	0.100516977	0.966	chrX	138529149	chrX:138529085-138529301	Island	SRD5A1P1	Body
cg11475300	0.00627	0.003787357	1.656	0.100548585	0.966	chrX	10128853	chrX:10126320-10126882	S_Shore	CLCN4	5'UTR
cg12125741	0.00558	0.003369645	1.6559	0.100573962	0.966	chrX	103401380	chrX:103401400-103401778	N_Shore	MCART6	5'UTR
cg18470455	0.00545	0.00328917	1.6554	0.100659002	0.966	chrX	102001134	chrX:102000689-102001558	Island	BHLHB9;BHLHB9;BHLHB9;BHLHB9;BHLHB9;BHLHB9;BHLHB9;BHLHB9	5'UTR;5'UTR;5'UTR;5'UTR;5'UTR;5'UTR;5'UTR;5'UTR
cg20015672	0.00579	0.003499371	1.6551	0.100722962	0.966	chrX	27764899		OpenSea	DCAF8L2	TSS200
cg14453693	0.00693	0.004187421	1.6551	0.100731851	0.966	chrX	153640508	chrX:153639734-153640675	Island	TAZ;TAZ;TAZ;TAZ;DNASE1L1;DNASE1L1;TAZ;DNASE1L1	Body;Body;Body;Body;TSS200;TSS200;Body;TSS200
cg25124605	-0.00576	0.003479135	-1.6548	0.100800161	0.966	chrX	129116500	chrX:129113845-129118029	Island	BCORL1	TSS200
cg05124235	-0.00582	0.003516052	-1.6541	0.100935816	0.966	chrX	113816263	chrX:113816089-113816409	Island
cg01575816	0.00578	0.003494042	1.6537	0.101022874	0.966	chrX	107683385		OpenSea	COL4A5;COL4A5;COL4A6;COL4A5	1stExon;1stExon;TSS1500;1stExon
cg26457179	0.00576	0.003485914	1.6536	0.101038589	0.966	chrX	77151200	chrX:77150837-77151247	Island	MAGT1	TSS200
cg00874863	0.00524	0.0031749	1.6509	0.101589261	0.968	chrX	111924370		OpenSea	LHFPL1	TSS1500
cg13532829	0.00556	0.003368812	1.6492	0.101941668	0.968	chrX	114424082	chrX:114423906-114427195	Island	RBMXL3;LRCH2	1stExon;Body
cg20973408	0.00527	0.003194154	1.6489	0.101993273	0.968	chrX	54556365	chrX:54556428-54556959	N_Shore	GNL3L	TSS1500
cg20519318	0.00744	0.004517393	1.6478	0.102224647	0.968	chrX	69281860	chrX:69282384-69283285	N_Shore	OTUD6A	TSS1500
cg17404000	0.0063	0.00382655	1.6474	0.102308163	0.968	chrX	46618630	chrX:46618013-46618969	Island	SLC9A7	TSS200
cg00578645	-0.0049	0.002976534	-1.6474	0.102313286	0.968	chrX	139012736	chrX:139013862-139015491	N_Shore
cg24148920	0.00572	0.003472803	1.6471	0.102356324	0.968	chrX	30247618		OpenSea	MAGEB3	TSS1500
cg04397441	-0.0037	0.002248854	-1.647	0.102393196	0.968	chrX	70753023	chrX:70752638-70752965	S_Shore	OGT;OGT;OGT;BCYRN1;OGT	1stExon;1stExon;5'UTR;Body;5'UTR
cg17832062	0.00591	0.003592864	1.6453	0.102728581	0.968	chrX	19139978	chrX:19139937-19140629	Island	GPR64;GPR64;GPR64;GPR64	5'UTR;5'UTR;5'UTR;5'UTR
cg15529512	0.00422	0.002567368	1.6441	0.10297708	0.968	chrX	11161960		OpenSea	ARHGAP6;ARHGAP6;ARHGAP6	3'UTR;Body;Body
cg18751555	0.00583	0.003548705	1.6437	0.10306091	0.968	chrX	128660622	chrX:128656851-128657406	S_Shelf
cg25837617	0.00552	0.003359538	1.6434	0.103129985	0.968	chrX	152599662	chrX:152599434-152600076	Island	ZNF275;ZNF275	5'UTR;1stExon
cg21179255	0.0074	0.004505994	1.642	0.103422774	0.968	chrX	152772707		OpenSea	BGN	Body
cg05943755	-0.00414	0.002524101	-1.6416	0.103500231	0.968	chrX	53403953		OpenSea	SMC1A	3'UTR
cg13620040	0.00551	0.003358299	1.6412	0.103595105	0.968	chrX	152614935	chrX:152612775-152613464	S_Shore	ZNF275	3'UTR
cg02501924	-0.00376	0.002290655	-1.6408	0.103667522	0.968	chrX	99891813	chrX:99891299-99891794	S_Shore	TSPAN6	TSS200
cg19743317	0.00554	0.003379409	1.6408	0.103667577	0.968	chrX	6147159	chrX:6144120-6145906	S_Shore	NLGN4X;NLGN4X	TSS1500;TSS1500
cg03128268	0.00675	0.004111466	1.6405	0.10372304	0.968	chrX	48432279	chrX:48432815-48433322	N_Shore	RBM3	TSS1500
cg21565451	0.00517	0.003153626	1.6396	0.103915247	0.968	chrX	35644034	chrX:35643870-35644317	Island
cg01191902	0.00663	0.004045535	1.6393	0.103984017	0.968	chrX	48931851	chrX:48931423-48931954	Island	PRAF2	TSS200
cg02904064	-0.00404	0.002466171	-1.6382	0.104218133	0.968	chrX	63616177	chrX:63614957-63615423	S_Shore	MTMR8	TSS1500
cg19041137	-0.00493	0.003012185	-1.6382	0.10421845	0.968	chrX	106046437		OpenSea	TBC1D8B;TBC1D8B	Body;Body
cg20557008	0.0055	0.003357663	1.6381	0.104223452	0.968	chrX	65384237		OpenSea	HEPH;HEPH;HEPH;HEPH;HEPH	1stExon;1stExon;5'UTR;Body;5'UTR
cg00713642	0.00503	0.003073372	1.6375	0.104351564	0.968	chrX	69356087	chrX:69353104-69353904	S_Shelf	IGBP1	Body
cg10581449	-0.00536	0.003273342	-1.6375	0.104353457	0.968	chrX	51238781	chrX:51238706-51240104	Island	NUDT11	Body
cg06170080	0.00568	0.003471655	1.6362	0.104620421	0.968	chrX	71089531	chrX:71092472-71093196	N_Shelf
cg21179956	0.0071	0.004340627	1.6357	0.104733058	0.968	chrX	136114018	chrX:136113583-136114232	Island	GPR101	TSS200
cg27452062	0.00639	0.00390544	1.6353	0.104814732	0.968	chrX	110039414	chrX:110038946-110039370	S_Shore	CHRDL1;CHRDL1;CHRDL1;CHRDL1	TSS200;TSS200;TSS200;TSS1500
cg23627980	0.00669	0.004094261	1.6339	0.105104119	0.968	chrX	17755717	chrX:17755053-17756648	Island	SCML1;SCML1;SCML1;SCML1;SCML1;SCML1;SCML1;SCML1	1stExon;1stExon;5'UTR;1stExon;5'UTR;1stExon;5'UTR;5'UTR
cg17790038	0.00437	0.002675539	1.6338	0.105144338	0.968	chrX	15812307	chrX:15808190-15808824	S_Shelf	ZRSR2	Body
cg10066684	0.00535	0.003277809	1.6334	0.105227323	0.968	chrX	106044844		OpenSea	TBC1D8B;TBC1D8B	TSS1500;TSS1500
cg08141049	-0.0074	0.004532069	-1.6327	0.105362402	0.968	chrX	68370055	chrX:68369818-68370085	Island
cg14338160	0.00581	0.003561024	1.6304	0.105848612	0.968	chrX	54839650		OpenSea	MAGED2;SNORA11;MAGED2;MAGED2	Body;TSS1500;Body;Body
cg13795116	0.00485	0.002972655	1.6301	0.105906663	0.968	chrX	10202184		OpenSea	CLCN4	3'UTR
cg00304884	0.00575	0.003530923	1.6291	0.106130367	0.968	chrX	134569362	chrX:134570079-134571154	N_Shore
cg04369555	0.00335	0.002057672	1.6283	0.106301121	0.968	chrX	135578793	chrX:135579001-135580099	N_Shore	HTATSF1;HTATSF1	TSS1500;TSS1500
cg03317455	0.00504	0.003095613	1.6281	0.106346762	0.968	chrX	43514740	chrX:43514030-43514793	Island	MAOA	TSS1500
cg00431602	0.00481	0.002957909	1.6275	0.106472222	0.968	chrX	23799775	chrX:23801055-23801724	N_Shore	SAT1;SAT1	TSS1500;TSS1500
cg19566414	-0.00541	0.003325149	-1.6267	0.106628436	0.968	chrX	130423448		OpenSea	IGSF1;IGSF1;IGSF1;IGSF1;IGSF1	TSS200;TSS200;TSS200;TSS200;TSS1500
cg21892973	-0.00503	0.003093002	-1.626	0.10679297	0.968	chrX	10124573	chrX:10126320-10126882	N_Shore	CLCN4	TSS1500
cg03003060	0.00599	0.003688447	1.6251	0.106979703	0.968	chrX	13956166	chrX:13956150-13957061	Island	GPM6B	Body
cg23251359	0.00539	0.003322148	1.6223	0.107566721	0.968	chrX	50214465	chrX:50214459-50214677	Island	DGKK	TSS1500
cg01765758	0.00607	0.003743743	1.6217	0.107705491	0.968	chrX	106750146	chrX:106749879-106750862	Island
cg16356987	-0.00612	0.00377281	-1.6213	0.107792955	0.968	chrX	128977928	chrX:128977325-128977998	Island	ZDHHC9;ZDHHC9	TSS1500;TSS200
cg09902786	0.00638	0.003938252	1.6213	0.107798461	0.968	chrX	40693742	chrX:40691960-40692446	S_Shore	LOC100132831	TSS1500
cg16797340	0.00523	0.003228861	1.6202	0.1080344	0.968	chrX	135225923	chrX:135228947-135230049	N_Shelf
cg06223806	0.00515	0.003179665	1.6194	0.108209669	0.968	chrX	136113998	chrX:136113583-136114232	Island	GPR101	TSS200
cg17219209	0.00553	0.003414922	1.619	0.108285227	0.968	chrX	149009840		OpenSea	MAGEA8;MAGEA8;MAGEA8	TSS200;TSS200;TSS200
cg24001644	0.00605	0.003738281	1.6186	0.108374856	0.968	chrX	20134719	chrX:20134203-20135350	Island	MAP7D2;MAP7D2;MAP7D2;MAP7D2;MAP7D2	Body;Body;Body;1stExon;5'UTR
cg05789980	0.00628	0.003880436	1.6184	0.108423686	0.968	chrX	119442797	chrX:119444859-119445272	N_Shelf	FAM70A;FAM70A;FAM70A	Body;Body;Body
cg05449830	-0.00512	0.003162114	-1.6178	0.108542295	0.968	chrX	71527091	chrX:71524832-71527299	Island	CITED1;CITED1;CITED1;CITED1	TSS1500;TSS200;TSS1500;TSS1500
cg27387615	0.00484	0.002993399	1.6171	0.108694593	0.968	chrX	136627957	chrX:136629544-136630303	N_Shore
cg17279959	0.00627	0.003880688	1.617	0.108725147	0.968	chrX	13671130	chrX:13671086-13671606	Island	TCEANC	TSS200
cg12220696	0.00617	0.003816806	1.6165	0.108831363	0.968	chrX	77042017	chrX:77041003-77041725	S_Shore	ATRX;ATRX	TSS1500;TSS1500
cg08950703	-0.00521	0.003229218	-1.6147	0.109212171	0.968	chrX	84499023	chrX:84498772-84499884	Island	ZNF711;ZNF711	1stExon;5'UTR
cg09195491	0.00532	0.003296359	1.6143	0.109309796	0.968	chrX	56258900	chrX:56258951-56259159	N_Shore	KLF8;KLF8;KLF8;KLF8	5'UTR;1stExon;1stExon;5'UTR
cg03558222	-0.00525	0.003255747	-1.6136	0.109454287	0.968	chrX	47483257	chrX:47483042-47483364	Island
cg15170964	-0.0042	0.002600501	-1.6134	0.109507074	0.968	chrX	38420418	chrX:38420557-38421478	N_Shore	TSPAN7	TSS1500
cg22807592	-0.00569	0.00352436	-1.6132	0.109539462	0.968	chrX	101967307	chrX:101966967-101967970	Island	GPRASP2;GPRASP2	TSS200;TSS200
cg06267144	-0.00459	0.002843293	-1.6131	0.109554315	0.968	chrX	136647760	chrX:136647526-136650178	Island	ZIC3	TSS1500
cg22682304	-0.00587	0.003638496	-1.6128	0.10962653	0.968	chrX	73756698	chrX:73755645-73756784	Island
cg20021806	0.0046	0.002854478	1.6121	0.109783871	0.968	chrX	68350862	chrX:68348399-68348775	S_Shelf
cg02912158	-0.00491	0.003046335	-1.6119	0.109818301	0.968	chrX	136649808	chrX:136647526-136650178	Island	ZIC3	1stExon
cg08641506	0.00544	0.00337197	1.6119	0.109823737	0.968	chrX	36163134		OpenSea	CXorf59	3'UTR
cg06442844	0.00499	0.003095491	1.6115	0.109917857	0.968	chrX	117958793	chrX:117957615-117957937	S_Shore	ZCCHC12	5'UTR
cg15844109	0.00521	0.003235099	1.6113	0.10995304	0.968	chrX	78003205		OpenSea	LPAR4;LPAR4	1stExon;5'UTR
cg02921294	0.0044	0.002735516	1.6096	0.110319162	0.968	chrX	103217051	chrX:103217140-103217713	N_Shore	MIR1256;TMSB15B	Body;TSS200
cg04924696	-0.00419	0.002601649	-1.6096	0.110331817	0.968	chrX	23925746	chrX:23925590-23926315	Island	CXorf58;APOO;APOO;CXorf58	TSS1500;Body;Body;TSS1500
cg19927161	0.00472	0.002933457	1.6093	0.11038364	0.968	chrX	37364379	chrX:37364322-37364821	Island
cg12537796	0.0046	0.002858368	1.6092	0.110409945	0.968	chrX	106515818	chrX:106515698-106516368	Island
cg02934226	0.00354	0.002202146	1.6091	0.110442509	0.968	chrX	70890709	chrX:70887645-70887941	S_Shelf	BCYRN1	Body
cg00692892	0.00579	0.003600816	1.609	0.110461779	0.968	chrX	150861833	chrX:150863179-150864078	N_Shore
cg11079517	0.00553	0.003438564	1.6088	0.110510139	0.968	chrX	25039068	chrX:25038890-25039204	Island
cg17334225	-0.00457	0.002841624	-1.6082	0.110638937	0.968	chrX	47077875	chrX:47077163-47078637	Island	CDK16;CDK16;CDK16	1stExon;TSS200;5'UTR
cg00224026	0.00584	0.003632866	1.6079	0.110702121	0.968	chrX	134305728		OpenSea	CXorf48;CXorf48;CXorf48;CXorf48	5'UTR;5'UTR;1stExon;1stExon
cg20522855	-0.00531	0.003302859	-1.6076	0.110762422	0.968	chrX	31889692		OpenSea	DMD;DMD;DMD;DMD;DMD;DMD;DMD;DMD;DMD;DMD;DMD;DMD	5'UTR;Body;Body;Body;Body;Body;Body;5'UTR;Body;5'UTR;5'UTR;5'UTR
cg17658303	0.00542	0.003372528	1.6075	0.110794228	0.968	chrX	137797291	chrX:137793095-137794010	S_Shelf	FGF13;FGF13;FGF13;FGF13;FGF13	Body;Body;Body;Body;Body
cg12935118	-0.00488	0.003039827	-1.6066	0.110991242	0.968	chrX	128657038	chrX:128656851-128657406	Island	SMARCA1;SMARCA1	Body;Body
cg07483970	0.00462	0.002878487	1.6054	0.111252067	0.968	chrX	108719232		OpenSea	GUCY2F	5'UTR
cg12738079	0.00541	0.003368591	1.605	0.111331624	0.968	chrX	153169469		OpenSea	AVPR2;AVPR2;AVPR2	TSS1500;TSS1500;Body
cg04069311	-0.00345	0.002151782	-1.6047	0.111407319	0.968	chrX	131573551		OpenSea	MBNL3;MBNL3;MBNL3	5'UTR;1stExon;1stExon
cg01383599	0.00619	0.00385679	1.6046	0.111429797	0.968	chrX	25020151	chrX:25020237-25024207	N_Shore
cg24091241	0.00623	0.003885091	1.604	0.111551009	0.968	chrX	53449732	chrX:53448968-53449772	Island	RIBC1;SMC1A;RIBC1	TSS200;TSS200;TSS200
cg17808639	-0.00477	0.002972074	-1.6039	0.111568642	0.968	chrX	13586377	chrX:13587648-13588221	N_Shore	EGFL6;EGFL6	TSS1500;TSS1500
cg17588373	0.00548	0.003415566	1.6033	0.111710646	0.968	chrX	13957417	chrX:13956150-13957061	S_Shore	GPM6B	TSS1500
cg19068385	-0.00529	0.003297452	-1.603	0.111784645	0.968	chrX	47483024	chrX:47483042-47483364	N_Shore
cg09912589	0.00602	0.003756862	1.6028	0.111827859	0.968	chrX	112067795		OpenSea	AMOT;AMOT	5'UTR;TSS1500
cg07870985	0.00644	0.004019027	1.6015	0.112116937	0.968	chrX	102510111		OpenSea	TCEAL8;TCEAL8;TCEAL8;TCEAL8	1stExon;5'UTR;1stExon;5'UTR
cg02756254	0.00529	0.003306091	1.6004	0.112341601	0.968	chrX	54663812	chrX:54665781-54666274	N_Shore
cg20114929	-0.00461	0.002877832	-1.6004	0.112343108	0.968	chrX	67353125	chrX:67352650-67352923	S_Shore	OPHN1	Body
cg20346189	0.00615	0.003845289	1.6	0.112434834	0.968	chrX	71524766	chrX:71524832-71527299	N_Shore	CITED1;CITED1;CITED1;CITED1	5'UTR;5'UTR;Body;5'UTR
cg03189022	0.00602	0.003761202	1.5999	0.11246572	0.968	chrX	153237590	chrX:153236071-153238480	Island	TMEM187;HCFC1	TSS1500;TSS1500
cg16963297	-0.00593	0.003709918	-1.5998	0.11249654	0.968	chrX	104464033		OpenSea	IL1RAPL2;TEX13A	Body;Body
cg00303108	0.00494	0.003088947	1.5986	0.112761233	0.968	chrX	106360881	chrX:106361519-106361900	N_Shore	RBM41;RBM41	Body;Body
cg13538773	-0.00501	0.003133409	-1.5982	0.112849601	0.968	chrX	13671128	chrX:13671086-13671606	Island	TCEANC	TSS200
cg04421522	-0.00488	0.003052805	-1.598	0.112884307	0.968	chrX	118013397	chrX:118012977-118013279	S_Shore
cg08612317	-0.00473	0.002962274	-1.5971	0.113088	0.968	chrX	73522680	chrX:73523919-73524125	N_Shore	ZCCHC13	TSS1500
cg22657475	-0.00344	0.002154213	-1.5965	0.11321623	0.968	chrX	20135285	chrX:20134203-20135350	Island	MAP7D2;MAP7D2;MAP7D2;MAP7D2	TSS200;TSS1500;TSS200;TSS200
cg03718309	0.00656	0.004113244	1.5952	0.113515615	0.968	chrX	153363472	chrX:153362568-153363473	Island	MECP2;MECP2	TSS1500;TSS1500
cg17560693	0.00503	0.003151269	1.5949	0.113573901	0.968	chrX	79269739		OpenSea	TBX22;TBX22	TSS1500;TSS1500
cg26369916	0.00531	0.00333213	1.5941	0.113753827	0.968	chrX	139587279	chrX:139585867-139588578	Island	SOX3	TSS200
cg12228772	-0.00588	0.003690727	-1.5931	0.113987799	0.968	chrX	62571231	chrX:62570952-62571426	Island	SPIN4	TSS200
cg19206010	0.00596	0.003744509	1.5929	0.11403746	0.968	chrX	47518849	chrX:47518015-47518850	Island	LOC100133957;UXT;LOC100133957;UXT	Body;TSS1500;Body;TSS1500
cg17398312	0.00457	0.002870055	1.5926	0.114097334	0.968	chrX	12157040	chrX:12156604-12157274	Island	FRMPD4;FRMPD4	5'UTR;1stExon
cg16953966	0.0046	0.002888972	1.5925	0.114105063	0.968	chrX	106962264	chrX:106959378-106959914	S_Shelf	TSC22D3	Body
cg14191036	0.00584	0.003670109	1.5923	0.114153976	0.968	chrX	48335457	chrX:48334229-48335036	S_Shore	FTSJ1;FTSJ1;FTSJ1	5'UTR;TSS1500;5'UTR
cg00966524	0.006	0.00376885	1.592	0.114217559	0.968	chrX	135631856		OpenSea	VGLL1;MIR934	Body;TSS1500
cg13326840	-0.00513	0.003227666	-1.5905	0.114563151	0.968	chrX	25014481		OpenSea	POLA1	3'UTR
cg15533646	0.00554	0.003482178	1.5902	0.114639557	0.968	chrX	83003475	chrX:83004829-83005105	N_Shore
cg03934360	0.00523	0.003287681	1.59	0.114676349	0.968	chrX	117859585	chrX:117861214-117862177	N_Shore
cg07320017	0.00529	0.003325817	1.5898	0.114733596	0.968	chrX	138774347	chrX:138773796-138774673	Island	MCF2	5'UTR
cg07381502	0.00704	0.0044296	1.5892	0.114860648	0.968	chrX	40440191	chrX:40439739-40440705	Island	ATP6AP2	TSS200
cg04041812	0.00551	0.00346875	1.5886	0.114996005	0.968	chrX	125298533	chrX:125299245-125300436	N_Shore	DCAF12L2	1stExon
cg08479532	-0.00482	0.003033539	-1.5883	0.115051727	0.968	chrX	109560744	chrX:109560703-109561534	Island	AMMECR1;AMMECR1;AMMECR1	Body;Body;Body
cg05113908	0.00553	0.003486833	1.5866	0.115440342	0.968	chrX	2747136	chrX:2746553-2748235	Island	GYG2;GYG2	5'UTR;5'UTR
cg16320447	0.00579	0.003651103	1.5861	0.11555546	0.968	chrX	130188586	chrX:130192131-130192735	N_Shelf
cg14562990	0.00459	0.00289526	1.5854	0.115726392	0.968	chrX	140271626	chrX:140270950-140271553	S_Shore	LDOC1	TSS1500
cg16082125	0.00639	0.004030897	1.5844	0.115946876	0.968	chrX	47092560	chrX:47092559-47093306	Island	USP11	1stExon
cg08122495	-0.00462	0.00291881	-1.5842	0.115999736	0.968	chrX	150150670	chrX:150151106-150152457	N_Shore	HMGB3	TSS1500
cg03273606	0.00557	0.00351467	1.584	0.116039845	0.968	chrX	101854301	chrX:101854275-101854527	Island	ARMCX5;ARMCX5;ARMCX5;ARMCX5;ARMCX5;ARMCX5	5'UTR;TSS200;TSS200;5'UTR;5'UTR;TSS200
cg06717971	-0.00481	0.003035472	-1.5838	0.116076905	0.968	chrX	101853857	chrX:101854275-101854527	N_Shore	ARMCX5;ARMCX5;ARMCX5;ARMCX5;ARMCX5;ARMCX5	TSS1500;TSS1500;TSS1500;TSS1500;TSS1500;TSS1500
cg18520603	-0.00471	0.002976402	-1.5828	0.116301341	0.968	chrX	142717164		OpenSea	SLITRK4	Body
cg00781047	0.00506	0.003198261	1.5823	0.11643648	0.968	chrX	17653183		OpenSea	NHS;NHS	TSS1500;Body
cg12536534	-0.0052	0.003286264	-1.582	0.116496788	0.968	chrX	153774863	chrX:153774893-153776136	N_Shore	IKBKG;G6PD;G6PD;IKBKG;IKBKG;IKBKG	TSS1500;5'UTR;Body;TSS1500;Body;TSS1500
cg12586718	-0.00469	0.002966629	-1.581	0.116731377	0.968	chrX	153715055	chrX:153714288-153715375	Island	UBL4A	TSS200
cg14116332	0.00632	0.003999365	1.5807	0.11680243	0.968	chrX	77154916	chrX:77150837-77151247	S_Shelf	COX7B	TSS200
cg06008640	0.00546	0.003451525	1.5805	0.116829562	0.968	chrX	39864206	chrX:39864525-39869106	N_Shore
cg18524099	-0.00482	0.00305111	-1.5801	0.116918253	0.968	chrX	11456323		OpenSea	ARHGAP6;ARHGAP6	Body;Body
cg10208654	0.00521	0.003296823	1.5794	0.117079958	0.968	chrX	135230613	chrX:135228947-135230049	S_Shore	FHL1;FHL1;FHL1;FHL1;FHL1	Body;5'UTR;5'UTR;5'UTR;TSS200
cg13668826	0.00335	0.002121416	1.5791	0.117147443	0.968	chrX	70148340	chrX:70150675-70151002	N_Shelf	SLC7A3;SLC7A3	Body;Body
cg06448666	0.00504	0.003193277	1.5788	0.117226947	0.968	chrX	10645625		OpenSea	MID1;MID1;MID1	5'UTR;1stExon;5'UTR
cg04932755	0.00631	0.003999445	1.5773	0.117571967	0.968	chrX	68047893	chrX:68048659-68050252	N_Shore	EFNB1	TSS1500
cg19115280	0.00546	0.003460485	1.5767	0.11770805	0.968	chrX	3267962	chrX:3263353-3265347	S_Shelf
cg13661446	-0.00411	0.002609081	-1.5762	0.11782495	0.968	chrX	151093031		OpenSea	MAGEA4;MAGEA4;MAGEA4;MAGEA4	Body;Body;Body;Body
cg10970028	0.00531	0.003367217	1.5757	0.117931636	0.968	chrX	48690826	chrX:48689589-48690827	Island	PCSK1N	Body
cg17482649	0.00412	0.002612392	1.5753	0.118043079	0.968	chrX	53117672	chrX:53117470-53118033	Island	TSPYL2	3'UTR
cg00378950	0.00717	0.004553617	1.5738	0.118382424	0.968	chrX	89177498		OpenSea	TGIF2LX	Body
cg13192819	-0.00589	0.003742406	-1.5735	0.118450845	0.968	chrX	71433263		OpenSea	ERCC6L;PIN4	Body;Body
cg18827893	0.00579	0.003677269	1.5733	0.118498003	0.968	chrX	27765005		OpenSea	DCAF8L2;DCAF8L2	5'UTR;1stExon
cg18776609	-0.00459	0.002917938	-1.5728	0.118603886	0.968	chrX	41138825	chrX:41135116-41135669	S_Shelf
cg02830744	0.00533	0.003390357	1.5718	0.118842588	0.968	chrX	27481149		OpenSea	SMEK3P	Body
cg12413138	-0.00486	0.003095206	-1.5718	0.118853479	0.968	chrX	153640475	chrX:153639734-153640675	Island	TAZ;TAZ;TAZ;TAZ;DNASE1L1;DNASE1L1;TAZ;DNASE1L1	Body;Body;Body;Body;TSS200;TSS200;Body;TSS200
cg00141845	0.00526	0.003345014	1.5712	0.118986918	0.968	chrX	74493352		OpenSea	UPRT;UPRT	TSS1500;TSS1500
cg02261899	0.00602	0.003833388	1.5709	0.119050557	0.968	chrX	125686940	chrX:125685711-125686941	Island	DCAF12L1	TSS200
cg00401265	0.00454	0.002892304	1.5707	0.119103538	0.968	chrX	78003113		OpenSea	LPAR4	TSS200
cg12491455	0.00439	0.002794689	1.5706	0.11913151	0.968	chrX	11128728	chrX:11129276-11129758	N_Shore	HCCS;HCCS	TSS1500;TSS1500
cg01372992	0.00569	0.003626848	1.5697	0.11932715	0.968	chrX	130037175	chrX:130036747-130037158	S_Shore	ENOX2;ENOX2;ENOX2;ENOX2	5'UTR;5'UTR;1stExon;1stExon
cg18875207	0.00571	0.003636606	1.5688	0.119531659	0.968	chrX	134155873	chrX:134155996-134156602	N_Shore	FAM127C;FAM127C	1stExon;3'UTR
cg09536390	0.00533	0.003401994	1.5679	0.119756026	0.968	chrX	152760191		OpenSea	BGN	TSS200
cg08349204	0.00597	0.003810034	1.5672	0.119917447	0.968	chrX	138287578	chrX:138285888-138287622	Island	FGF13;FGF13;FGF13	TSS1500;TSS1500;TSS1500
cg06539694	0.00546	0.003487441	1.5664	0.120105397	0.968	chrX	68348545	chrX:68348399-68348775	Island
cg11022804	-0.0052	0.003320014	-1.5663	0.120113257	0.968	chrX	152760227		OpenSea	BGN	TSS200
cg06010380	0.00388	0.002478036	1.5656	0.120297947	0.968	chrX	40011867	chrX:40010919-40016203	Island	BCOR;BCOR	5'UTR;5'UTR
cg13156574	0.00593	0.003789965	1.5651	0.120413825	0.968	chrX	129402311	chrX:129402458-129403088	N_Shore	ZNF280C	5'UTR
cg03505772	-0.00523	0.003342167	-1.565	0.12042396	0.968	chrX	72299310	chrX:72298626-72299108	S_Shore	PABPC1L2A;PABPC1L2A	5'UTR;1stExon
cg04782269	0.00631	0.004031905	1.5646	0.12051175	0.968	chrX	74493844		OpenSea	UPRT;UPRT	TSS200;TSS200
cg00467854	0.00587	0.003754215	1.5645	0.120542554	0.968	chrX	25040358	chrX:25040878-25041362	N_Shore
cg04769935	0.0064	0.004088589	1.5643	0.120592422	0.968	chrX	45240706	chrX:45240847-45241426	N_Shore
cg09520212	0.00589	0.003766245	1.5642	0.120627607	0.968	chrX	153285622	chrX:153284685-153285655	Island	IRAK1;MIR718;IRAK1;IRAK1	TSS1500;TSS200;TSS1500;TSS1500
cg07863318	0.0058	0.003707528	1.5641	0.120649301	0.968	chrX	119005983	chrX:119005251-119006217	Island	RNF113A;NDUFA1	TSS200;Body
cg03025466	0.00478	0.00305384	1.564	0.120655819	0.968	chrX	152961018		OpenSea	SLC6A8;SLC6A8;SLC6A8	3'UTR;3'UTR;3'UTR
cg04221167	-0.00492	0.003145856	-1.5638	0.120704088	0.968	chrX	109683163		OpenSea	AMMECR1;AMMECR1;RGAG1	1stExon;5'UTR;5'UTR
cg16812678	-0.00542	0.003466186	-1.5627	0.120958888	0.968	chrX	30259354		OpenSea	MAGEB4	TSS1500
cg10058095	0.00536	0.003430703	1.5621	0.121115762	0.968	chrX	125301098	chrX:125299245-125300436	S_Shore	DCAF12L2	TSS1500
cg03477368	0.00544	0.003483731	1.5611	0.121353258	0.968	chrX	10092308	chrX:10094050-10094406	N_Shore	WWC3	Body
cg15375586	0.00676	0.004328247	1.5607	0.121446413	0.968	chrX	79277933		OpenSea	TBX22;TBX22;TBX22	Body;5'UTR;1stExon
cg15670241	0.00512	0.003283099	1.5606	0.12147241	0.968	chrX	112084007	chrX:112083564-112084815	Island	AMOT;AMOT	1stExon;5'UTR
cg14135852	-0.00683	0.004374389	-1.5605	0.121490023	0.968	chrX	118357181	chrX:118356936-118357194	Island
cg05555725	-0.00351	0.002252718	-1.56	0.121608342	0.968	chrX	135251416		OpenSea	FHL1;FHL1;FHL1;FHL1;FHL1;FHL1;FHL1	TSS200;Body;5'UTR;TSS1500;5'UTR;5'UTR;5'UTR
cg20687573	0.00807	0.005177595	1.5595	0.121718292	0.968	chrX	47519898	chrX:47518015-47518850	S_Shore	UXT;UXT	TSS1500;TSS1500
cg06068891	0.00624	0.004005221	1.5589	0.121861859	0.968	chrX	135228207	chrX:135228947-135230049	N_Shore	FHL1;FHL1;FHL1;FHL1	TSS1500;TSS1500;TSS1500;TSS1500
cg12440269	0.00529	0.003394831	1.5589	0.121873463	0.968	chrX	100645895	chrX:100645780-100646107	Island	RPL36A	TSS200
cg20002326	0.00557	0.00357155	1.5588	0.121892705	0.968	chrX	133590637	chrX:133594203-133594828	N_Shelf
cg18528798	0.00455	0.002920946	1.5585	0.121966841	0.968	chrX	54840889		OpenSea	SNORA11;MAGED2;MAGED2;MAGED2	Body;Body;Body;Body
cg10593416	0.00499	0.00320125	1.5584	0.121984793	0.968	chrX	106750120	chrX:106749879-106750862	Island
cg18492059	0.00368	0.002359826	1.5583	0.122008038	0.968	chrX	48329985		OpenSea	SLC38A5	TSS1500
cg18636716	0.0066	0.004235475	1.5583	0.122017942	0.968	chrX	48455835	chrX:48455942-48456594	N_Shore	WDR13;WDR13;WDR13	TSS200;TSS200;TSS1500
cg11472201	0.00654	0.004199649	1.5581	0.122061342	0.968	chrX	131792345		OpenSea	HS6ST2;HS6ST2	Body;Body
cg15465642	0.00371	0.002382672	1.5579	0.12211079	0.968	chrX	153218916	chrX:153218818-153219172	Island	HCFC1	Body
cg03993934	0.005	0.003211779	1.557	0.122325408	0.968	chrX	101411275		OpenSea	BEX5;BEX5	TSS1500;TSS1500
cg02161125	0.00527	0.003387264	1.5566	0.122416268	0.968	chrX	41782692	chrX:41782106-41783258	Island	CASK;CASK;CASK	TSS1500;TSS1500;TSS1500
cg00583858	0.00515	0.003311617	1.5566	0.122421295	0.968	chrX	135632947		OpenSea	VGLL1;MIR934	Body;TSS200
cg05967389	0.00547	0.003519081	1.5556	0.12264756	0.968	chrX	40948142	chrX:40943673-40945728	S_Shelf	USP9X;USP9X	5'UTR;5'UTR
cg24505863	0.00616	0.003963312	1.5549	0.122818164	0.968	chrX	112084143	chrX:112083564-112084815	Island	AMOT	TSS200
cg07419680	0.00579	0.003726557	1.5545	0.122917896	0.968	chrX	134429972	chrX:134429630-134429854	S_Shore	ZNF75D	5'UTR
cg04210922	0.00349	0.002247292	1.5541	0.123009509	0.968	chrX	101966398	chrX:101966967-101967970	N_Shore	GPRASP2;GPRASP2	TSS1500;TSS1500
cg14460470	-0.00466	0.003002282	-1.5535	0.123159559	0.968	chrX	102942485	chrX:102942107-102942486	Island	MORF4L2;MORF4L2;MORF4L2;MORF4L2;MORF4L2;MORF4L2;MORF4L2;MORF4L2;MORF4L2;MORF4L2;MORF4L2;MORF4L2;MORF4L2;MORF4L2;MORF4L2;MORF4L2	5'UTR;5'UTR;5'UTR;TSS1500;5'UTR;5'UTR;TSS1500;TSS1500;TSS1500;TSS1500;5'UTR;TSS1500;5'UTR;5'UTR;TSS1500;TSS1500
cg04598760	0.00596	0.003840728	1.5527	0.123347919	0.968	chrX	103083533	chrX:103087020-103087314	N_Shelf	RAB9B	5'UTR
cg00725912	0.00539	0.003475258	1.5519	0.123543961	0.968	chrX	12810331	chrX:12809597-12810332	Island	PRPS2;PRPS2	Body;Body
cg04235544	0.00538	0.003471231	1.5511	0.123729583	0.968	chrX	23762372	chrX:23761070-23761610	S_Shore	ACOT9;ACOT9	TSS1500;TSS1500
cg03801901	-0.00435	0.002802721	-1.551	0.123758585	0.968	chrX	42637584	chrX:42637008-42637383	S_Shore	PPP1R2P9	TSS200
cg04414946	-0.0059	0.003801708	-1.5506	0.123833387	0.968	chrX	9435372	chrX:9432830-9434520	S_Shore	TBL1X;TBL1X;TBL1X;TBL1X	5'UTR;5'UTR;5'UTR;5'UTR
cg11337462	0.00509	0.00328525	1.5506	0.123854315	0.968	chrX	74377604		OpenSea	ABCB7	TSS1500
cg10318351	0.00604	0.003896129	1.5504	0.123893368	0.968	chrX	54556330	chrX:54556428-54556959	N_Shore	GNL3L	TSS1500
cg02624484	-0.00554	0.003575811	-1.55	0.123977746	0.968	chrX	24043392	chrX:24042835-24044094	Island	KLHL15	5'UTR
cg16546841	-0.00391	0.002520732	-1.5492	0.124176416	0.968	chrX	134971322		OpenSea	CT45A6	TSS200
cg05574878	0.0049	0.0031604	1.5491	0.12421173	0.968	chrX	113885321		OpenSea	MIR1912;HTR2C	TSS1500;5'UTR
cg17354708	0.00581	0.003748946	1.5489	0.124258566	0.968	chrX	71793175		OpenSea	HDAC8;HDAC8;HDAC8;HDAC8;HDAC8;HDAC8	TSS1500;TSS1500;TSS1500;TSS1500;TSS1500;TSS1500
cg04544154	-0.00484	0.003125153	-1.5477	0.12453748	0.968	chrX	129245509	chrX:129243674-129245575	Island	ELF4;ELF4	TSS1500;TSS1500
cg05456652	0.00514	0.003328887	1.545	0.125200446	0.968	chrX	34960884	chrX:34961430-34961705	N_Shore	FAM47B	TSS200
cg05837905	0.00319	0.002062885	1.5445	0.125319043	0.968	chrX	30907698	chrX:30906901-30907728	Island	MAP3K7IP3	TSS200
cg09821007	-0.00551	0.003568532	-1.5433	0.125597933	0.968	chrX	68348763	chrX:68348399-68348775	Island
cg09661041	0.00521	0.003378582	1.5432	0.125626326	0.968	chrX	153141905		OpenSea	L1CAM;L1CAM;L1CAM	TSS1500;TSS1500;TSS1500
cg03019842	-0.00494	0.003203898	-1.5431	0.125664558	0.968	chrX	13706962	chrX:13707055-13707555	N_Shore	RAB9A	TSS1500
cg05856884	0.00543	0.003520881	1.543	0.125668363	0.968	chrX	21776372		OpenSea	SMPX	TSS200
cg21142075	0.00562	0.003640384	1.5427	0.125737717	0.968	chrX	115084903	chrX:115085035-115085397	N_Shore
cg03716231	0.00323	0.002095803	1.5427	0.12574204	0.968	chrX	23684892	chrX:23685406-23686046	N_Shore	PRDX4	TSS1500
cg06492112	0.00435	0.002818052	1.542	0.125911741	0.968	chrX	148587249	chrX:148586552-148586984	S_Shore	IDS;IDS;IDS	TSS1500;TSS1500;TSS1500
cg16371488	0.00537	0.003488177	1.5405	0.12627911	0.968	chrX	40506945	chrX:40506176-40506982	Island	CXorf38	TSS200
cg13645631	0.00432	0.002803526	1.5402	0.126350063	0.968	chrX	129519523		OpenSea	GPR119	TSS200
cg05515118	-0.00591	0.00383823	-1.5402	0.1263689	0.968	chrX	102565934	chrX:102565314-102566034	Island	BEX2;BEX2;BEX2;BEX2;BEX2;BEX2	1stExon;TSS200;5'UTR;1stExon;5'UTR;TSS200
cg10573235	-0.00498	0.003232784	-1.54	0.126398325	0.968	chrX	123480277		OpenSea	SH2D1A;SH2D1A;SH2D1A;SH2D1A	5'UTR;1stExon;5'UTR;1stExon
cg23410056	0.00519	0.003371651	1.5396	0.126495133	0.968	chrX	111624323	chrX:111623831-111624042	S_Shore	ZCCHC16	5'UTR
cg00213957	0.00528	0.003427648	1.5395	0.126516161	0.968	chrX	69509697	chrX:69509644-69509962	Island	PDZD11;KIF4A	5'UTR;TSS200
cg26482893	0.00724	0.00470307	1.5395	0.126534912	0.968	chrX	108868465	chrX:108867762-108868486	Island	KCNE1L	TSS200
cg14538620	0.00381	0.002473408	1.5394	0.126551296	0.968	chrX	28789516		OpenSea	IL1RAPL1	5'UTR
cg20855303	0.00464	0.003012296	1.5391	0.126623597	0.968	chrX	16965405	chrX:16964603-16965472	Island	REPS2;REPS2	Body;Body
cg23876603	0.00529	0.003437004	1.5387	0.12671588	0.968	chrX	16737960	chrX:16737618-16738099	Island	SYAP1;SYAP1	Body;1stExon
cg13929917	0.00537	0.003492839	1.5385	0.126763917	0.968	chrX	40017269	chrX:40017372-40017884	N_Shore	BCOR;BCOR	5'UTR;5'UTR
cg17074762	0.00577	0.003755717	1.5364	0.127283595	0.968	chrX	68052208	chrX:68048659-68050252	S_Shore	EFNB1	Body
cg18391610	-0.00468	0.003049662	-1.5357	0.127465392	0.968	chrX	15756059	chrX:15756051-15756636	Island	CA5B	TSS1500
cg16342780	0.00539	0.003512861	1.5355	0.127494544	0.968	chrX	153030343	chrX:153032468-153033354	N_Shelf	PLXNB3;PLXNB3	5'UTR;5'UTR
cg14868996	-0.00535	0.003485256	-1.5349	0.127654942	0.968	chrX	68758302	chrX:68758191-68758647	Island
cg06294995	-0.00399	0.002597933	-1.5343	0.12779583	0.968	chrX	9753236	chrX:9753566-9755101	N_Shore	SHROOM2	TSS1500
cg24925526	-0.00507	0.003308803	-1.5332	0.128072041	0.968	chrX	47420577	chrX:47420402-47421099	Island	ARAF;ARAF	1stExon;5'UTR
cg03334316	-0.00478	0.003118261	-1.5326	0.128228135	0.968	chrX	54209370	chrX:54208939-54209723	Island	FAM120C	1stExon
cg14600040	0.00577	0.003767154	1.5324	0.128261577	0.968	chrX	132549764	chrX:132547567-132550284	Island	GPC4	TSS1500
cg11280668	0.00511	0.003336366	1.532	0.128361371	0.968	chrX	17754811	chrX:17755053-17756648	N_Shore	SCML1;SCML1;SCML1;SCML1	TSS1500;TSS1500;TSS1500;TSS1500
cg10018458	0.00451	0.002944528	1.5314	0.12851285	0.968	chrX	53461681	chrX:53461178-53461463	S_Shore	HSD17B10;HSD17B10	TSS1500;TSS1500
cg05756954	0.00549	0.003586113	1.5313	0.12855264	0.968	chrX	8751266	chrX:8751285-8751608	N_Shore
cg01634761	-0.00436	0.00284579	-1.5312	0.128574708	0.968	chrX	68048386	chrX:68048659-68050252	N_Shore	EFNB1	TSS1500
cg17786532	0.00576	0.003760545	1.5311	0.128582474	0.968	chrX	8768566	chrX:8769177-8769559	N_Shore	FAM9A;FAM9A	5'UTR;5'UTR
cg07933790	-0.00407	0.002656961	-1.5307	0.128687707	0.968	chrX	41333435	chrX:41332738-41334126	Island	NYX	Body
cg07570652	0.00411	0.002682386	1.5305	0.128739831	0.968	chrX	130216807	chrX:130216330-130216902	Island	FLJ30058	Body
cg07989638	0.00478	0.003128383	1.5295	0.128994551	0.968	chrX	39020371	chrX:39021662-39022131	N_Shore
cg12449183	0.0055	0.003598819	1.5291	0.129075156	0.968	chrX	48687283	chrX:48684837-48686064	S_Shore	ERAS;ERAS	1stExon;5'UTR
cg18470539	0.00514	0.003360189	1.5291	0.12909373	0.968	chrX	80068613	chrX:80064923-80065136	S_Shelf
cg00279797	-0.00502	0.003285367	-1.5288	0.129149783	0.968	chrX	109561918	chrX:109560703-109561534	S_Shore	AMMECR1;AMMECR1;AMMECR1	5'UTR;TSS1500;TSS1500
cg06024075	-0.00625	0.004089999	-1.5284	0.129248421	0.968	chrX	24480790	chrX:24483016-24483947	N_Shelf
cg10818284	-0.0034	0.002224213	-1.5281	0.129340207	0.968	chrX	49056605	chrX:49056348-49056887	Island	SYP	Body
cg16679837	-0.00461	0.00301763	-1.5279	0.12937785	0.968	chrX	66764000	chrX:66763684-66764077	Island	AR;AR	1stExon;5'UTR
cg06963219	0.00549	0.003591525	1.5275	0.129480216	0.968	chrX	100548167	chrX:100546063-100546550	S_Shore	TAF7L	TSS200
cg03325532	0.00345	0.002259649	1.5274	0.129499871	0.968	chrX	53105818		OpenSea	GPR173	Body
cg18799866	0.00517	0.003382491	1.5271	0.129570087	0.968	chrX	46618164	chrX:46618013-46618969	Island	SLC9A7	1stExon
cg01662650	0.00565	0.003697991	1.5271	0.129587673	0.968	chrX	21874323	chrX:21874261-21874825	Island	YY2;MBTPS2	TSS1500;Body
cg05454424	-0.00566	0.003709871	-1.5266	0.129711706	0.968	chrX	42637578	chrX:42637008-42637383	S_Shore	PPP1R2P9	TSS200
cg12724827	0.00411	0.002692732	1.5264	0.129744411	0.968	chrX	100355703	chrX:100353009-100353276	S_Shelf	CENPI	5'UTR
cg27633753	0.00576	0.003774183	1.5264	0.129756327	0.968	chrX	128674222	chrX:128674133-128674727	Island	OCRL;OCRL	TSS200;TSS200
cg06380355	-0.00544	0.00357045	-1.5246	0.130196891	0.968	chrX	51239518	chrX:51238706-51240104	Island	NUDT11	TSS200
cg03715506	0.00491	0.003224744	1.5241	0.130328215	0.968	chrX	123464624	chrX:123466685-123467197	N_Shelf
cg01193954	0.00416	0.002728742	1.5236	0.130464776	0.968	chrX	65486761		OpenSea	HEPH;HEPH;HEPH	3'UTR;3'UTR;3'UTR
cg15234550	-0.00467	0.003065866	-1.5235	0.130483169	0.968	chrX	151999445	chrX:151999149-151999751	Island	NSDHL;NSDHL;CETN2	TSS200;TSS200;TSS200
cg17620251	0.00575	0.003777002	1.5232	0.130544493	0.968	chrX	71238649	chrX:71238328-71238675	Island	NHSL2	Body
cg10978884	-0.00534	0.003506441	-1.5223	0.13076681	0.968	chrX	109561384	chrX:109560703-109561534	Island	AMMECR1;AMMECR1;AMMECR1	5'UTR;TSS200;TSS200
cg21019788	-0.00491	0.003224106	-1.5218	0.130896114	0.968	chrX	48555509	chrX:48554969-48555563	Island	SUV39H1	Body
cg06238055	-0.00406	0.002667277	-1.5216	0.130958187	0.968	chrX	50211642	chrX:50212429-50212666	N_Shore	DGKK	Body
cg02896496	0.0053	0.003486372	1.5213	0.131016694	0.968	chrX	54385394	chrX:54383872-54385477	Island	WNK3;WNK3	TSS1500;TSS1500
cg08577442	0.00581	0.00382035	1.5211	0.131066293	0.968	chrX	153712753	chrX:153714288-153715375	N_Shore	UBL4A	3'UTR
cg21776057	0.00518	0.003407071	1.5209	0.131116868	0.968	chrX	119077741	chrX:119077089-119077664	S_Shore	NKAP	TSS200
cg15224006	-0.00551	0.003626016	-1.5205	0.131229398	0.968	chrX	49125404	chrX:49125645-49127200	N_Shore	PPP1R3F	TSS1500
cg06791102	-0.00486	0.003193749	-1.5204	0.131255728	0.968	chrX	153191600	chrX:153191469-153191740	Island	ARHGAP4;ARHGAP4	1stExon;1stExon
cg10461324	-0.00461	0.003033085	-1.5198	0.131408692	0.968	chrX	48910725	chrX:48910926-48911514	N_Shore
cg08076508	0.00583	0.003837313	1.5186	0.13170875	0.968	chrX	54070176	chrX:54070312-54071311	N_Shore	PHF8	5'UTR
cg18096738	0.00586	0.003860611	1.5185	0.131728913	0.968	chrX	153363765	chrX:153362568-153363473	S_Shore	MECP2;MECP2	TSS1500;TSS1500
cg23955842	-0.00533	0.003508135	-1.5182	0.131810692	0.968	chrX	150346131	chrX:150345615-150346577	Island	GPR50	Body
cg15583887	0.00443	0.002915836	1.5178	0.131895328	0.968	chrX	14051348	chrX:14047743-14048309	S_Shelf
cg07981033	0.00475	0.003128869	1.5173	0.132043353	0.968	chrX	131356353	chrX:131351531-131352535	S_Shelf
cg01112702	-0.00422	0.002779644	-1.5166	0.132221903	0.968	chrX	154005455		OpenSea	DKC1;DKC1	3'UTR;3'UTR
cg18166152	0.00533	0.003515359	1.5164	0.132270577	0.968	chrX	53583456		OpenSea	MIR98;HUWE1	TSS200;Body
cg04225046	-0.0049	0.003236167	-1.5152	0.132576274	0.968	chrX	101906179	chrX:101906001-101907017	Island	GPRASP1;GPRASP1;GPRASP1	TSS200;TSS200;TSS200
cg15210787	0.00538	0.003549656	1.5148	0.132676739	0.968	chrX	89176791		OpenSea	TGIF2LX	TSS200
cg23353205	0.00583	0.003851882	1.5146	0.132716171	0.968	chrX	13752958	chrX:13752441-13753336	Island	TRAPPC2;TRAPPC2;TRAPPC2;OFD1;OFD1	TSS1500;TSS1500;TSS1500;1stExon;5'UTR
cg18653991	0.00487	0.003216494	1.5145	0.132742309	0.968	chrX	48776735	chrX:48775763-48776813	Island	PIM2	TSS1500
cg21224730	0.00565	0.003729633	1.5143	0.132799479	0.968	chrX	123220554		OpenSea	STAG2;STAG2;STAG2;STAG2	Body;Body;Body;Body
cg04262605	-0.00416	0.002747153	-1.5139	0.132890355	0.968	chrX	135333761	chrX:135332893-135333726	S_Shore	MAP7D3	TSS200
cg18779595	-0.00637	0.004209062	-1.5134	0.133022247	0.968	chrX	54466831		OpenSea	TSR2	TSS200
cg06310760	-0.00436	0.002884049	-1.5132	0.133065572	0.968	chrX	15524730		OpenSea	BMX;BMX	TSS1500;5'UTR
cg08103876	0.00534	0.003531133	1.5126	0.133215132	0.968	chrX	75249519	chrX:75249328-75249628	Island
cg02882301	0.00572	0.003781577	1.5121	0.133338255	0.968	chrX	49126157	chrX:49125645-49127200	Island	PPP1R3F	TSS200
cg10321196	0.00528	0.003494394	1.512	0.133380908	0.968	chrX	118601891	chrX:118602158-118603318	N_Shore	LOC100303728;SLC25A5	Body;TSS1500
cg21265341	-0.00481	0.003183854	-1.5118	0.133422396	0.968	chrX	35816432		OpenSea	MAGEB16	TSS200
cg22221554	0.00608	0.004020209	1.5117	0.133446943	0.968	chrX	129245238	chrX:129243674-129245575	Island	ELF4;ELF4	TSS1500;TSS1500
cg12528504	0.00661	0.004376111	1.5112	0.133570749	0.968	chrX	7810230		OpenSea	VCX	TSS200
cg16916745	0.00589	0.003898476	1.5111	0.13359627	0.968	chrX	52841366		OpenSea	XAGE5	5'UTR
cg15977272	0.0056	0.003706212	1.5108	0.133670573	0.968	chrX	68048909	chrX:68048659-68050252	Island	EFNB1;EFNB1	5'UTR;1stExon
cg13088755	0.00574	0.003800999	1.5103	0.133800132	0.968	chrX	78200041		OpenSea	P2RY10;P2RY10	TSS1500;TSS1500
cg09076821	0.00433	0.002868892	1.5095	0.134001168	0.968	chrX	47052506	chrX:47053103-47053605	N_Shore	UBA1;UBA1	5'UTR;TSS1500
cg25858008	0.00624	0.004133927	1.5084	0.1343058	0.968	chrX	71934184	chrX:71933681-71934265	Island	PHKA1;PHKA1	TSS200;TSS200
cg02492445	0.00386	0.002560594	1.5081	0.134381865	0.968	chrX	136631809	chrX:136632076-136633319	N_Shore
cg18124706	-0.00432	0.002867787	-1.507	0.134644469	0.968	chrX	107333538	chrX:107334420-107335139	N_Shore	ATG4A;ATG4A;PSMD10;PSMD10	TSS1500;TSS1500;Body;Body
cg04867253	0.00395	0.002620156	1.5066	0.134752223	0.968	chrX	70472827	chrX:70473812-70474287	N_Shore	ZMYM3;ZMYM3;BCYRN1;ZMYM3;ZMYM3	Body;Body;Body;Body;Body
cg17863679	0.00531	0.003522213	1.5063	0.134839477	0.968	chrX	84499750	chrX:84498772-84499884	Island	ZNF711	5'UTR
cg04241572	0.00571	0.003789365	1.5061	0.134882156	0.968	chrX	53461213	chrX:53461178-53461463	Island	HSD17B10;HSD17B10	Body;Body
cg03445679	0.00566	0.003760089	1.5047	0.135253735	0.968	chrX	131626187	chrX:131623144-131624115	S_Shelf
cg18022005	0.00416	0.002766435	1.5046	0.135254476	0.968	chrX	119130048	chrX:119133851-119134369	N_Shelf
cg08236172	0.0062	0.004120092	1.5038	0.135465383	0.968	chrX	37710057	chrX:37706295-37706972	S_Shelf
cg17715469	0.00409	0.002717581	1.5036	0.135533966	0.968	chrX	153068923	chrX:153068787-153070353	Island	PDZD4	Body
cg21862797	0.00421	0.002804151	1.5031	0.135655472	0.968	chrX	10590009	chrX:10588199-10588486	S_Shore	MID1;MID1;MID1	5'UTR;TSS1500;5'UTR
cg16399859	0.00426	0.002831472	1.503	0.135668954	0.968	chrX	19689070		OpenSea	SH3KBP1;SH3KBP1	Body;Body
cg00651446	0.00542	0.003604477	1.5028	0.135736285	0.968	chrX	101380386		OpenSea	TCEAL2	TSS1500
cg01473525	0.00522	0.003472285	1.5024	0.135844342	0.968	chrX	103085819	chrX:103087020-103087314	N_Shore	RAB9B	5'UTR
cg05707218	0.00514	0.003420725	1.5022	0.135893356	0.968	chrX	153234476	chrX:153236071-153238480	N_Shore	HCFC1	Body
cg05443523	0.00645	0.004294977	1.5016	0.136037196	0.968	chrX	43515213	chrX:43515325-43515681	N_Shore	MAOA	TSS200
cg15450986	0.00539	0.003594641	1.5001	0.136428317	0.968	chrX	100673417	chrX:100673191-100673673	Island	ARMCX4	Body
cg12408777	0.00466	0.003107062	1.4998	0.136511535	0.968	chrX	18448417	chrX:18443120-18444426	S_Shelf	CDKL5	5'UTR
cg20659757	0.00456	0.003040783	1.4997	0.136533914	0.968	chrX	52684133		OpenSea	SSX7	TSS200
cg04051266	0.00396	0.002639945	1.4995	0.136571577	0.968	chrX	34675548	chrX:34674507-34675727	Island	TMEM47	TSS200
cg03957435	-0.00456	0.003042256	-1.4986	0.136821617	0.968	chrX	47230278		OpenSea	ZNF157	Body
cg05772663	-0.00542	0.003616453	-1.4985	0.136832201	0.968	chrX	113818412	chrX:113818519-113819453	N_Shore	HTR2C	TSS200
cg02205962	0.00426	0.002844993	1.4981	0.136943358	0.968	chrX	152989807	chrX:152988874-152991719	Island	BCAP31;BCAP31;ABCD1;BCAP31;BCAP31;BCAP31	Body;TSS1500;TSS1500;1stExon;TSS1500;5'UTR
cg14688179	-0.00534	0.003564513	-1.4981	0.136945866	0.968	chrX	153770983	chrX:153774893-153776136	N_Shelf	G6PD;G6PD;IKBKG	Body;Body;Body
cg18515307	0.00596	0.003981143	1.4977	0.137053712	0.968	chrX	69664611	chrX:69665102-69665355	N_Shore	DLG3	TSS200
cg10465607	0.00461	0.00307832	1.4971	0.137193139	0.968	chrX	148626178	chrX:148622270-148623178	S_Shelf	CXorf40A	5'UTR
cg03647899	0.00595	0.003976882	1.4971	0.137193428	0.968	chrX	79829286	chrX:79830094-79830539	N_Shore
cg01887803	0.00447	0.002988387	1.4966	0.137328253	0.968	chrX	7137474		OpenSea	STS;STS	1stExon;5'UTR
cg14886579	0.00531	0.003551868	1.4964	0.137392041	0.968	chrX	67351469	chrX:67352650-67352923	N_Shore	OPHN1	Body
cg20137045	-0.00474	0.003167011	-1.4956	0.137597745	0.968	chrX	40506829	chrX:40506176-40506982	Island	CXorf38	TSS200
cg02165720	0.00466	0.003119768	1.4953	0.137679225	0.968	chrX	47004051	chrX:47003750-47004987	Island	NDUFB11;NDUFB11;NDUFB11;RBM10;NDUFB11;RBM10	Body;1stExon;1stExon;TSS1500;Body;TSS1500
cg11864871	0.00501	0.003349453	1.4944	0.137905861	0.968	chrX	49018988	chrX:49019048-49019334	N_Shore	MAGIX;MAGIX;MAGIX;MAGIX	TSS200;TSS1500;TSS200;TSS200
cg21410798	0.0064	0.004286457	1.4941	0.137981209	0.968	chrX	118108538	chrX:118108502-118110559	Island	LONRF3;LONRF3	TSS200;TSS200
cg12058262	0.00463	0.003101982	1.4941	0.137984507	0.968	chrX	152736032	chrX:152735784-152736193	Island	HAUS7	1stExon
cg21283832	0.00498	0.003336039	1.494	0.138009061	0.968	chrX	152680754	chrX:152676702-152677389	S_Shelf
cg15465809	0.00582	0.003896311	1.4937	0.13809132	0.968	chrX	48931782	chrX:48931423-48931954	Island	PRAF2	TSS200
cg14403099	0.00343	0.002296138	1.4925	0.138405481	0.968	chrX	51360708	chrX:51360851-51361777	N_Shore
cg04765675	0.00597	0.003998711	1.4923	0.138455697	0.968	chrX	16804334	chrX:16803879-16805429	Island	CXorf15;CXorf15	TSS1500;TSS1500
cg07912337	-0.00459	0.003076038	-1.4923	0.13846923	0.968	chrX	153744670	chrX:153744211-153744831	Island	FAM3A;FAM3A;FAM3A;FAM3A;FAM3A	TSS200;TSS200;TSS200;TSS200;TSS200
cg09743287	-0.0056	0.003754956	-1.492	0.138546102	0.968	chrX	101380601		OpenSea	TCEAL2	TSS200
cg08264725	0.00521	0.003495234	1.4913	0.13871741	0.968	chrX	23018003		OpenSea	DDX53	TSS200
cg15383797	-0.00458	0.003074322	-1.4897	0.139145143	0.968	chrX	49965284		OpenSea	AKAP4;AKAP4	TSS1500;Body
cg01857704	0.00511	0.003429271	1.489	0.139324823	0.968	chrX	102965678		OpenSea	TMEM31;GLRA4	TSS200;Body
cg01794548	0.00438	0.002942903	1.4885	0.139445687	0.968	chrX	31090380	chrX:31089886-31090330	S_Shore	FTHL17	TSS1500
cg12461113	0.00506	0.003400963	1.4879	0.139620511	0.968	chrX	13587550	chrX:13587648-13588221	N_Shore	EGFL6;EGFL6	TSS200;TSS200
cg12497304	-0.00409	0.002749012	-1.4875	0.139726801	0.968	chrX	78002454		OpenSea	LPAR4	TSS1500
cg15806723	0.0054	0.003631339	1.4872	0.139786912	0.968	chrX	49056711	chrX:49056348-49056887	Island	SYP	TSS200
cg14095733	0.00354	0.002380955	1.4872	0.139792517	0.968	chrX	27481558		OpenSea	SMEK3P	TSS200
cg13279774	0.00497	0.003339062	1.4872	0.139804799	0.968	chrX	102632528	chrX:102631321-102632073	S_Shore	NGFRAP1;NGFRAP1;NGFRAP1	Body;1stExon;Body
cg18679504	-0.00573	0.003853454	-1.4866	0.139943376	0.968	chrX	40439984	chrX:40439739-40440705	Island	ATP6AP2	TSS1500
cg10902968	0.0051	0.003432536	1.486	0.140103889	0.968	chrX	37209388	chrX:37208578-37209325	S_Shore	PRRG1;PRRG1	5'UTR;5'UTR
cg12177454	0.00534	0.003596421	1.4857	0.140206075	0.968	chrX	100877938		OpenSea	ARMCX3;ARMCX3;ARMCX3	TSS200;TSS200;TSS1500
cg12296630	-0.00385	0.002589208	-1.4853	0.14028665	0.968	chrX	55291382		OpenSea	PAGE3	TSS200
cg03423123	-0.00445	0.002994269	-1.485	0.140380081	0.968	chrX	134125181	chrX:134124938-134125307	Island	LOC644538	1stExon
cg19061228	-0.00561	0.003779553	-1.4842	0.140578844	0.968	chrX	132539525		OpenSea	GPC4	Body
cg06943593	-0.00464	0.003124795	-1.4841	0.140624365	0.968	chrX	25030643	chrX:25030461-25032053	Island	ARX	Body
cg06438901	0.00574	0.003871139	1.484	0.140639491	0.968	chrX	48937877	chrX:48937435-48937976	Island	WDR45;WDR45	TSS1500;5'UTR
cg01479413	0.00529	0.003567349	1.4828	0.14096282	0.968	chrX	135849691	chrX:135849030-135850178	Island	ARHGEF6	Body
cg14601312	0.0037	0.00249739	1.4824	0.141074752	0.968	chrX	135333917	chrX:135332893-135333726	S_Shore	MAP7D3	TSS1500
cg17619053	-0.00522	0.003518751	-1.4821	0.141143311	0.968	chrX	37351166	chrX:37350984-37351494	Island
cg14246142	0.00448	0.003020877	1.4821	0.141149958	0.968	chrX	35641087	chrX:35643870-35644317	N_Shelf
cg26339788	0.00428	0.002889464	1.4815	0.141296711	0.968	chrX	153745603	chrX:153745523-153745735	Island	FAM3A;FAM3A;FAM3A;FAM3A;FAM3A	TSS1500;TSS1500;TSS1500;TSS1500;TSS1500
cg17656292	0.00551	0.003719409	1.4815	0.141312622	0.968	chrX	51487720	chrX:51486414-51487010	S_Shore	GSPT2	1stExon
cg09370051	-0.00464	0.003133915	-1.481	0.141443462	0.968	chrX	131622892	chrX:131623144-131624115	N_Shore	MBNL3	5'UTR
cg00242233	0.0042	0.002837653	1.4809	0.14145748	0.968	chrX	62954565		OpenSea	ARHGEF9	Body
cg16803643	0.0065	0.004394015	1.4803	0.141635317	0.968	chrX	122696406		OpenSea	MIR220A	TSS1500
cg00834229	0.00433	0.002925461	1.4802	0.141646852	0.968	chrX	55515653	chrX:55515067-55515544	S_Shore	USP51	TSS200
cg10281055	-0.0056	0.003787745	-1.4789	0.141999084	0.968	chrX	54553088	chrX:54556428-54556959	N_Shelf
cg17239904	-0.00517	0.003496383	-1.4788	0.142021645	0.968	chrX	39872979	chrX:39871532-39874766	Island
cg18203880	0.00522	0.003533343	1.4779	0.14225551	0.968	chrX	15873761	chrX:15872215-15873762	Island	AP1S2	TSS1500
cg01834528	-0.00503	0.003407025	-1.4765	0.142648657	0.968	chrX	17167719		OpenSea	REPS2;REPS2	3'UTR;3'UTR
cg15872383	0.00575	0.003898237	1.4762	0.142734552	0.968	chrX	10087808	chrX:10085183-10085759	S_Shelf	WWC3	Body
cg21554848	0.00602	0.004080182	1.4759	0.142806311	0.968	chrX	118613188	chrX:118616426-118616886	N_Shelf
cg14951132	-0.0052	0.003522007	-1.4758	0.142828407	0.968	chrX	105067038	chrX:105066349-105067110	Island	NRK	Body
cg23245720	0.00461	0.003123903	1.4758	0.142836931	0.968	chrX	133680549	chrX:133680248-133680689	Island	MGC16121;MIR503	Body;TSS200
cg08421550	0.0038	0.00257442	1.4755	0.142913494	0.968	chrX	150883777		OpenSea	FATE1	TSS1500
cg04790097	0.00401	0.002720393	1.4754	0.142931602	0.968	chrX	135570618		OpenSea	BRS3	1stExon
cg00679603	0.00533	0.003610332	1.475	0.143042751	0.968	chrX	24691104		OpenSea	PCYT1B	TSS200
cg21635956	0.00497	0.003367465	1.475	0.143044283	0.968	chrX	152772215		OpenSea	BGN	Body
cg18144073	0.00604	0.004097099	1.4747	0.14313062	0.968	chrX	54835328	chrX:54835220-54835525	Island	MAGED2;MAGED2;MAGED2	5'UTR;TSS200;5'UTR
cg02904184	0.00451	0.003064631	1.4732	0.143533975	0.968	chrX	40126247	chrX:40126360-40126744	N_Shore
cg11281673	-0.00395	0.002678088	-1.4731	0.143548915	0.968	chrX	119603053		OpenSea	LAMP2;LAMP2;LAMP2;LAMP2;LAMP2;LAMP2	1stExon;1stExon;5'UTR;5'UTR;5'UTR;1stExon
cg09966745	-0.00395	0.002682438	-1.4728	0.143622527	0.968	chrX	71934213	chrX:71933681-71934265	Island	PHKA1;PHKA1	TSS200;TSS200
cg12947498	-0.00414	0.002814675	-1.4722	0.143794493	0.968	chrX	100806397	chrX:100807793-100808048	N_Shore	ARMCX1	5'UTR
cg03802931	-0.00506	0.003441659	-1.4715	0.143972733	0.968	chrX	12155999	chrX:12156604-12157274	N_Shore	FRMPD4	TSS1500
cg21139564	0.00362	0.002464678	1.4703	0.144313751	0.968	chrX	122696158		OpenSea	MIR220A	TSS200
cg27306636	-0.00427	0.002902568	-1.4694	0.144542662	0.968	chrX	44732359	chrX:44731602-44733266	Island	KDM6A	TSS200
cg12903711	0.00504	0.003434165	1.4691	0.144646983	0.968	chrX	48746367	chrX:48748397-48749372	N_Shelf
cg03291819	0.00428	0.002916745	1.4687	0.144745492	0.968	chrX	17874725	chrX:17878441-17878888	N_Shelf	RAI2	5'UTR
cg07007780	0.00524	0.003568295	1.4674	0.145084996	0.968	chrX	18239038	chrX:18238232-18239070	Island	BEND2	TSS200
cg16678835	0.00576	0.003922354	1.4674	0.145087834	0.968	chrX	102632131	chrX:102631321-102632073	S_Shore	NGFRAP1;NGFRAP1;NGFRAP1;NGFRAP1	5'UTR;5'UTR;5'UTR;1stExon
cg17833022	-0.00383	0.002613102	-1.4662	0.145425494	0.968	chrX	109452788		OpenSea	AMMECR1;AMMECR1;AMMECR1	Body;Body;Body
cg13857811	0.00455	0.003105183	1.466	0.145470416	0.968	chrX	70151209	chrX:70150675-70151002	S_Shore	SLC7A3;SLC7A3	TSS1500;TSS1500
cg13824755	0.00458	0.00312761	1.4659	0.145508426	0.968	chrX	15271183		OpenSea	ASB9;ASB9;ASB9;ASB9	Body;Body;Body;Body
cg00968475	0.0045	0.003072386	1.4658	0.145532842	0.968	chrX	101975738		OpenSea	BHLHB9;BHLHB9;BHLHB9;BHLHB9;BHLHB9;BHLHB9;BHLHB9;BHLHB9;BHLHB9;BHLHB9;BHLHB9;BHLHB9	5'UTR;5'UTR;1stExon;5'UTR;1stExon;1stExon;1stExon;1stExon;5'UTR;5'UTR;5'UTR;1stExon
cg08071770	0.0054	0.003691775	1.4631	0.146261328	0.968	chrX	129518617		OpenSea	GPR119	1stExon
cg11340834	0.00435	0.002976469	1.4622	0.146503567	0.968	chrX	2924400		OpenSea	ARSH	TSS1500
cg03130686	-0.00426	0.00291537	-1.4622	0.146510235	0.968	chrX	64708843		OpenSea	ZC3H12B	1stExon
cg11425349	-0.00313	0.002143974	-1.4616	0.146681395	0.968	chrX	102943712	chrX:102942107-102942486	S_Shore	MORF4L2;MORF4L2;MORF4L2;MORF4L2;MORF4L2;MORF4L2;MORF4L2;MORF4L2	TSS1500;TSS1500;TSS1500;TSS1500;TSS1500;TSS1500;TSS1500;TSS1500
cg25073957	-0.00454	0.003103737	-1.4613	0.146750443	0.968	chrX	105970061	chrX:105969686-105970598	Island	RNF128;RNF128;RNF128	1stExon;Body;5'UTR
cg16934986	0.00648	0.004434207	1.4606	0.146954135	0.968	chrX	38660266	chrX:38662906-38664764	N_Shelf	MID1IP1;MID1IP1	TSS1500;TSS1500
cg11271203	0.0062	0.004244947	1.4603	0.147036046	0.968	chrX	51636206	chrX:51637830-51638076	N_Shore	MAGED1;MAGED1;MAGED1	TSS1500;5'UTR;TSS1500
cg05859577	0.00573	0.003927319	1.4588	0.147435056	0.968	chrX	49160073		OpenSea	GAGE10	TSS200
cg02625237	0.005	0.003424904	1.4585	0.147522134	0.968	chrX	66793272		OpenSea	AR;AR	Body;Body
cg25875683	-0.00556	0.003810254	-1.4584	0.147556239	0.968	chrX	153029722	chrX:153032468-153033354	N_Shelf	PLXNB3;PLXNB3;PLXNB3;PLXNB3	5'UTR;5'UTR;1stExon;1stExon
cg25695029	0.00591	0.004057829	1.4574	0.147827381	0.968	chrX	136512132	chrX:136510308-136510914	S_Shore
cg07908142	0.00482	0.003308663	1.4571	0.147914532	0.968	chrX	118926253	chrX:118925157-118926129	S_Shore	RPL39	TSS1500
cg04029630	0.00506	0.003472103	1.457	0.147951543	0.968	chrX	55478329		OpenSea	MAGEH1	TSS1500
cg05116452	0.00519	0.003564255	1.4562	0.148156402	0.968	chrX	47383901	chrX:47382821-47383584	S_Shore
cg18478786	0.00475	0.0032617	1.4562	0.148171519	0.968	chrX	118602725	chrX:118602158-118603318	Island	SLC25A5;LOC100303728	Body;Body
cg05858130	0.00411	0.002819614	1.4561	0.148180042	0.968	chrX	48929808	chrX:48929636-48930361	Island	PRAF2	Body
cg04734446	0.00654	0.004493133	1.455	0.148496248	0.968	chrX	26576067	chrX:26575758-26576172	Island	VENTXP1	TSS1500
cg16890879	-0.00448	0.003082548	-1.4547	0.148566212	0.968	chrX	25029629	chrX:25030461-25032053	N_Shore	ARX	Body
cg16349029	-0.00497	0.00341563	-1.4546	0.148606919	0.968	chrX	22012693		OpenSea	SMS	3'UTR
cg11025235	0.00447	0.003075878	1.4538	0.148824379	0.968	chrX	23017133		OpenSea	DDX53	TSS1500
cg14550383	0.00518	0.003565296	1.4536	0.148885827	0.968	chrX	23801656	chrX:23801055-23801724	Island	SAT1;SAT1	Body;Body
cg14688652	0.00447	0.003075369	1.4528	0.149097031	0.968	chrX	103812042	chrX:103811550-103812043	Island	IL1RAPL2	5'UTR
cg21757436	0.00487	0.003352862	1.4527	0.149123074	0.968	chrX	138810080		OpenSea	ATP11C;ATP11C	3'UTR;3'UTR
cg07764473	0.00584	0.004017621	1.4526	0.149168397	0.968	chrX	40037510	chrX:40034239-40036007	S_Shore	BCOR;BCOR	TSS1500;TSS1500
cg18939543	0.00469	0.003228324	1.4523	0.149233856	0.968	chrX	49057013	chrX:49056348-49056887	S_Shore	SYP	TSS1500
cg19580826	-0.0054	0.003716047	-1.4523	0.149235179	0.968	chrX	47695826	chrX:47696092-47696364	N_Shore	ZNF81	TSS1500
cg16107992	-0.0039	0.002684477	-1.4522	0.149275164	0.968	chrX	83756854		OpenSea	HDX	5'UTR
cg11714014	0.00496	0.003420053	1.4505	0.149751059	0.968	chrX	151807197	chrX:151806233-151806947	S_Shore	GABRQ	Body
cg10009003	0.00518	0.003572876	1.4496	0.149993407	0.968	chrX	56589792	chrX:56589945-56590514	N_Shore	UBQLN2	TSS1500
cg06298361	0.00406	0.002800215	1.4496	0.150001908	0.968	chrX	49091907	chrX:49091934-49092233	N_Shore	CCDC22	TSS200
cg17221316	0.0061	0.004211928	1.4491	0.150123086	0.968	chrX	137700841		OpenSea	LOC158696	TSS1500
cg20013240	-0.00481	0.003318694	-1.4491	0.150132128	0.968	chrX	119495923		OpenSea	ATP1B4;ATP1B4	TSS200;TSS200
cg06002470	0.00479	0.003307518	1.4487	0.150248079	0.968	chrX	124339860	chrX:124338904-124339940	Island
cg08384999	-0.00505	0.003484541	-1.4487	0.150250856	0.968	chrX	40004346	chrX:40004305-40004536	Island	BCOR;BCOR	5'UTR;5'UTR
cg06431415	0.00521	0.003597363	1.4475	0.150588798	0.968	chrX	133115985	chrX:133118081-133118494	N_Shelf	GPC3;GPC3;GPC3;GPC3	Body;Body;Body;Body
cg06544877	-0.00496	0.003430605	-1.4471	0.150682423	0.968	chrX	83757131		OpenSea	HDX	5'UTR
cg06535161	-0.00484	0.003342808	-1.447	0.150713578	0.968	chrX	17878715	chrX:17878441-17878888	Island	RAI2	5'UTR
cg12542857	0.00396	0.002741378	1.446	0.150994391	0.968	chrX	107400064		OpenSea	COL4A6;COL4A6	3'UTR;3'UTR
cg19548176	0.00426	0.00294996	1.4457	0.15106701	0.968	chrX	71792488		OpenSea	HDAC8;HDAC8;HDAC8;HDAC8;HDAC8;HDAC8	Body;Body;Body;Body;Body;Body
cg01318188	0.00593	0.004102195	1.4454	0.151165772	0.968	chrX	123094675	chrX:123093923-123094582	S_Shore	STAG2;STAG2;STAG2;STAG2;STAG2	1stExon;TSS1500;5'UTR;TSS1500;TSS1500
cg10212199	-0.00515	0.003563416	-1.4444	0.151448473	0.968	chrX	101966585	chrX:101966967-101967970	N_Shore	GPRASP2;GPRASP2	TSS1500;TSS1500
cg04302178	-0.00476	0.003298151	-1.4441	0.151516029	0.968	chrX	122993941	chrX:122993547-122994335	Island	XIAP	TSS200
cg15861835	0.0046	0.003185303	1.4438	0.15160571	0.968	chrX	76649101		OpenSea
cg17654284	0.00458	0.003172312	1.4435	0.151698059	0.968	chrX	100447575	chrX:100446240-100446737	S_Shore
cg17505409	0.00566	0.003919475	1.4429	0.151853952	0.968	chrX	13397328	chrX:13396888-13397494	Island
cg11189761	-0.00306	0.002121822	-1.4426	0.151950152	0.968	chrX	66763113	chrX:66763684-66764077	N_Shore	AR	TSS1500
cg04854285	0.00478	0.00331151	1.4421	0.152097932	0.968	chrX	102531822		OpenSea	TCEAL5	TSS200
cg08089354	0.00543	0.003770553	1.4399	0.152699587	0.968	chrX	118921379	chrX:118925157-118926129	N_Shelf	RPL39;SNORA69	Body;Body
cg01172526	-0.00344	0.002388815	-1.4395	0.152816813	0.968	chrX	2826829	chrX:2825438-2825646	S_Shore	ARSD	Body
cg18903768	0.00471	0.003273206	1.4394	0.152848277	0.968	chrX	48631890		OpenSea	GLOD5	3'UTR
cg00267352	0.00347	0.002408403	1.4389	0.152992708	0.968	chrX	149613734		OpenSea	MAMLD1;MAMLD1	5'UTR;1stExon
cg21330641	0.0057	0.003960653	1.4384	0.153140925	0.968	chrX	118780930		OpenSea	SEPT6;MIR766;SEPT6;SEPT6;SEPT6	Body;TSS200;Body;Body;Body
cg22817042	-0.00585	0.004065556	-1.4379	0.153289418	0.968	chrX	117861413	chrX:117861214-117862177	Island	IL13RA1	TSS200
cg14680768	0.00446	0.003100483	1.4376	0.153349764	0.968	chrX	123094326	chrX:123093923-123094582	Island	STAG2;STAG2;STAG2;STAG2	TSS1500;TSS200;TSS1500;TSS1500
cg07428182	0.00481	0.003347444	1.4376	0.153352774	0.968	chrX	153686926	chrX:153686094-153687124	Island	PLXNA3	5'UTR
cg01480550	0.00593	0.004128341	1.4364	0.153701064	0.968	chrX	151143526	chrX:151142680-151143555	Island	GABRE	TSS1500
cg10571993	0.0038	0.002645047	1.4357	0.153907873	0.968	chrX	124453998	chrX:124453902-124454150	Island
cg21302055	0.005	0.00348098	1.4353	0.154003806	0.968	chrX	135730236		OpenSea	CD40LG	TSS200
cg05206294	-0.00493	0.003434309	-1.4347	0.154186196	0.968	chrX	118708375	chrX:118708293-118709240	Island	UBE2A;UBE2A	TSS200;TSS200
cg16221895	-0.00497	0.003464348	-1.4347	0.154188984	0.968	chrX	68835891	chrX:68835648-68837063	Island	EDA;EDA;EDA;EDA;EDA;EDA	TSS200;TSS200;TSS200;TSS200;TSS200;TSS200
cg07929447	0.00514	0.003583647	1.4345	0.154244102	0.968	chrX	132095429	chrX:132090363-132092617	S_Shelf	HS6ST2;HS6ST2	TSS200;TSS200
cg08513688	0.0042	0.002928474	1.4345	0.154249815	0.968	chrX	129115932	chrX:129113845-129118029	Island	BCORL1	TSS1500
cg04960964	-0.00368	0.002566628	-1.4339	0.154418225	0.968	chrX	152677383	chrX:152676702-152677389	Island
cg18164076	-0.00439	0.003059661	-1.4337	0.154460774	0.968	chrX	153059963	chrX:153059275-153060557	Island	IDH3G;SSR4;IDH3G;IDH3G;IDH3G	5'UTR;TSS200;1stExon;5'UTR;1stExon
cg00901211	0.00514	0.003584432	1.4335	0.154531659	0.968	chrX	118602569	chrX:118602158-118603318	Island	LOC100303728;SLC25A5	Body;1stExon
cg07405239	-0.00395	0.002754196	-1.4335	0.15453373	0.968	chrX	34406213	chrX:34405907-34406376	Island
cg05565735	0.00421	0.002937649	1.4333	0.154575584	0.968	chrX	119869295	chrX:119866819-119867135	S_Shelf
cg18001119	0.00478	0.003332566	1.4332	0.154613924	0.968	chrX	47424678	chrX:47420402-47421099	S_Shelf	ARAF	Body
cg02492740	-0.00497	0.00347071	-1.433	0.154659389	0.968	chrX	56590362	chrX:56589945-56590514	Island	UBQLN2	1stExon
cg19992190	0.0058	0.004050709	1.4322	0.154887534	0.968	chrX	21857624	chrX:21857591-21858204	Island	MBTPS2	TSS200
cg03512369	0.0044	0.003073672	1.4319	0.154984153	0.968	chrX	114827259		OpenSea	PLS3;PLS3	5'UTR;TSS1500
cg07474356	0.00467	0.003258916	1.4315	0.155089852	0.968	chrX	91034003	chrX:91033993-91034623	Island	PCDH11X	TSS1500
cg09192327	-0.00472	0.003296146	-1.4313	0.155163804	0.968	chrX	153029556	chrX:153032468-153033354	N_Shelf	PLXNB3;PLXNB3	TSS200;TSS200
cg05655038	0.00512	0.00357798	1.4312	0.155168491	0.968	chrX	152687670	chrX:152686121-152687199	S_Shore
cg06620299	0.00458	0.003200768	1.4307	0.155321543	0.968	chrX	130215993	chrX:130216330-130216902	N_Shore	FLJ30058	Body
cg04562662	0.00392	0.002738056	1.4303	0.155446289	0.968	chrX	73162779	chrX:73164003-73164247	N_Shore	LOC554203	TSS1500
cg01558501	0.00444	0.00310455	1.4296	0.155636655	0.968	chrX	99667223	chrX:99666900-99667224	Island
cg03791917	0.00541	0.003786943	1.4295	0.155678753	0.968	chrX	100641287		OpenSea	BTK	TSS200
cg21978299	-0.00424	0.002966981	-1.4285	0.155945141	0.968	chrX	119737955		OpenSea	MCTS1;MCTS1;MCTS1	5'UTR;TSS1500;1stExon
cg04427987	0.00375	0.00262572	1.4279	0.156114608	0.968	chrX	124453701	chrX:124453902-124454150	N_Shore
cg17125315	0.00381	0.00266987	1.4279	0.156129131	0.968	chrX	74963322		OpenSea	TTC3L	TSS1500
cg12980185	0.00596	0.004179322	1.4267	0.156462826	0.968	chrX	154255174	chrX:154254915-154255696	Island	FUNDC2;FUNDC2	5'UTR;1stExon
cg20959965	0.00395	0.00276705	1.4264	0.156552379	0.968	chrX	37606012		OpenSea
cg12814305	-0.00394	0.002760463	-1.4264	0.156560799	0.968	chrX	19530601	chrX:19533003-19533551	N_Shelf	MAP3K15	Body
cg14996291	0.00568	0.003982687	1.4256	0.156776736	0.968	chrX	69662278	chrX:69665102-69665355	N_Shelf
cg20465655	0.00515	0.003613148	1.424	0.157259386	0.968	chrX	132095282	chrX:132090363-132092617	S_Shelf	HS6ST2;HS6ST2;HS6ST2;HS6ST2	5'UTR;1stExon;5'UTR;1stExon
cg16564271	-0.00399	0.002801272	-1.4239	0.157266567	0.968	chrX	138769193		OpenSea	MCF2	5'UTR
cg00412010	-0.00493	0.003465871	-1.4238	0.157313078	0.968	chrX	110339837	chrX:110339364-110339679	S_Shore	PAK3;PAK3;PAK3	5'UTR;5'UTR;5'UTR
cg09834142	0.00618	0.004338564	1.4237	0.157348714	0.968	chrX	64255215	chrX:64254408-64255291	Island
cg18731813	0.0046	0.003230979	1.4231	0.157501015	0.968	chrX	100805683	chrX:100807793-100808048	N_Shelf	ARMCX1	5'UTR
cg24665612	0.00484	0.003398897	1.4229	0.157578632	0.968	chrX	134971730		OpenSea	CT45A6	TSS1500
cg12614178	0.00512	0.003598194	1.4223	0.157732943	0.968	chrX	41782685	chrX:41782106-41783258	Island	CASK;CASK;CASK	TSS1500;TSS1500;TSS1500
cg06922569	-0.00448	0.003153577	-1.422	0.157822128	0.968	chrX	47420444	chrX:47420402-47421099	Island	ARAF	TSS200
cg01991530	-0.00421	0.002960659	-1.422	0.157831666	0.968	chrX	21857632	chrX:21857591-21858204	Island	MBTPS2	TSS200
cg05673087	0.00404	0.002841096	1.4211	0.158103559	0.968	chrX	14048156	chrX:14047743-14048309	Island	GEMIN8;GEMIN8;GEMIN8	TSS200;TSS200;TSS200
cg18834878	0.00415	0.002920833	1.4208	0.158176375	0.968	chrX	105067311	chrX:105066349-105067110	S_Shore	NRK	Body
cg03273615	0.00488	0.003432393	1.4207	0.158205726	0.968	chrX	106362373	chrX:106361519-106361900	S_Shore	RBM41;RBM41	TSS1500;TSS1500
cg09146364	-0.0053	0.003734188	-1.4194	0.158585522	0.968	chrX	68724602	chrX:68723731-68726051	Island	FAM155B	TSS1500
cg18747090	0.00462	0.003251979	1.4192	0.158643329	0.968	chrX	7896231	chrX:7895077-7895608	S_Shore	PNPLA4;PNPLA4	TSS1500;TSS1500
cg03683587	0.00489	0.003451901	1.4179	0.159018706	0.968	chrX	50557066	chrX:50556224-50557179	Island	SHROOM4;SHROOM4	TSS200;TSS200
cg14825312	0.00483	0.003409613	1.4179	0.15903514	0.968	chrX	154002826		OpenSea	DKC1;DKC1;SNORA56	Body;Body;TSS1500
cg00854963	0.00392	0.002764575	1.4169	0.159310163	0.968	chrX	70364566		OpenSea	NLGN3;NLGN3;NLGN3	TSS200;TSS200;TSS200
cg03598440	-0.00486	0.003431615	-1.4167	0.159358798	0.968	chrX	99663330	chrX:99661653-99665358	Island	PCDH19;PCDH19	1stExon;1stExon
cg00598664	0.00531	0.003748395	1.4164	0.159450666	0.968	chrX	152938750	chrX:152938634-152939544	Island	PNCK;PNCK	Body;TSS200
cg04574723	0.00428	0.003025336	1.4154	0.159750391	0.968	chrX	69479214		OpenSea	P2RY4	1stExon
cg13501371	0.00676	0.004782466	1.4144	0.160045351	0.968	chrX	110039194	chrX:110038946-110039370	Island	CHRDL1;CHRDL1;CHRDL1;CHRDL1;CHRDL1;CHRDL1;CHRDL1	5'UTR;TSS200;1stExon;1stExon;5'UTR;5'UTR;1stExon
cg16770948	-0.00431	0.003045424	-1.4139	0.16017786	0.968	chrX	70474108	chrX:70473812-70474287	Island	ZMYM3;ZMYM3;BCYRN1;ZMYM3;ZMYM3	5'UTR;TSS200;Body;5'UTR;5'UTR
cg05933703	0.00427	0.00302347	1.4139	0.160189406	0.968	chrX	51361383	chrX:51360851-51361777	Island
cg05801573	-0.00387	0.002735203	-1.4137	0.160251064	0.968	chrX	142722740	chrX:142721410-142722958	Island	SLITRK4;SLITRK4	5'UTR;1stExon
cg05028071	-0.00459	0.003248245	-1.4134	0.160323795	0.968	chrX	48900948	chrX:48900510-48901469	Island	TFE3;TFE3	1stExon;5'UTR
cg20112962	0.0036	0.002545273	1.413	0.160461989	0.968	chrX	106449726	chrX:106449029-106449740	Island	CXorf41;NUP62CL;CXorf41	TSS200;TSS200;TSS200
cg13190540	-0.0062	0.004389451	-1.413	0.160467631	0.968	chrX	71289504		OpenSea	NHSL2	Body
cg09324116	-0.00471	0.003336262	-1.4128	0.160525281	0.968	chrX	14048281	chrX:14047743-14048309	Island	GEMIN8;GEMIN8;GEMIN8	TSS1500;TSS1500;TSS1500
cg00514746	0.00505	0.003574985	1.4127	0.160538556	0.968	chrX	37350627	chrX:37350984-37351494	N_Shore
cg07674520	0.0041	0.0029006	1.4124	0.160628353	0.968	chrX	48659624	chrX:48659712-48660629	N_Shore	HDAC6	TSS1500
cg14542503	0.00535	0.003790103	1.4116	0.160857853	0.968	chrX	79270225		OpenSea	TBX22;TBX22	TSS200;TSS200
cg06583412	-0.00402	0.002851055	-1.4103	0.161243932	0.968	chrX	102001318	chrX:102000689-102001558	Island	BHLHB9;BHLHB9;BHLHB9;BHLHB9;BHLHB9;BHLHB9;BHLHB9;BHLHB9	5'UTR;5'UTR;5'UTR;5'UTR;5'UTR;5'UTR;5'UTR;5'UTR
cg05104476	-0.00525	0.003719692	-1.4101	0.161295794	0.968	chrX	49092076	chrX:49091934-49092233	Island	CCDC22;CCDC22	5'UTR;1stExon
cg05877833	0.00527	0.003738854	1.4098	0.161407043	0.968	chrX	54957261		OpenSea	TRO;TRO;TRO	Body;Body;Body
cg01051089	-0.00473	0.003356464	-1.4084	0.161796254	0.968	chrX	19989310		OpenSea	CXorf23	TSS1500
cg05193067	-0.00313	0.002222034	-1.408	0.161912765	0.968	chrX	102602623		OpenSea
cg06093412	0.00509	0.003616175	1.4078	0.161996458	0.968	chrX	47518594	chrX:47518015-47518850	Island	LOC100133957;LOC100133957;UXT;UXT	Body;Body;TSS200;TSS200
cg19039368	-0.00452	0.003213164	-1.4075	0.16207172	0.968	chrX	128812506	chrX:128812232-128812519	Island
cg23905908	0.00467	0.003315217	1.4074	0.162107037	0.968	chrX	71401384		OpenSea	PIN4;PIN4;PIN4	TSS200;TSS200;TSS200
cg08323957	-0.0048	0.003411852	-1.4069	0.162250436	0.968	chrX	110187600		OpenSea	PAK3;PAK3;PAK3;PAK3	5'UTR;1stExon;5'UTR;1stExon
cg04392694	0.00299	0.00212392	1.4067	0.162309981	0.968	chrX	49019049	chrX:49019048-49019334	Island	MAGIX;MAGIX;MAGIX;MAGIX	TSS200;TSS1500;TSS200;TSS200
cg16219026	-0.0042	0.002986666	-1.4067	0.162310019	0.968	chrX	51483952	chrX:51486414-51487010	N_Shelf
cg13987126	0.00494	0.003511368	1.4059	0.16253241	0.968	chrX	44729166	chrX:44731602-44733266	N_Shelf
cg01821906	0.00601	0.004274664	1.4058	0.162588799	0.968	chrX	103268245	chrX:103267755-103268449	Island	H2BFWT;MIR1256;H2BFWT	5'UTR;Body;1stExon
cg03748372	0.00438	0.003116074	1.4057	0.162602356	0.968	chrX	49126128	chrX:49125645-49127200	Island	PPP1R3F	TSS200
cg08759036	0.00487	0.003463584	1.4049	0.162852947	0.968	chrX	128674134	chrX:128674133-128674727	Island	OCRL;OCRL	TSS200;TSS200
cg18110168	0.00522	0.003717549	1.4047	0.162896526	0.968	chrX	50557055	chrX:50556224-50557179	Island	SHROOM4;SHROOM4	TSS200;TSS200
cg08414231	-0.00533	0.003794779	-1.4046	0.162931377	0.968	chrX	3264864	chrX:3263353-3265347	Island	MXRA5	TSS200
cg13825930	-0.00428	0.003045263	-1.4043	0.163029189	0.968	chrX	8751330	chrX:8751285-8751608	Island
cg06443888	-0.00458	0.003258968	-1.404	0.163098224	0.968	chrX	107980132	chrX:107978210-107980145	Island	IRS4	TSS1500
cg08470131	0.005	0.003559218	1.4036	0.163229046	0.968	chrX	50213842	chrX:50213658-50213983	Island	DGKK	TSS200
cg18779570	0.00615	0.004383017	1.4034	0.163297367	0.968	chrX	44165795	chrX:44169510-44169765	N_Shelf	EFHC2	Body
cg16801826	0.00473	0.003374215	1.4023	0.163609399	0.968	chrX	54587084		OpenSea	GNL3L	3'UTR
cg11290635	0.00394	0.002810582	1.402	0.163712172	0.968	chrX	72666403	chrX:72667157-72667590	N_Shore	CDX4	TSS1500
cg00466309	-0.00434	0.003093818	-1.4019	0.163736613	0.968	chrX	148622572	chrX:148622270-148623178	Island	LOC100131434;CXorf40A;CXorf40A	TSS1500;5'UTR;1stExon
cg09146129	-0.0047	0.003356994	-1.4008	0.164064232	0.968	chrX	95940102	chrX:95939630-95940366	Island	DIAPH2;DIAPH2	1stExon;1stExon
cg15359342	-0.00294	0.002100173	-1.4008	0.164069278	0.968	chrX	20154586		OpenSea	SCARNA9L;EIF1AX	TSS200;Body
cg08316488	0.00534	0.003811902	1.4007	0.164094538	0.968	chrX	149396268		OpenSea	MIR2114	Body
cg11275015	0.00501	0.003575703	1.4005	0.164155758	0.968	chrX	52685426		OpenSea	SSX7	TSS1500
cg10462174	-0.00324	0.002311795	-1.3998	0.164363867	0.968	chrX	71462220	chrX:71458560-71459202	S_Shelf	PIN4	Body
cg02330362	-0.00455	0.003249906	-1.3986	0.164724774	0.968	chrX	70402012	chrX:70401862-70402213	Island
cg07051329	-0.00448	0.003206192	-1.3986	0.164732001	0.968	chrX	110039369	chrX:110038946-110039370	Island	CHRDL1;CHRDL1;CHRDL1;CHRDL1	TSS200;TSS200;TSS200;TSS1500
cg05184682	-0.00374	0.002677272	-1.3984	0.164782501	0.968	chrX	21857796	chrX:21857591-21858204	Island	MBTPS2;MBTPS2	5'UTR;1stExon
cg17040469	0.003	0.002143355	1.3975	0.165059276	0.968	chrX	129255079	chrX:129254555-129255097	Island
cg15040731	0.00503	0.0035995	1.3974	0.165075105	0.968	chrX	150344901	chrX:150345615-150346577	N_Shore	GPR50	TSS200
cg00862041	-0.00489	0.003502485	-1.3971	0.165160586	0.968	chrX	101967017	chrX:101966967-101967970	Island	GPRASP2;GPRASP2	TSS1500;TSS1500
cg10857887	0.0041	0.002936866	1.3968	0.165267032	0.968	chrX	148622612	chrX:148622270-148623178	Island	LOC100131434;CXorf40A;CXorf40A	TSS1500;5'UTR;1stExon
cg21329507	0.00569	0.00407722	1.3963	0.165400941	0.968	chrX	119445530	chrX:119444859-119445272	S_Shore	FAM70A;FAM70A;FAM70A	TSS200;TSS200;TSS200
cg27618278	0.0034	0.002437117	1.3961	0.165485222	0.968	chrX	38189463	chrX:38186422-38187010	S_Shelf
cg12064213	0.00458	0.003282483	1.396	0.165495718	0.968	chrX	9982520	chrX:9982513-9984583	Island	WWC3	TSS1500
cg05245722	0.0052	0.003723069	1.3959	0.165532654	0.968	chrX	92929190	chrX:92928546-92928786	S_Shore	FAM133A;FAM133A;FAM133A;FAM133A;FAM133A;FAM133A;FAM133A;NAP1L3;FAM133A	1stExon;1stExon;1stExon;5'UTR;5'UTR;5'UTR;5'UTR;TSS1500;1stExon
cg06298190	-0.00427	0.003062195	-1.3958	0.16556513	0.968	chrX	138913929		OpenSea	ATP11C;ATP11C	Body;Body
cg19912739	-0.00373	0.002669618	-1.3955	0.165654244	0.968	chrX	149531880	chrX:149529540-149534090	Island
cg16595877	0.00413	0.002957386	1.395	0.16578781	0.968	chrX	128903490		OpenSea	XPNPEP2	3'UTR
cg11186981	-0.00456	0.00327028	-1.3946	0.165917636	0.968	chrX	150151784	chrX:150151106-150152457	Island	HMGB3;HMGB3	1stExon;5'UTR
cg03329583	0.0039	0.002798415	1.3942	0.166052683	0.968	chrX	49053740	chrX:49056348-49056887	N_Shelf	SYP	Body
cg11867195	0.00493	0.003536738	1.3937	0.166187301	0.968	chrX	119384450	chrX:119384369-119385058	Island	ZBTB33	TSS200
cg03440272	-0.00416	0.002985876	-1.3926	0.166535486	0.968	chrX	51139066	chrX:51138953-51139255	Island
cg01309671	0.00464	0.003331815	1.3923	0.166629375	0.968	chrX	133941225		OpenSea	FAM122C;FAM122C;FAM122C;FAM122C;FAM122C;FAM122C;FAM122C;FAM122C;FAM122C;FAM122C;FAM122C;FAM122C;FAM122C	5'UTR;5'UTR;5'UTR;5'UTR;1stExon;Body;1stExon;1stExon;5'UTR;1stExon;1stExon;1stExon;5'UTR
cg03245429	0.00607	0.004359864	1.3919	0.166742106	0.968	chrX	114524308		OpenSea	LUZP4;LUZP4	1stExon;5'UTR
cg19593957	-0.00383	0.002752913	-1.3918	0.166756388	0.968	chrX	10588208	chrX:10588199-10588486	Island	MID1;MID1;MID1	5'UTR;5'UTR;5'UTR
cg15395087	0.0041	0.002947842	1.3916	0.166812989	0.968	chrX	69282740	chrX:69282384-69283285	Island	OTUD6A	1stExon
cg13919860	0.00522	0.003751262	1.391	0.167015531	0.968	chrX	103217684	chrX:103217140-103217713	Island	TMSB15B;MIR1256	5'UTR;Body
cg15730931	-0.00352	0.002533184	-1.3908	0.167078264	0.968	chrX	149530190	chrX:149529540-149534090	Island
cg17385437	0.00408	0.002935974	1.3908	0.16708147	0.968	chrX	54523049	chrX:54521445-54522749	S_Shore	FGD1	TSS1500
cg03717424	-0.00494	0.003551375	-1.3904	0.167178653	0.968	chrX	67651132	chrX:67652946-67653907	N_Shore	OPHN1	Body
cg00258480	-0.00429	0.003089726	-1.39	0.167321369	0.968	chrX	48776587	chrX:48775763-48776813	Island	PIM2	TSS200
cg04059198	0.00494	0.003551848	1.3899	0.167326327	0.968	chrX	129115067	chrX:129113845-129118029	Island
cg01207755	0.00493	0.003546093	1.3894	0.167505627	0.968	chrX	49687058	chrX:49687027-49687993	Island	CLCN5;CLCN5	TSS200;TSS200
cg04144603	-0.00347	0.00249595	-1.3891	0.167580761	0.968	chrX	47489551		OpenSea	CFP;CFP;CFP	5'UTR;TSS200;1stExon
cg15612444	-0.00519	0.003735304	-1.3885	0.167774841	0.968	chrX	110924389	chrX:110924384-110925275	Island	ALG13;ALG13;ALG13;ALG13;ALG13;ALG13;ALG13;ALG13;ALG13;ALG13;ALG13;ALG13;ALG13;ALG13;ALG13;ALG13	TSS1500;TSS200;1stExon;5'UTR;TSS200;1stExon;TSS200;Body;5'UTR;1stExon;5'UTR;1stExon;TSS200;TSS200;Body;5'UTR
cg22332884	-0.00464	0.00334051	-1.3882	0.167847658	0.968	chrX	48980256	chrX:48979844-48980266	Island	GPKOW	TSS200
cg21771569	0.00459	0.003309371	1.3882	0.167858574	0.968	chrX	18446114	chrX:18443120-18444426	S_Shore	CDKL5	5'UTR
cg17517993	0.00407	0.002929964	1.3881	0.167886249	0.968	chrX	134478564	chrX:134478644-134479057	N_Shore	ZNF449;ZNF75D	TSS200;TSS1500
cg19229422	-0.00398	0.002866852	-1.3879	0.167949948	0.968	chrX	28629418		OpenSea	IL1RAPL1	5'UTR
cg03508597	0.00583	0.004197618	1.3878	0.167974414	0.968	chrX	45060356		OpenSea	CXorf36;CXorf36	TSS1500;TSS1500
cg25834869	0.00506	0.003644581	1.3878	0.167977781	0.968	chrX	110924347	chrX:110924384-110925275	N_Shore	ALG13;ALG13;ALG13;ALG13;ALG13;ALG13;ALG13;ALG13;ALG13;ALG13;ALG13;ALG13;ALG13;ALG13;ALG13;ALG13	TSS1500;TSS200;1stExon;5'UTR;TSS200;1stExon;TSS200;Body;5'UTR;1stExon;5'UTR;1stExon;TSS200;TSS200;Body;5'UTR
cg20071884	-0.00421	0.003036753	-1.3873	0.168134084	0.968	chrX	118284647	chrX:118284519-118285065	Island	KIAA1210	TSS200
cg20430749	0.00405	0.00291707	1.3869	0.168255307	0.968	chrX	51075273	chrX:51075272-51076331	Island	NUDT10	5'UTR
cg05127178	-0.00417	0.003010761	-1.3866	0.168333207	0.968	chrX	51636111	chrX:51637830-51638076	N_Shore	MAGED1;MAGED1;MAGED1	TSS1500;5'UTR;TSS1500
cg12731488	0.00383	0.002762654	1.3866	0.168357282	0.968	chrX	37893211		OpenSea	SYTL5;SYTL5;SYTL5	Body;1stExon;Body
cg15664701	-0.00438	0.003161327	-1.3861	0.168501648	0.968	chrX	119030658		OpenSea	AKAP14;AKAP14;AKAP14	5'UTR;5'UTR;5'UTR
cg08695223	-0.00504	0.003633987	-1.3856	0.168652082	0.968	chrX	135067793	chrX:135067507-135068309	Island	SLC9A6;SLC9A6	1stExon;1stExon
cg19059427	-0.00366	0.002642523	-1.3854	0.168700384	0.968	chrX	54519056	chrX:54521445-54522749	N_Shelf	FGD1	Body
cg21119901	0.00309	0.002232094	1.3851	0.168794576	0.968	chrX	12993571	chrX:12993107-12994599	Island	TMSL3;TMSB4X	5'UTR;5'UTR
cg01123965	0.00524	0.003780955	1.3849	0.168861917	0.968	chrX	39866890	chrX:39864525-39869106	Island
cg08461617	-0.00485	0.003501179	-1.3848	0.168891877	0.968	chrX	19534066	chrX:19533003-19533551	S_Shore	MAP3K15	TSS1500
cg19535369	0.00655	0.00472719	1.3846	0.168951197	0.968	chrX	15808692	chrX:15808190-15808824	Island	ZRSR2	Body
cg08777147	0.00531	0.003837739	1.3846	0.168952223	0.968	chrX	39953550	chrX:39953434-39969247	Island	BCOR;BCOR;BCOR;BCOR	5'UTR;5'UTR;5'UTR;5'UTR
cg10321928	-0.00428	0.00308891	-1.3845	0.168987984	0.968	chrX	100604176	chrX:100603622-100603950	S_Shore	TIMM8A;TIMM8A	TSS1500;TSS1500
cg18450499	0.00391	0.002823373	1.384	0.169122083	0.968	chrX	53707967	chrX:53710495-53711457	N_Shelf	HUWE1	5'UTR
cg11468748	0.00503	0.003637264	1.384	0.169135624	0.968	chrX	148587019	chrX:148586552-148586984	S_Shore	IDS;IDS;IDS	TSS200;TSS200;TSS200
cg05335577	0.00564	0.00407835	1.3838	0.169184791	0.968	chrX	70331493		OpenSea	IL2RG	TSS200
cg15508450	0.00476	0.003443181	1.3829	0.169458856	0.968	chrX	129194982	chrX:129194007-129194703	S_Shore
cg06705078	-0.00516	0.003734344	-1.3824	0.169624303	0.968	chrX	102884538	chrX:102884436-102884677	Island	TCEAL1;TCEAL1;TCEAL1	5'UTR;5'UTR;5'UTR
cg08352336	-0.00473	0.003423762	-1.3822	0.169677073	0.968	chrX	56755717		OpenSea	LOC550643	Body
cg12598428	0.00417	0.003020384	1.3821	0.169712924	0.968	chrX	153607534	chrX:153606334-153608237	Island	EMD	TSS200
cg11409998	-0.00454	0.003288508	-1.382	0.169759462	0.968	chrX	139587372	chrX:139585867-139588578	Island	SOX3	TSS200
cg11506821	0.00638	0.004614107	1.3819	0.169792418	0.968	chrX	153362123	chrX:153362568-153363473	N_Shore	MECP2;MECP2	Body;5'UTR
cg05407550	0.00404	0.002921746	1.3818	0.169796205	0.968	chrX	154250784		OpenSea	F8	1stExon
cg18812977	-0.00447	0.003235339	-1.3817	0.169826308	0.968	chrX	46919898		OpenSea	PHF16;PHF16	3'UTR;3'UTR
cg17625157	0.00417	0.003018016	1.3814	0.169935679	0.968	chrX	57161994	chrX:57163646-57163868	N_Shore
cg01135626	0.00515	0.00372772	1.3811	0.170017472	0.968	chrX	72667095	chrX:72667157-72667590	N_Shore	CDX4	1stExon
cg23851205	-0.00459	0.003327232	-1.381	0.170050201	0.968	chrX	38186919	chrX:38186422-38187010	Island	RPGR;RPGR	TSS200;TSS200
cg01084827	-0.00357	0.002585565	-1.3805	0.170199537	0.968	chrX	55515720	chrX:55515067-55515544	S_Shore	USP51	TSS200
cg15755092	0.00518	0.003752175	1.3804	0.170225722	0.968	chrX	118602418	chrX:118602158-118603318	Island	LOC100303728;SLC25A5;SLC25A5	Body;1stExon;5'UTR
cg05313317	0.00414	0.002998963	1.3804	0.170247738	0.968	chrX	43833081		OpenSea	NDP	TSS200
cg07519908	-0.00501	0.003629946	-1.38	0.170345076	0.968	chrX	18443723	chrX:18443120-18444426	Island	CDKL5	TSS200
cg11466638	-0.00382	0.002770845	-1.38	0.17034876	0.968	chrX	20060410		OpenSea	MAP7D2;MAP7D2;MAP7D2;MAP7D2	Body;Body;Body;Body
cg07516457	-0.00501	0.003628157	-1.38	0.170370467	0.968	chrX	70585931	chrX:70585715-70587063	Island	TAF1;BCYRN1;TAF1	TSS200;Body;TSS200
cg07174097	-0.00441	0.003196713	-1.3799	0.170394862	0.968	chrX	107018607	chrX:107018606-107019611	Island	TSC22D3	1stExon
cg10444261	0.00398	0.002887216	1.379	0.170655633	0.968	chrX	15693037	chrX:15693104-15694073	N_Shore	CA5BP	TSS200
cg11307246	0.00474	0.00343729	1.379	0.170669948	0.968	chrX	102319998	chrX:102318601-102319304	S_Shore	BEX1	TSS1500
cg21761699	0.00396	0.002871341	1.379	0.170680424	0.968	chrX	41108958	chrX:41112818-41113139	N_Shelf
cg11858468	-0.0047	0.003408213	-1.3788	0.170731007	0.968	chrX	133371052	chrX:133371069-133371718	N_Shore	CCDC160	TSS200
cg05740959	0.00491	0.003560148	1.3782	0.170907378	0.968	chrX	49087234	chrX:49087209-49087520	Island	CACNA1F	Body
cg11009400	-0.00392	0.00284369	-1.3777	0.171067179	0.968	chrX	3235539	chrX:3235151-3235731	Island	MXRA5	Body
cg19718903	-0.00375	0.002723588	-1.3777	0.171080409	0.968	chrX	129091104	chrX:129091066-129091628	Island
cg03717635	0.00424	0.003081412	1.377	0.171271604	0.968	chrX	13586855	chrX:13587648-13588221	N_Shore	EGFL6;EGFL6	TSS1500;TSS1500
cg07198771	0.00536	0.003894778	1.3766	0.171403335	0.968	chrX	99987179	chrX:99986423-99987185	Island	SYTL4;SYTL4	TSS200;TSS1500
cg09510036	-0.00481	0.003492682	-1.3764	0.171477518	0.968	chrX	69396399		OpenSea	DGAT2L6	TSS1500
cg12550885	0.00369	0.002678492	1.3763	0.171499344	0.968	chrX	139015212	chrX:139013862-139015491	Island
cg03035653	0.00584	0.004244344	1.3763	0.171510351	0.968	chrX	99662932	chrX:99661653-99665358	Island	PCDH19;PCDH19	1stExon;1stExon
cg06457149	-0.00315	0.002292438	-1.3761	0.17155425	0.968	chrX	114468096	chrX:114468095-114468453	Island	LRCH2	Body
cg02939364	-0.00406	0.002947283	-1.376	0.171577816	0.968	chrX	18443708	chrX:18443120-18444426	Island	CDKL5	TSS200
cg00981879	0.00541	0.003929106	1.376	0.171586862	0.968	chrX	39680221	chrX:39680140-39681418	Island
cg12817924	0.00401	0.002912977	1.3759	0.171621788	0.968	chrX	13588162	chrX:13587648-13588221	Island	EGFL6;EGFL6	Body;Body
cg09875833	-0.00448	0.003257832	-1.3754	0.171772078	0.968	chrX	39864897	chrX:39864525-39869106	Island
cg07180121	0.00469	0.003413327	1.3751	0.171882223	0.968	chrX	136134878	chrX:136134510-136135269	Island
cg00116265	0.00497	0.003619962	1.3741	0.172163526	0.968	chrX	46306111	chrX:46306249-46306838	N_Shore	ZNF673;ZNF673;ZNF673;ZNF673	TSS1500;TSS1500;TSS1500;TSS1500
cg07344627	-0.00415	0.003017029	-1.3741	0.172192038	0.968	chrX	125687011	chrX:125685711-125686941	S_Shore	DCAF12L1	TSS200
cg12274524	0.00539	0.003925834	1.3734	0.172393032	0.968	chrX	48772845	chrX:48775763-48776813	N_Shelf	PIM2	Body
cg02370478	-0.004	0.002913158	-1.3733	0.172423685	0.968	chrX	106241676	chrX:106242506-106243593	N_Shore	MORC4;MORC4	Body;Body
cg02758183	-0.00355	0.002584911	-1.3727	0.172613483	0.968	chrX	15376140		OpenSea	FIGF	Body
cg17410803	-0.00361	0.002629723	-1.3725	0.172680376	0.968	chrX	3260117	chrX:3263353-3265347	N_Shelf	MXRA5	Body
cg22403382	-0.00545	0.003971648	-1.3724	0.172713674	0.968	chrX	55115456		OpenSea	PAGE2	TSS200
cg11308037	-0.00382	0.002783829	-1.3721	0.172794365	0.968	chrX	153744609	chrX:153744211-153744831	Island	FAM3A;FAM3A;FAM3A;FAM3A;FAM3A	TSS200;TSS200;TSS200;TSS200;TSS200
cg08279496	0.00478	0.003483456	1.3714	0.173026223	0.968	chrX	133370993	chrX:133371069-133371718	N_Shore	CCDC160	TSS200
cg06016676	-0.00464	0.003383651	-1.3711	0.173115849	0.968	chrX	63263994	chrX:63263904-63264129	Island
cg01086868	0.00436	0.00318252	1.3708	0.173193633	0.968	chrX	66764531	chrX:66766037-66766279	N_Shore	AR;AR	1stExon;5'UTR
cg10607675	0.00483	0.003526599	1.3707	0.173232681	0.968	chrX	21674415	chrX:21674018-21677066	Island	KLHL34	1stExon
cg08762253	0.00417	0.003042801	1.3706	0.173267899	0.968	chrX	103031565		OpenSea	PLP1;PLP1;PLP1;PLP1	TSS200;1stExon;TSS200;5'UTR
cg13935560	0.00468	0.003417218	1.3704	0.173321139	0.968	chrX	134048490	chrX:134048706-134049272	N_Shore	MOSPD1	5'UTR
cg11530701	-0.004	0.002923644	-1.3695	0.173615461	0.968	chrX	11157610	chrX:11156942-11157564	S_Shore	ARHGAP6;ARHGAP6	Body;Body
cg16618605	-0.00387	0.002824842	-1.3693	0.173665297	0.968	chrX	151128222		OpenSea	GABRE;MIR452	Body;TSS200
cg13789561	0.00484	0.003531366	1.3692	0.173711325	0.968	chrX	47420453	chrX:47420402-47421099	Island	ARAF	TSS200
cg16967668	0.00413	0.003017866	1.3691	0.173722578	0.968	chrX	118824969	chrX:118826452-118827731	N_Shore	SEPT6;SEPT6;SEPT6;SEPT6	Body;Body;Body;Body
cg01046746	0.00481	0.003514391	1.3691	0.173736201	0.968	chrX	150863961	chrX:150863179-150864078	Island
cg20216854	0.00481	0.003515725	1.3686	0.173889305	0.968	chrX	19817872		OpenSea	SH3KBP1;SH3KBP1;SH3KBP1	Body;1stExon;5'UTR
cg11926150	0.0044	0.003213218	1.3685	0.173919316	0.968	chrX	13645186		OpenSea	EGFL6;EGFL6	Body;Body
cg00815013	0.00467	0.003411708	1.3684	0.173940763	0.968	chrX	107681737		OpenSea	COL4A5;COL4A6;COL4A6;COL4A5;COL4A5	TSS1500;TSS200;Body;TSS1500;TSS1500
cg05804339	0.0064	0.004675566	1.3682	0.174017804	0.968	chrX	40036023	chrX:40036252-40036508	N_Shore	BCOR;BCOR	5'UTR;5'UTR
cg21759095	0.00489	0.003573334	1.3677	0.17416425	0.968	chrX	21875451	chrX:21875378-21875638	Island	YY2;MBTPS2	1stExon;Body
cg12228355	0.0048	0.003512954	1.3677	0.17416899	0.968	chrX	133369745	chrX:133371069-133371718	N_Shore	CCDC160	TSS1500
cg14127907	-0.00408	0.002985753	-1.3676	0.174203667	0.968	chrX	135579045	chrX:135579001-135580099	Island	HTATSF1;HTATSF1	TSS1500;TSS200
cg04044631	-0.00352	0.002576491	-1.3673	0.174284446	0.968	chrX	153220786	chrX:153218818-153219172	S_Shore	HCFC1	Body
cg12737160	-0.00388	0.002834369	-1.3672	0.174327591	0.968	chrX	107681482		OpenSea	COL4A6;COL4A6;COL4A6	1stExon;Body;5'UTR
cg15338441	0.00455	0.003324409	1.3672	0.174331692	0.968	chrX	17386584		OpenSea
cg17348578	-0.00434	0.003171246	-1.3671	0.17436675	0.968	chrX	136135503	chrX:136134510-136135269	S_Shore
cg01231576	0.00407	0.002976828	1.367	0.174372494	0.968	chrX	152940659	chrX:152938634-152939544	S_Shore	PNCK	TSS1500
cg09275137	-0.00468	0.003423326	-1.367	0.174376836	0.968	chrX	153238579	chrX:153236071-153238480	S_Shore	TMEM187	5'UTR
cg13554270	0.00459	0.003361394	1.3653	0.174909958	0.968	chrX	99942073		OpenSea	SYTL4;SYTL4	Body;Body
cg26623222	-0.00504	0.003690074	-1.3652	0.174965723	0.968	chrX	144712731	chrX:144712421-144713318	Island
cg07295246	0.00437	0.00320133	1.3651	0.17497618	0.968	chrX	19904780	chrX:19905027-19906557	N_Shore	SH3KBP1	Body
cg17651942	0.0045	0.003297734	1.3649	0.175043178	0.968	chrX	104465788		OpenSea	IL1RAPL2;TEX13A	Body;TSS1500
cg12116535	-0.00491	0.00359485	-1.3648	0.175088512	0.968	chrX	138775076	chrX:138773796-138774673	S_Shore	MCF2	5'UTR
cg18430208	-0.00398	0.002919547	-1.3646	0.175143656	0.968	chrX	15756384	chrX:15756051-15756636	Island	CA5B	TSS200
cg13539181	0.0058	0.004249086	1.3644	0.175214955	0.968	chrX	109246271	chrX:109245900-109246673	Island	TMEM164;TMEM164	TSS200;5'UTR
cg19800913	0.00513	0.003760232	1.3632	0.175590623	0.968	chrX	134186228	chrX:134185563-134186337	Island	FAM127B;FAM127B	TSS200;TSS200
cg03845409	-0.00352	0.002579924	-1.363	0.175646833	0.968	chrX	100183878	chrX:100183877-100184344	Island	XKRX;XKRX	5'UTR;1stExon
cg15698953	0.00459	0.00336887	1.3627	0.175733153	0.968	chrX	52923437	chrX:52925885-52926421	N_Shelf
cg21786852	0.00738	0.005417896	1.3622	0.175881508	0.968	chrX	100672869	chrX:100673191-100673673	N_Shore	ARMCX4	TSS1500
cg07172237	0.00482	0.003535776	1.3619	0.175993552	0.968	chrX	134158728	chrX:134155996-134156602	S_Shelf
cg17529435	-0.00451	0.003318136	-1.3606	0.176400804	0.968	chrX	113816304	chrX:113816089-113816409	Island
cg24000816	-0.00418	0.0030728	-1.3604	0.176473793	0.968	chrX	69501942		OpenSea	RAB41	TSS200
cg02386310	-0.00437	0.003210694	-1.3602	0.176523543	0.968	chrX	48367223	chrX:48367165-48367742	Island	PORCN;PORCN;PORCN;PORCN;PORCN	TSS200;TSS200;TSS200;TSS1500;TSS1500
cg20085561	0.00424	0.003116197	1.3597	0.176689119	0.968	chrX	106960348	chrX:106959378-106959914	S_Shore	TSC22D3;TSC22D3;TSC22D3	TSS200;Body;TSS1500
cg11696466	0.00446	0.003278481	1.3595	0.176728419	0.968	chrX	119510970		OpenSea	ATP1B4;ATP1B4	Body;Body
cg08929402	-0.00307	0.002260821	-1.3595	0.176757792	0.968	chrX	114546190	chrX:114546353-114546645	N_Shore
cg18515545	0.00407	0.002995866	1.359	0.176900915	0.968	chrX	15288312		OpenSea	ASB9;ASB9;ASB9;ASB9;ASB9	TSS200;TSS200;TSS200;1stExon;5'UTR
cg14173330	0.00483	0.003557431	1.3588	0.176957157	0.968	chrX	99190558	chrX:99194334-99194598	N_Shelf	LOC442459	Body
cg00380985	0.004	0.002945814	1.3584	0.177086376	0.968	chrX	101397146	chrX:101397305-101397514	N_Shore	TCEAL6	5'UTR
cg14814815	0.00429	0.003159054	1.3583	0.177135683	0.968	chrX	16731867	chrX:16729925-16730938	S_Shore	CTPS2;CTPS2	TSS1500;TSS1500
cg03280420	0.00495	0.003643601	1.3578	0.177277041	0.968	chrX	73640648	chrX:73639898-73640778	Island	SLC16A2	TSS1500
cg13009425	0.0048	0.00353865	1.3573	0.177449398	0.968	chrX	18693165	chrX:18693152-18693599	Island
cg16986238	0.00423	0.003114101	1.3569	0.177568002	0.968	chrX	64960335		OpenSea	MSN	3'UTR
cg12482502	-0.00455	0.003349872	-1.3568	0.177595969	0.968	chrX	134570634	chrX:134570079-134571154	Island
cg02283106	0.00452	0.003336215	1.356	0.177858195	0.968	chrX	15756052	chrX:15756051-15756636	Island	CA5B	TSS1500
cg10448608	-0.00385	0.002839144	-1.3556	0.177989914	0.968	chrX	144903748	chrX:144903522-144903749	Island	SLITRK2;SLITRK2;SLITRK2;SLITRK2;SLITRK2;SLITRK2;SLITRK2;SLITRK2;SLITRK2	5'UTR;5'UTR;5'UTR;5'UTR;5'UTR;5'UTR;5'UTR;5'UTR;5'UTR
cg11081809	0.00475	0.003509221	1.3543	0.178388014	0.968	chrX	101143181		OpenSea	ZMAT1;ZMAT1;ZMAT1	5'UTR;1stExon;Body
cg04243127	0.00422	0.003119384	1.354	0.178489489	0.968	chrX	38211309		OpenSea	OTC	TSS1500
cg03717198	0.00582	0.004296211	1.3539	0.178503587	0.968	chrX	20285056	chrX:20284127-20286811	Island	RPS6KA3	TSS1500
cg17467287	0.00536	0.003961587	1.3539	0.178512434	0.968	chrX	44703301	chrX:44703485-44703894	N_Shore	DUSP21;DUSP21	1stExon;5'UTR
cg13681367	0.00444	0.003282439	1.3538	0.178557517	0.968	chrX	129214223		OpenSea	ELF4;ELF4	Body;Body
cg18496053	0.00438	0.00323536	1.3537	0.178567636	0.968	chrX	139587868	chrX:139585867-139588578	Island	SOX3	TSS1500
cg03944921	-0.00452	0.003339021	-1.3529	0.178834418	0.968	chrX	117479980	chrX:117479565-117480488	Island	WDR44	TSS200
cg13284386	0.00379	0.002799344	1.3528	0.178883137	0.968	chrX	131348267	chrX:131351531-131352535	N_Shelf	RAP2C	Body
cg14338025	-0.00433	0.003205519	-1.3521	0.179099616	0.968	chrX	152127622	chrX:152127380-152127623	Island	ZNF185	Body
cg17880859	0.0058	0.004292263	1.3515	0.179277088	0.968	chrX	16888414	chrX:16887742-16889250	Island	RBBP7;RBBP7	1stExon;5'UTR
cg07416427	0.00463	0.003425838	1.3515	0.179296539	0.968	chrX	10085204	chrX:10085183-10085759	Island	WWC3	Body
cg12162305	0.00589	0.004359578	1.3514	0.179325031	0.968	chrX	130423207		OpenSea	IGSF1;IGSF1;IGSF1;IGSF1;IGSF1;IGSF1;IGSF1;IGSF1;IGSF1	5'UTR;1stExon;5'UTR;1stExon;1stExon;5'UTR;1stExon;5'UTR;TSS200
cg20033444	-0.00471	0.003485338	-1.3512	0.179384265	0.968	chrX	129194010	chrX:129194007-129194703	Island
cg21699341	-0.00482	0.003569065	-1.3501	0.179745635	0.968	chrX	153603503	chrX:153602720-153603269	S_Shore	FLNA;FLNA	TSS1500;TSS1500
cg17601118	-0.0043	0.003187851	-1.35	0.179752997	0.968	chrX	100916001		OpenSea	ARMCX2;ARMCX2	TSS1500;TSS1500
cg08282969	0.00486	0.003604073	1.3497	0.179862178	0.968	chrX	122993891	chrX:122993547-122994335	Island	XIAP	TSS200
cg00170369	0.00463	0.00343127	1.3492	0.180030216	0.968	chrX	47481995	chrX:47483042-47483364	N_Shore
cg05423956	0.0031	0.002299669	1.3492	0.180033021	0.968	chrX	154030224	chrX:154033366-154033935	N_Shelf	MPP1;MPP1;MPP1;MPP1	5'UTR;Body;Body;Body
cg05472237	0.0042	0.003112595	1.3491	0.180063277	0.968	chrX	69287177	chrX:69282384-69283285	S_Shelf
cg00241296	-0.00479	0.003553976	-1.3486	0.180198437	0.968	chrX	103811315	chrX:103811550-103812043	N_Shore	IL1RAPL2;IL1RAPL2	5'UTR;1stExon
cg06162422	0.00533	0.003956721	1.3482	0.180350714	0.968	chrX	100663051	chrX:100662827-100663592	Island	HNRNPH2;HNRNPH2;GLA	TSS200;TSS200;TSS200
cg16722818	0.00453	0.003360491	1.3477	0.180501489	0.968	chrX	129067214	chrX:129066633-129067227	Island
cg20878850	0.00429	0.003180482	1.3476	0.180535703	0.968	chrX	66763685	chrX:66763684-66764077	Island	AR	TSS200
cg00935394	0.00466	0.003461168	1.3464	0.18091255	0.968	chrX	11129115	chrX:11129276-11129758	N_Shore	HCCS;HCCS	TSS1500;TSS1500
cg08784874	0.00504	0.003739973	1.3464	0.180920076	0.968	chrX	119695210	chrX:119694943-119695228	Island	CUL4B;CUL4B	Body;TSS1500
cg16328033	-0.00434	0.003227238	-1.3461	0.180997231	0.968	chrX	15353419	chrX:15353369-15354008	Island	PIGA;PIGA	5'UTR;5'UTR
cg22223709	-0.00437	0.003249108	-1.3457	0.181134147	0.968	chrX	42637305	chrX:42637008-42637383	Island	PPP1R2P9	Body
cg15228617	0.00505	0.003755066	1.3455	0.181191459	0.968	chrX	151811649		OpenSea	GABRQ	Body
cg03102729	0.00493	0.003660958	1.3453	0.181257175	0.968	chrX	120181504	chrX:120181326-120181970	Island	GLUD2;GLUD2	5'UTR;1stExon
cg21803123	0.00364	0.002708509	1.3452	0.181305815	0.968	chrX	136110846	chrX:136113583-136114232	N_Shelf
cg12384303	0.004	0.002972098	1.3448	0.181433454	0.968	chrX	135613887		OpenSea	VGLL1	TSS1500
cg03789606	0.0047	0.00349855	1.3448	0.181441331	0.968	chrX	98999604		OpenSea	LOC442459	Body
cg12128683	-0.00477	0.003549855	-1.3447	0.181451459	0.968	chrX	110924412	chrX:110924384-110925275	Island	ALG13;ALG13;ALG13;ALG13;ALG13;ALG13;ALG13;ALG13;ALG13;ALG13;ALG13;ALG13;ALG13;ALG13;ALG13;ALG13	TSS1500;1stExon;5'UTR;Body;1stExon;Body;Body;5'UTR;1stExon;Body;5'UTR;Body;1stExon;Body;Body;5'UTR
cg15374982	0.00407	0.003032037	1.3435	0.181843852	0.968	chrX	10157676		OpenSea	CLCN4	Body
cg18122289	-0.00425	0.003165796	-1.3435	0.181857865	0.968	chrX	119005791	chrX:119005251-119006217	Island	NDUFA1;RNF113A;NDUFA1	1stExon;TSS200;5'UTR
cg18785414	-0.00335	0.002496973	-1.3433	0.18192725	0.968	chrX	117631015	chrX:117629130-117629377	S_Shore	DOCK11	Body
cg10841338	0.00503	0.003748115	1.343	0.182015335	0.968	chrX	150342651	chrX:150343147-150344269	N_Shore
cg17624691	-0.00482	0.003587457	-1.3428	0.182071916	0.968	chrX	64754747	chrX:64754316-64754805	Island	LAS1L;LAS1L;LAS1L	TSS200;TSS200;TSS200
cg16524492	0.00411	0.003063404	1.3425	0.182163615	0.968	chrX	114796308	chrX:114795414-114796228	S_Shore	PLS3	5'UTR
cg00688681	-0.00421	0.00313945	-1.3424	0.182219139	0.968	chrX	53030043	chrX:53029708-53030093	Island
cg20501527	-0.00537	0.004001587	-1.3423	0.182231345	0.968	chrX	5470290		OpenSea
cg02549418	0.00433	0.003230963	1.3416	0.182450989	0.968	chrX	131573634		OpenSea	MBNL3;MBNL3;MBNL3	5'UTR;1stExon;1stExon
cg13675330	-0.00523	0.003895709	-1.3415	0.182480314	0.968	chrX	14048019	chrX:14047743-14048309	Island	GEMIN8;GEMIN8;GEMIN8;GEMIN8;GEMIN8;GEMIN8	1stExon;1stExon;5'UTR;5'UTR;1stExon;5'UTR
cg16561743	-0.00433	0.003225808	-1.3411	0.182618081	0.968	chrX	19984992		OpenSea	CXorf23	Body
cg02644889	0.00449	0.003349085	1.3408	0.182710808	0.968	chrX	73073263		OpenSea	XIST	TSS1500
cg27581839	0.00475	0.003546407	1.3402	0.182905707	0.968	chrX	112083581	chrX:112083564-112084815	Island	AMOT	5'UTR
cg01064194	0.00437	0.00325897	1.3399	0.183002486	0.968	chrX	101101217		OpenSea	NXF5;NXF5	Body;5'UTR
cg19321437	-0.00414	0.003090305	-1.3383	0.183536453	0.968	chrX	83757536		OpenSea	HDX	TSS200
cg06376033	-0.00414	0.003096298	-1.3378	0.183695644	0.968	chrX	102883934	chrX:102884436-102884677	N_Shore	TCEAL1;TCEAL1;TCEAL1;TCEAL1;TCEAL1	1stExon;5'UTR;5'UTR;1stExon;5'UTR
cg08430222	0.00482	0.003606908	1.3369	0.183996437	0.968	chrX	136630060	chrX:136629544-136630303	Island
cg20971536	-0.00401	0.003001111	-1.3368	0.184008703	0.968	chrX	48535266	chrX:48534591-48535247	S_Shore
cg16452396	-0.0037	0.002772454	-1.3357	0.184363802	0.968	chrX	133507394	chrX:133507134-133507666	Island	PHF6;PHF6;PHF6;PHF6;PHF6;PHF6	1stExon;5'UTR;1stExon;5'UTR;5'UTR;1stExon
cg24783624	0.00335	0.002507018	1.3357	0.184370694	0.968	chrX	119384693	chrX:119384369-119385058	Island	ZBTB33;ZBTB33	5'UTR;1stExon
cg13015245	0.00536	0.004014236	1.3352	0.184558247	0.968	chrX	130207604	chrX:130206913-130207455	S_Shore	FLJ30058	5'UTR
cg09974287	0.00575	0.004309256	1.3349	0.184630831	0.968	chrX	9987772	chrX:9982513-9984583	S_Shelf	WWC3	5'UTR
cg16242750	0.00593	0.004441235	1.3342	0.184862714	0.968	chrX	11161309	chrX:11156942-11157564	S_Shelf	ARHGAP6;ARHGAP6	Body;Body
cg20486690	0.00401	0.003006533	1.3341	0.184889882	0.968	chrX	118780826		OpenSea	SEPT6;MIR766;SEPT6;SEPT6;SEPT6	Body;TSS200;Body;Body;Body
cg13275322	0.00414	0.003105779	1.3336	0.185080652	0.968	chrX	48541820		OpenSea	WAS	TSS1500
cg17054449	0.00413	0.003093318	1.3335	0.185082494	0.968	chrX	118284808	chrX:118284519-118285065	Island	KIAA1210	TSS1500
cg18126630	0.00478	0.003586021	1.3334	0.18513345	0.968	chrX	136130649	chrX:136134510-136135269	N_Shelf
cg12594800	0.00447	0.003350559	1.3331	0.185241131	0.968	chrX	129243426	chrX:129243674-129245575	N_Shore	ELF4;ELF4	5'UTR;5'UTR
cg00416689	0.00456	0.003417919	1.3327	0.185349275	0.968	chrX	102631887	chrX:102631321-102632073	Island	NGFRAP1;NGFRAP1;NGFRAP1	TSS1500;5'UTR;5'UTR
cg26346636	-0.00415	0.003114374	-1.3326	0.185386091	0.968	chrX	41301703	chrX:41301434-41301967	Island
cg26368752	0.00484	0.003629941	1.3326	0.185398772	0.968	chrX	30671338	chrX:30670739-30671869	Island	GK;GK;GK	TSS200;TSS200;TSS200
cg00595697	-0.00383	0.002873291	-1.3322	0.185508795	0.968	chrX	13339472		OpenSea	ATXN3L	TSS1500
cg09764075	0.00582	0.004370649	1.3321	0.185556093	0.968	chrX	69641858		OpenSea	GDPD2;GDPD2;GDPD2;GDPD2	TSS1500;TSS1500;TSS1500;TSS1500
cg08582546	0.00385	0.002886897	1.3321	0.185565656	0.968	chrX	2838696	chrX:2835949-2836236	S_Shelf	ARSD;ARSD	Body;Body
cg00813765	0.00418	0.003140044	1.332	0.185592253	0.968	chrX	134846987		OpenSea	CT45A1	TSS200
cg04545159	0.00425	0.003188228	1.3319	0.185634656	0.968	chrX	15403117		OpenSea	PIR;PIR;FIGF	3'UTR;3'UTR;TSS1500
cg10983111	0.00461	0.003460191	1.3316	0.185712093	0.968	chrX	49056686	chrX:49056348-49056887	Island	SYP	TSS200
cg12045126	-0.00335	0.00251532	-1.3308	0.185970899	0.968	chrX	40003547	chrX:40004305-40004536	N_Shore	BCOR;BCOR	5'UTR;5'UTR
cg12409683	0.00481	0.003619215	1.33	0.186245271	0.968	chrX	39874765	chrX:39871532-39874766	Island
cg04625493	0.00449	0.003374056	1.3299	0.186267758	0.968	chrX	65241977		OpenSea	VSIG4;VSIG4	3'UTR;3'UTR
cg27609596	0.00432	0.003251479	1.3294	0.186432816	0.968	chrX	23351750	chrX:23351142-23353639	Island	PTCHD1	TSS1500
cg13326999	0.00656	0.004938597	1.3293	0.186470704	0.968	chrX	152927958	chrX:152927589-152928165	Island
cg07215528	0.00455	0.003419961	1.3293	0.186478902	0.968	chrX	153775517	chrX:153774893-153776136	Island	G6PD;G6PD;IKBKG;IKBKG;IKBKG;IKBKG	5'UTR;TSS1500;TSS1500;Body;TSS200;TSS200
cg13530507	-0.00407	0.003060228	-1.329	0.186559035	0.968	chrX	54833796	chrX:54834761-54835010	N_Shore	MAGED2;MAGED2	TSS1500;TSS1500
cg04217946	0.0047	0.003536379	1.3289	0.186592407	0.968	chrX	31285018	chrX:31284504-31285019	Island	DMD;DMD;DMD;DMD;DMD;DMD;DMD;DMD;DMD;DMD;DMD;DMD;DMD;DMD;DMD;DMD;DMD;DMD;DMD;DMD;DMD;DMD;DMD	Body;Body;1stExon;5'UTR;5'UTR;Body;5'UTR;1stExon;Body;Body;Body;5'UTR;1stExon;Body;Body;Body;5'UTR;Body;Body;Body;Body;1stExon;1stExon
cg23925558	0.00293	0.002205808	1.3287	0.186669623	0.968	chrX	48619822		OpenSea	GLOD5	TSS1500
cg06340713	0.00457	0.003441565	1.3284	0.18677006	0.968	chrX	85303427		OpenSea	CHM;CHM	TSS1500;TSS1500
cg05587158	0.00427	0.003213364	1.3283	0.186810322	0.968	chrX	69487748		OpenSea	ARR3	TSS1500
cg21648502	0.00316	0.00238112	1.328	0.186889612	0.968	chrX	47489285		OpenSea	CFP;CFP;CFP	1stExon;5'UTR;5'UTR
cg04336572	0.00343	0.002583646	1.328	0.186898311	0.968	chrX	119496002		OpenSea	ATP1B4;ATP1B4;ATP1B4;ATP1B4	5'UTR;5'UTR;1stExon;1stExon
cg09515442	0.00436	0.003280918	1.328	0.186902321	0.968	chrX	48689942	chrX:48689589-48690827	Island	PCSK1N	Body
cg03849262	0.00391	0.002943544	1.3278	0.186952554	0.968	chrX	151935380	chrX:151938000-151938292	N_Shelf	MAGEA3	Body
cg05740522	0.00577	0.004346656	1.3278	0.186959293	0.968	chrX	130036828	chrX:130036747-130037158	Island	ENOX2;ENOX2	5'UTR;5'UTR
cg14020146	0.00452	0.003406097	1.3275	0.187060783	0.968	chrX	23017980		OpenSea	DDX53	TSS200
cg06157561	0.00446	0.003360857	1.3274	0.187083658	0.968	chrX	24690870		OpenSea	PCYT1B;PCYT1B	5'UTR;1stExon
cg20947407	0.00468	0.003530128	1.3269	0.187275012	0.968	chrX	130418544		OpenSea	IGSF1;IGSF1;IGSF1;IGSF1;IGSF1	Body;3'UTR;Body;3'UTR;Body
cg26333397	0.00556	0.004187283	1.3268	0.187283048	0.968	chrX	49048031	chrX:49047835-49048405	Island	SYP	Body
cg16161440	-0.00445	0.003353995	-1.3266	0.187365633	0.968	chrX	56590187	chrX:56589945-56590514	Island	UBQLN2;UBQLN2	1stExon;5'UTR
cg22037209	-0.0047	0.003540565	-1.3262	0.187480548	0.968	chrX	64627254	chrX:64626743-64628045	Island
cg17513145	0.00481	0.003630005	1.3256	0.18770902	0.968	chrX	122316664	chrX:122318752-122319149	N_Shelf	GRIA3;GRIA3	TSS1500;TSS1500
cg03159836	0.00385	0.002905766	1.3255	0.1877176	0.968	chrX	24168810	chrX:24167563-24168785	S_Shore	ZFX	TSS1500
cg03908845	-0.00332	0.002504642	-1.3251	0.187865626	0.968	chrX	138724737		OpenSea	MCF2;MCF2;MCF2	1stExon;Body;5'UTR
cg16078210	-0.00429	0.003236606	-1.3247	0.187997822	0.968	chrX	77151179	chrX:77150837-77151247	Island	MAGT1	TSS200
cg11165443	0.00544	0.004105311	1.3242	0.188142191	0.968	chrX	67943585		OpenSea	STARD8;STARD8;STARD8	Body;Body;Body
cg18516687	-0.00335	0.002528399	-1.3242	0.188164804	0.968	chrX	154254859	chrX:154254915-154255696	N_Shore	FUNDC2	TSS1500
cg03960747	0.00487	0.003678262	1.3239	0.188256655	0.968	chrX	134853700		OpenSea	CT45A1	Body
cg19002828	0.00404	0.003050879	1.3232	0.188473757	0.968	chrX	78623745		OpenSea	ITM2A;ITM2A	TSS1500;TSS1500
cg01814235	-0.00415	0.003137089	-1.3218	0.188959658	0.968	chrX	47422454	chrX:47420402-47421099	S_Shore	ARAF	Body
cg08417382	0.00581	0.004398367	1.3212	0.189152562	0.968	chrX	153775328	chrX:153774893-153776136	Island	IKBKG;G6PD;G6PD;IKBKG;IKBKG;IKBKG	TSS1500;5'UTR;TSS200;TSS1500;Body;TSS1500
cg20329959	-0.00513	0.003883067	-1.3211	0.189189974	0.968	chrX	153637607	chrX:153639734-153640675	N_Shelf	DNASE1L1;DNASE1L1;DNASE1L1;DNASE1L1	TSS200;5'UTR;5'UTR;5'UTR
cg17808461	0.00549	0.004158883	1.3208	0.189288637	0.968	chrX	55513504	chrX:55515067-55515544	N_Shore	USP51	Body
cg06410866	0.00437	0.003307581	1.3207	0.189309584	0.968	chrX	99839936		OpenSea	TNMD;TNMD	1stExon;5'UTR
cg19791341	0.00373	0.00282403	1.32	0.189562545	0.968	chrX	133674438		OpenSea	MIR450A1;MIR450B	Body;TSS200
cg24462702	-0.00405	0.003071122	-1.3199	0.189591986	0.968	chrX	135730445		OpenSea	CD40LG	1stExon
cg15511898	0.00386	0.002928486	1.3192	0.189803042	0.968	chrX	80065754	chrX:80064923-80065136	S_Shore	BRWD3	TSS1500
cg07069660	0.00494	0.003748506	1.3187	0.189971167	0.968	chrX	49957476		OpenSea	AKAP4;AKAP4	Body;Body
cg03753611	0.00496	0.003762939	1.3187	0.189999494	0.968	chrX	152990778	chrX:152988874-152991719	Island	BCAP31;BCAP31;ABCD1;BCAP31;BCAP31	TSS1500;TSS1500;1stExon;TSS1500;TSS1500
cg15465300	-0.00375	0.002846511	-1.3186	0.190017779	0.968	chrX	106893350		OpenSea	PRPS1	3'UTR
cg17395800	0.00507	0.003843813	1.3185	0.190055969	0.968	chrX	49087762	chrX:49087209-49087520	S_Shore	CACNA1F	Body
cg21791702	-0.00328	0.002489677	-1.3183	0.190112812	0.968	chrX	80457531		OpenSea	SH3BGRL;SH3BGRL;HMGN5	5'UTR;1stExon;TSS200
cg18626864	0.00433	0.00328751	1.3183	0.190114761	0.968	chrX	77395279	chrX:77394831-77395292	Island	TAF9B	TSS200
cg08680085	-0.00394	0.002988012	-1.3178	0.190278858	0.968	chrX	131157316	chrX:131156818-131157775	Island	MST4;MST4;MST4;MST4;MST4	5'UTR;TSS1500;1stExon;1stExon;5'UTR
cg09760728	0.00234	0.001773464	1.3177	0.190325281	0.968	chrX	133118344	chrX:133118081-133118494	Island	GPC3;GPC3;GPC3;GPC3	Body;Body;Body;Body
cg18923230	0.00447	0.003391823	1.3174	0.190424778	0.968	chrX	153626413	chrX:153626095-153627324	Island	RPL10;RPL10	TSS200;TSS200
cg10105844	0.00313	0.002374734	1.3173	0.190465462	0.968	chrX	110339372	chrX:110339364-110339679	Island	PAK3;PAK3;PAK3	5'UTR;TSS200;5'UTR
cg18817485	-0.00344	0.002609279	-1.3171	0.190516877	0.968	chrX	113819977	chrX:113818519-113819453	S_Shore	HTR2C	5'UTR
cg19023309	-0.00382	0.002902617	-1.3169	0.190581234	0.968	chrX	106750168	chrX:106749879-106750862	Island
cg13082192	0.00578	0.004387034	1.3168	0.190620096	0.968	chrX	107980358	chrX:107978210-107980145	S_Shore	IRS4	TSS1500
cg17513789	0.00529	0.004016224	1.3168	0.190620833	0.968	chrX	73073251		OpenSea	XIST	TSS1500
cg19900558	0.0041	0.003111053	1.3167	0.190642885	0.968	chrX	152991641	chrX:152988874-152991719	Island	BCAP31;ABCD1	TSS1500;Body
cg11825821	0.00461	0.003505552	1.3158	0.190963786	0.968	chrX	68441536	chrX:68441385-68441694	Island
cg20154346	0.00393	0.002985053	1.315	0.191232627	0.968	chrX	17821097		OpenSea	RAI2	5'UTR
cg17383222	-0.00456	0.00346472	-1.3149	0.191242648	0.968	chrX	48823848	chrX:48825776-48826593	N_Shore	KCND1	Body
cg22044840	0.00516	0.003922579	1.3148	0.191303704	0.968	chrX	11129352	chrX:11129276-11129758	Island	HCCS;HCCS	TSS200;TSS200
cg14539730	0.00491	0.003731484	1.3145	0.191383089	0.968	chrX	151809946	chrX:151806233-151806947	S_Shelf	GABRQ	Body
cg08292505	0.00364	0.002771413	1.3139	0.191590746	0.968	chrX	153043481	chrX:153046341-153046768	N_Shelf	PLXNB3;PLXNB3	Body;Body
cg05600804	-0.00416	0.003169326	-1.3137	0.19164011	0.968	chrX	153623245	chrX:153626095-153627324	N_Shelf
cg19514407	0.00487	0.003711521	1.3133	0.191783522	0.968	chrX	152023870		OpenSea	NSDHL;NSDHL	Body;Body
cg15793196	0.00495	0.00377081	1.3129	0.191924901	0.968	chrX	102318054	chrX:102318601-102319304	N_Shore	BEX1	Body
cg19432493	0.00571	0.004346441	1.3128	0.191973669	0.968	chrX	134846539		OpenSea	CT45A1	TSS1500
cg27636290	0.00403	0.003073186	1.3124	0.192099819	0.968	chrX	16804362	chrX:16803879-16805429	Island	CXorf15;CXorf15	TSS200;TSS200
cg20814574	0.00487	0.003712534	1.3116	0.192354346	0.968	chrX	92928640	chrX:92928546-92928786	Island	FAM133A;FAM133A;NAP1L3;FAM133A;FAM133A	TSS1500;TSS1500;TSS200;TSS1500;TSS1500
cg26951364	-0.0038	0.002895186	-1.3114	0.192436581	0.968	chrX	133306382	chrX:133305678-133306936	Island
cg16975045	0.00427	0.003258758	1.311	0.192575536	0.968	chrX	71936863	chrX:71933681-71934265	S_Shelf
cg17586516	0.00492	0.003752615	1.3103	0.192795162	0.968	chrX	70502859	chrX:70503261-70503963	N_Shore	NONO;NONO;NONO;BCYRN1;NONO	TSS200;TSS200;TSS200;Body;TSS200
cg21953876	-0.00433	0.003303112	-1.3103	0.192804533	0.968	chrX	12809345	chrX:12809597-12810332	N_Shore	PRPS2;PRPS2	TSS200;TSS200
cg24401557	-0.00384	0.002931353	-1.3103	0.192814782	0.968	chrX	137793853	chrX:137793095-137794010	Island	FGF13;FGF13;FGF13;FGF13;FGF13;FGF13	Body;TSS200;Body;Body;Body;Body
cg01607721	0.00424	0.003236212	1.3087	0.193327778	0.968	chrX	73162620	chrX:73164003-73164247	N_Shore
cg00023415	0.00458	0.003502179	1.3083	0.193475506	0.968	chrX	48435152	chrX:48432815-48433322	S_Shore	RBM3	Body
cg03435878	-0.00419	0.003202119	-1.3078	0.193633293	0.968	chrX	103809620	chrX:103809794-103810167	N_Shore	IL1RAPL2	TSS1500
cg23322383	0.00428	0.003269329	1.3077	0.193689253	0.968	chrX	67916187	chrX:67913299-67914134	S_Shelf	STARD8;STARD8;STARD8	5'UTR;5'UTR;Body
cg02189483	0.0033	0.002523459	1.3071	0.193868616	0.968	chrX	77045387	chrX:77041003-77041725	S_Shelf
cg04733222	0.00445	0.003408007	1.3066	0.194053799	0.968	chrX	68757663	chrX:68758191-68758647	N_Shore
cg04490290	-0.0042	0.003218031	-1.3065	0.194087055	0.968	chrX	45709881	chrX:45710269-45710979	N_Shore
cg03360374	0.00392	0.002998443	1.306	0.194254959	0.968	chrX	48980258	chrX:48979844-48980266	Island	GPKOW	TSS200
cg20509119	0.00493	0.003776655	1.3059	0.19427523	0.968	chrX	39378476		OpenSea
cg00948677	0.00391	0.002997877	1.3056	0.194389238	0.968	chrX	68113437	chrX:68114440-68114710	N_Shore
cg02623604	0.00542	0.004155377	1.3054	0.194467185	0.968	chrX	150067276	chrX:150066792-150068172	Island	CD99L2;CD99L2;CD99L2	TSS200;TSS200;TSS200
cg01768144	0.00464	0.003553196	1.3052	0.194514716	0.968	chrX	118601185	chrX:118602158-118603318	N_Shore	LOC100303728;SLC25A5	Body;TSS1500
cg08060890	-0.00324	0.002480875	-1.3048	0.19465495	0.968	chrX	119249745	chrX:119249439-119249809	Island	RHOXF1	1stExon
cg14106263	0.00341	0.002613651	1.3046	0.194727811	0.968	chrX	129535683	chrX:129535837-129536173	N_Shore	RBMX2	TSS1500
cg15255859	-0.0042	0.003218835	-1.3045	0.194761662	0.968	chrX	14891601	chrX:14890991-14891734	Island	FANCB;MOSPD2;FANCB;MOSPD2	TSS1500;5'UTR;TSS1500;1stExon
cg18086582	-0.00341	0.002614144	-1.3042	0.194849403	0.968	chrX	48459799	chrX:48455942-48456594	S_Shelf	WDR13;WDR13;WDR13	Body;Body;Body
cg06461462	0.00422	0.003234268	1.3042	0.194853386	0.968	chrX	106960878	chrX:106959378-106959914	S_Shore	TSC22D3;TSC22D3;TSC22D3	TSS1500;Body;TSS1500
cg11670235	0.00506	0.00388098	1.3041	0.194902553	0.968	chrX	53350672	chrX:53349666-53350613	S_Shore	IQSEC2	TSS200
cg16955726	0.00573	0.004391806	1.3041	0.194903868	0.968	chrX	134125259	chrX:134124938-134125307	Island	LOC644538	1stExon
cg05026884	0.00411	0.003153375	1.3036	0.195052726	0.968	chrX	40032180	chrX:40030818-40032181	Island	BCOR;BCOR	5'UTR;5'UTR
cg01314643	0.00444	0.003405236	1.3035	0.19509848	0.968	chrX	62570863	chrX:62570952-62571426	N_Shore	SPIN4;SPIN4	5'UTR;1stExon
cg20980660	0.00399	0.003063134	1.3024	0.195480418	0.968	chrX	102531985		OpenSea	TCEAL5	TSS200
cg04023829	-0.00446	0.003423848	-1.3013	0.195838324	0.968	chrX	152583836	chrX:152584949-152585278	N_Shore
cg19441811	0.00523	0.004022587	1.3013	0.195861636	0.968	chrX	13956718	chrX:13956150-13957061	Island	GPM6B;GPM6B	1stExon;5'UTR
cg09287459	0.0053	0.004071323	1.3012	0.195871713	0.968	chrX	39548787	chrX:39547824-39548681	S_Shore
cg01647019	-0.00422	0.003244249	-1.3011	0.195908079	0.968	chrX	14547618		OpenSea	GLRA2;GLRA2;GLRA2;GLRA2;GLRA2;GLRA2	5'UTR;1stExon;5'UTR;1stExon;5'UTR;1stExon
cg02188515	-0.00437	0.003360556	-1.3011	0.195920275	0.968	chrX	70798610	chrX:70798022-70798353	S_Shore	BCYRN1;ACRC	Body;5'UTR
cg06068111	0.00453	0.003484221	1.3005	0.196137441	0.968	chrX	48983670	chrX:48979844-48980266	S_Shelf
cg00235887	0.00441	0.003391053	1.3002	0.196227379	0.968	chrX	9430465	chrX:9432830-9434520	N_Shelf	TBL1X;TBL1X;TBL1X	TSS1500;TSS1500;TSS1500
cg00958651	0.00417	0.003208099	1.2998	0.196366243	0.968	chrX	147581562	chrX:147581861-147582072	N_Shore	AFF2;AFF2;AFF2;AFF2;AFF2	TSS1500;TSS1500;TSS1500;TSS1500;TSS1500
cg05294909	-0.00342	0.00263001	-1.2997	0.196396159	0.968	chrX	17756060	chrX:17755053-17756648	Island	SCML1;SCML1;SCML1;SCML1	5'UTR;5'UTR;5'UTR;5'UTR
cg14368817	0.00447	0.003440591	1.2993	0.196538761	0.968	chrX	74963719		OpenSea	TTC3L	TSS1500
cg05155058	0.00394	0.003028795	1.2992	0.196564508	0.968	chrX	21961975	chrX:21958611-21959701	S_Shelf	SMS	Body
cg17933493	-0.00304	0.002338774	-1.299	0.196638349	0.968	chrX	153532656		OpenSea	TKTL1;TKTL1;TKTL1	TSS1500;Body;Body
cg01293417	-0.00394	0.003032778	-1.2989	0.196672879	0.968	chrX	77394723	chrX:77394831-77395292	N_Shore	TAF9B	Body
cg08973369	0.00475	0.00365709	1.2979	0.197022983	0.968	chrX	15288572		OpenSea	ASB9;ASB9;ASB9;ASB9;ASB9	TSS1500;TSS1500;1stExon;5'UTR;TSS1500
cg21400640	0.00426	0.003287913	1.2961	0.197631331	0.968	chrX	12992967	chrX:12993107-12994599	N_Shore	TMSL3;TMSB4X	TSS1500;TSS1500
cg10941721	-0.00502	0.003873561	-1.2958	0.197728686	0.968	chrX	30269613		OpenSea	MAGEB1;MAGEB1;MAGEB1	Body;Body;Body
cg20000541	0.00526	0.004056692	1.2958	0.197734694	0.968	chrX	8769269	chrX:8769177-8769559	Island	FAM9A;FAM9A	5'UTR;5'UTR
cg15358931	-0.00434	0.003352773	-1.2956	0.197811615	0.968	chrX	114546538	chrX:114546353-114546645	Island
cg16917996	-0.00445	0.003435124	-1.2953	0.197902382	0.968	chrX	105066516	chrX:105066349-105067110	Island	NRK	TSS200
cg01411845	-0.00384	0.002968612	-1.2942	0.198293137	0.968	chrX	41192275	chrX:41191974-41194398	Island	DDX3X	TSS1500
cg02459151	0.00457	0.003536463	1.2934	0.198544424	0.968	chrX	118356756	chrX:118356936-118357194	N_Shore
cg01640808	0.00487	0.003764516	1.2933	0.198594966	0.968	chrX	21674815	chrX:21674018-21677066	Island	KLHL34	1stExon
cg18091964	0.00394	0.003046193	1.2932	0.198617898	0.968	chrX	128913980		OpenSea	SASH3;SASH3	1stExon;5'UTR
cg16832551	0.00476	0.003681649	1.293	0.198681904	0.968	chrX	7895861	chrX:7895077-7895608	S_Shore	PNPLA4;PNPLA4	TSS200;TSS1500
cg12115116	-0.00429	0.003315955	-1.2928	0.198759551	0.968	chrX	154842856	chrX:154842112-154842719	S_Shore	TMLHE	TSS1500
cg04613080	0.00421	0.003256633	1.2928	0.198767796	0.968	chrX	150903211		OpenSea	CNGA2	TSS200
cg10982861	0.00357	0.002759116	1.2926	0.198839949	0.968	chrX	107018095	chrX:107018606-107019611	N_Shore	TSC22D3	Body
cg00156802	0.00447	0.003455119	1.2924	0.198903158	0.968	chrX	19358457	chrX:19361726-19362479	N_Shelf
cg00188257	0.00358	0.002768951	1.2921	0.198989422	0.968	chrX	34677877	chrX:34674507-34675727	S_Shelf
cg13786096	0.00546	0.004223497	1.292	0.19903455	0.968	chrX	119384537	chrX:119384369-119385058	Island	ZBTB33	TSS200
cg19791442	-0.00463	0.003580594	-1.292	0.199055141	0.968	chrX	54556538	chrX:54556428-54556959	Island	GNL3L	TSS200
cg05045738	0.00382	0.002957659	1.2914	0.199231511	0.968	chrX	73834707	chrX:73833999-73834597	S_Shore	RLIM;RLIM	TSS1500;TSS1500
cg18700197	-0.00411	0.003182242	-1.2908	0.199457988	0.968	chrX	64723481		OpenSea	ZC3H12B	3'UTR
cg24157854	-0.00451	0.003495969	-1.2904	0.199588965	0.968	chrX	153979233	chrX:153978838-153979650	Island	GAB3;GAB3	1stExon;1stExon
cg08951164	-0.00428	0.003317865	-1.2903	0.199623983	0.968	chrX	138915416		OpenSea	ATP11C;ATP11C	TSS1500;TSS1500
cg05785344	-0.00472	0.003661574	-1.2898	0.199801495	0.968	chrX	129118279	chrX:129118345-129118690	N_Shore	BCORL1	5'UTR
cg07658428	0.00383	0.0029719	1.2897	0.199837314	0.968	chrX	40694785	chrX:40691960-40692446	S_Shelf
cg23508627	0.00467	0.003627407	1.2887	0.200187408	0.968	chrX	9431111	chrX:9432830-9434520	N_Shore	TBL1X;TBL1X;TBL1X	TSS1500;TSS1500;TSS1500
cg00603890	0.004	0.003103009	1.2883	0.200306863	0.968	chrX	118699184		OpenSea	CXorf56;CXorf56;CXorf56;CXorf56	Body;5'UTR;1stExon;Body
cg03552552	-0.005	0.0038783	-1.2882	0.200359197	0.968	chrX	73512004	chrX:73512193-73512569	N_Shore	NCRNA00182	Body
cg07520976	0.00489	0.00379387	1.2879	0.200454856	0.968	chrX	101971960	chrX:101966967-101967970	S_Shelf	GPRASP2;GPRASP2	Body;Body
cg00917362	0.00444	0.003446679	1.2879	0.200466345	0.968	chrX	154115825	chrX:154114391-154115523	S_Shore	F8A1;F8;F8A1;F8	1stExon;Body;3'UTR;TSS1500
cg15746427	0.00486	0.003776477	1.2873	0.20067541	0.968	chrX	48687169	chrX:48684837-48686064	S_Shore	ERAS	TSS200
cg07494987	-0.00362	0.002810783	-1.2873	0.200679219	0.968	chrX	15664840	chrX:15664741-15665178	Island	TMEM27	Body
cg16319308	-0.00353	0.002743593	-1.287	0.200758071	0.968	chrX	146312598		OpenSea	MIR507;MIR506	TSS200;TSS1500
cg01871025	0.00525	0.004077948	1.2866	0.200900775	0.968	chrX	76648652		OpenSea
cg20421037	0.00452	0.003513733	1.2862	0.201040358	0.968	chrX	131157627	chrX:131156818-131157775	Island	MST4;MST4;MST4	5'UTR;TSS200;5'UTR
cg01098518	-0.00449	0.00349065	-1.2856	0.201263009	0.968	chrX	102024175	chrX:102024034-102024255	Island
cg21155787	0.00352	0.002741563	1.2852	0.201399282	0.968	chrX	106361899	chrX:106361519-106361900	Island	RBM41;RBM41	Body;Body
cg12047536	0.00425	0.00330668	1.2851	0.201417735	0.968	chrX	119737620		OpenSea	MCTS1;MCTS1	TSS1500;TSS200
cg00622389	0.00527	0.004100884	1.2845	0.201631686	0.968	chrX	100914950		OpenSea	ARMCX2;ARMCX2	TSS200;TSS200
cg04763286	-0.00321	0.002499112	-1.2844	0.201672052	0.968	chrX	128812388	chrX:128812232-128812519	Island
cg10290730	0.00495	0.003856006	1.2839	0.20184157	0.968	chrX	152801187		OpenSea	ATP2B3;ATP2B3	TSS1500;TSS1500
cg06291093	0.00462	0.003598851	1.2839	0.201863207	0.968	chrX	2984721		OpenSea	ARSF	TSS200
cg09953988	-0.00392	0.003050178	-1.2836	0.201966866	0.968	chrX	41334352	chrX:41332738-41334126	S_Shore	NYX	3'UTR
cg19953285	0.00467	0.003637689	1.2833	0.202043466	0.968	chrX	153748023	chrX:153744211-153744831	S_Shelf
cg17531456	-0.00409	0.003186465	-1.2831	0.20213162	0.968	chrX	134124939	chrX:134124938-134125307	Island	LOC644538	TSS200
cg09173743	-0.00449	0.003496349	-1.2831	0.202134171	0.968	chrX	104465196		OpenSea	IL1RAPL2;TEX13A	Body;5'UTR
cg02327549	0.00319	0.002487045	1.2826	0.20229347	0.968	chrX	105066292	chrX:105066349-105067110	N_Shore	NRK	TSS1500
cg09208571	0.00485	0.003780832	1.2826	0.20229366	0.968	chrX	54834954	chrX:54834761-54835010	Island	MAGED2;MAGED2;MAGED2	5'UTR;5'UTR;TSS1500
cg06792724	0.00434	0.003386065	1.2824	0.20238001	0.968	chrX	28605646		OpenSea	IL1RAPL1	TSS200
cg07864948	0.00381	0.002972416	1.2821	0.202466999	0.968	chrX	18690197	chrX:18693152-18693599	N_Shelf	RS1;RS1	5'UTR;1stExon
cg13940798	-0.00464	0.003622012	-1.2819	0.202548991	0.968	chrX	50556181	chrX:50556224-50557179	N_Shore	SHROOM4;SHROOM4	Body;Body
cg19280671	0.00524	0.004088255	1.2819	0.202559804	0.968	chrX	149013642		OpenSea	MAGEA8;MAGEA8;MAGEA8	Body;Body;Body
cg17873414	0.00449	0.003501956	1.2813	0.202743756	0.968	chrX	152927974	chrX:152927589-152928165	Island
cg09614750	0.00396	0.003090763	1.2812	0.202788658	0.968	chrX	129071184	chrX:129066633-129067227	S_Shelf
cg18432393	0.00439	0.003425169	1.2812	0.202804966	0.968	chrX	135992020	chrX:135991412-135991928	S_Shore
cg19053608	0.00298	0.002322631	1.281	0.202850708	0.968	chrX	107182922	chrX:107179230-107179632	S_Shelf
cg08059778	0.00361	0.002821048	1.2808	0.202926923	0.968	chrX	129116536	chrX:129113845-129118029	Island	BCORL1	TSS200
cg26518560	0.00384	0.003005311	1.2787	0.203652561	0.968	chrX	53123428	chrX:53123311-53123777	Island
cg24328927	0.00442	0.003458921	1.2784	0.203787911	0.968	chrX	152224686	chrX:152224433-152224911	Island	PNMA3	TSS200
cg11236244	0.00502	0.003926352	1.2774	0.204109842	0.968	chrX	151904510		OpenSea	CSAG1;MAGEA12;MAGEA12;CSAG1;MAGEA12	Body;TSS1500;TSS1500;Body;TSS1500
cg08147391	0.00604	0.004725768	1.2773	0.204147261	0.968	chrX	118699975		OpenSea	CXorf56;CXorf56;CXorf56	TSS1500;TSS1500;TSS1500
cg01494339	0.00557	0.004360831	1.2772	0.204188812	0.968	chrX	122864788	chrX:122866199-122867097	N_Shore	THOC2	Body
cg08882363	-0.00425	0.003330818	-1.277	0.204278125	0.968	chrX	47695789	chrX:47696092-47696364	N_Shore	ZNF81	TSS1500
cg00975326	0.00523	0.004099281	1.2756	0.20475588	0.968	chrX	19989847		OpenSea	CXorf23	TSS1500
cg15317375	0.00408	0.003198455	1.2744	0.205167504	0.968	chrX	152608863	chrX:152612775-152613464	N_Shelf	ZNF275	Body
cg07055845	-0.00343	0.00269365	-1.2739	0.205354009	0.968	chrX	10588667	chrX:10588199-10588486	S_Shore	MID1;MID1;MID1;MID1	5'UTR;1stExon;5'UTR;5'UTR
cg09144786	0.00397	0.003116443	1.2737	0.205441723	0.968	chrX	117479692	chrX:117479565-117480488	Island	WDR44	TSS1500
cg08637905	-0.00413	0.003243619	-1.2732	0.205594551	0.968	chrX	85403401	chrX:85402943-85403877	Island	DACH2;DACH2	TSS200;TSS200
cg00608151	0.00477	0.00374597	1.2731	0.20563376	0.968	chrX	90689946	chrX:90689602-90690119	Island	PABPC5	5'UTR
cg00573298	-0.00384	0.003019833	-1.2725	0.205871712	0.968	chrX	40594678	chrX:40594515-40595457	Island	MED14;MED14	1stExon;5'UTR
cg02830865	0.00413	0.003243811	1.2722	0.205958743	0.968	chrX	124339930	chrX:124338904-124339940	Island
cg14522327	-0.00396	0.003115685	-1.2722	0.205969185	0.968	chrX	48326779		OpenSea	SLC38A5	5'UTR
cg07136610	0.00339	0.002665083	1.2722	0.20597114	0.968	chrX	53713793	chrX:53713068-53713794	Island	HUWE1	TSS200
cg22219869	0.00426	0.003347829	1.272	0.206016123	0.968	chrX	15511482	chrX:15511311-15511685	Island	PIR;PIR	TSS200;TSS200
cg21896142	-0.00396	0.003112591	-1.2717	0.20613176	0.968	chrX	80457315		OpenSea	HMGN5;HMGN5;SH3BGRL;SH3BGRL	1stExon;5'UTR;5'UTR;1stExon
cg08786213	-0.00398	0.003131107	-1.2717	0.20614725	0.968	chrX	135953040		OpenSea	RBMX	3'UTR
cg12454975	0.00454	0.0035737	1.2716	0.206158948	0.968	chrX	103356930	chrX:103357143-103357565	N_Shore	MCART6;ZCCHC18;ZCCHC18	5'UTR;TSS200;TSS200
cg10673213	-0.00415	0.003264103	-1.2715	0.206202016	0.968	chrX	106243477	chrX:106242506-106243593	Island	MORC4;MORC4	TSS200;TSS200
cg13113748	0.00446	0.003509639	1.2714	0.206258987	0.968	chrX	39942822	chrX:39942756-39943419	Island	BCOR;BCOR;BCOR;BCOR	5'UTR;5'UTR;5'UTR;5'UTR
cg09553014	0.00324	0.002552381	1.2712	0.206302065	0.968	chrX	83757168		OpenSea	HDX	5'UTR
cg09286880	-0.00436	0.003433577	-1.2706	0.206520718	0.968	chrX	148556545	chrX:148552551-148552755	S_Shelf
cg01058588	0.00423	0.003331631	1.2703	0.206632749	0.968	chrX	153775683	chrX:153774893-153776136	Island	IKBKG;IKBKG;IKBKG;G6PD;IKBKG;IKBKG;IKBKG;G6PD;G6PD	1stExon;5'UTR;1stExon;1stExon;TSS1500;Body;5'UTR;5'UTR;TSS1500
cg02366635	0.00449	0.003538024	1.27	0.206745915	0.968	chrX	149840937		OpenSea	MTM1	3'UTR
cg21042032	-0.00353	0.002784151	-1.2692	0.207035266	0.968	chrX	37404389	chrX:37404358-37404615	Island
cg01308913	0.00522	0.004111056	1.2692	0.207040024	0.968	chrX	25040907	chrX:25040878-25041362	Island
cg06851753	0.00295	0.002326494	1.2681	0.20740355	0.968	chrX	153745734	chrX:153745523-153745735	Island	FAM3A;FAM3A;FAM3A;FAM3A;FAM3A	TSS1500;TSS1500;TSS1500;TSS1500;TSS1500
cg01843978	-0.00402	0.003169518	-1.268	0.20743981	0.968	chrX	49772184		OpenSea	CLCN5;MIR362;CLCN5;MIR500	Body;TSS1500;Body;TSS1500
cg01523763	-0.00396	0.003121063	-1.268	0.207445882	0.968	chrX	129068084	chrX:129065619-129066259	S_Shore
cg07393670	-0.00429	0.003388295	-1.2675	0.207619387	0.968	chrX	129299802	chrX:129299432-129300105	Island	AIFM1;AIFM1;AIFM1;AIFM1;AIFM1;AIFM1;AIFM1;AIFM1	5'UTR;5'UTR;5'UTR;1stExon;1stExon;5'UTR;1stExon;1stExon
cg14513082	-0.00346	0.002728913	-1.2672	0.207745056	0.968	chrX	26210574		OpenSea	MAGEB6;MAGEB6	5'UTR;1stExon
cg02062238	0.00426	0.003366281	1.2668	0.207877375	0.968	chrX	38186830	chrX:38186422-38187010	Island	RPGR;RPGR	TSS200;TSS200
cg00206332	-0.00305	0.002410094	-1.2663	0.208043104	0.968	chrX	151140984	chrX:151142680-151143555	N_Shore	GABRE	Body
cg11081453	0.00333	0.002633861	1.2661	0.208131302	0.968	chrX	152081948		OpenSea	ZNF185	TSS1500
cg05200893	-0.00414	0.003270771	-1.2658	0.208230432	0.968	chrX	39956808	chrX:39953434-39969247	Island	BCOR;BCOR;BCOR;BCOR	TSS200;5'UTR;TSS200;5'UTR
cg05894744	0.00424	0.00334632	1.2657	0.208254534	0.968	chrX	119001529	chrX:119005251-119006217	N_Shelf
cg12614702	-0.00448	0.00354204	-1.2657	0.208266716	0.968	chrX	48768927	chrX:48768763-48769474	Island	SLC35A2;SLC35A2;SLC35A2;SLC35A2;SLC35A2	5'UTR;1stExon;5'UTR;TSS200;1stExon
cg25905965	-0.00311	0.00245946	-1.2655	0.208343378	0.968	chrX	149861779		OpenSea	MTMR1	TSS200
cg20731167	0.00423	0.003346212	1.2654	0.208394471	0.968	chrX	48397760	chrX:48397759-48398529	Island	TBC1D25	TSS1500
cg00820131	0.00379	0.002998854	1.2635	0.209057887	0.968	chrX	67912078	chrX:67913299-67914134	N_Shore	STARD8;STARD8;STARD8	TSS1500;5'UTR;Body
cg03027462	0.00283	0.002244556	1.2626	0.209379611	0.968	chrX	153523873	chrX:153523741-153524175	Island	TEX28;TKTL1;TKTL1	TSS1500;TSS200;TSS200
cg13269522	0.00418	0.003309479	1.2624	0.209434021	0.968	chrX	152939615	chrX:152938634-152939544	S_Shore	PNCK;PNCK	1stExon;TSS1500
cg07824412	0.00386	0.003056243	1.2622	0.209506564	0.968	chrX	30259099		OpenSea	MAGEB4	TSS1500
cg24530787	0.00401	0.003180432	1.2622	0.209536964	0.968	chrX	91034390	chrX:91033993-91034623	Island	PCDH11X;PCDH11X	5'UTR;1stExon
cg06350107	0.00346	0.002740687	1.262	0.209608026	0.968	chrX	38210221		OpenSea
cg01076406	0.00486	0.003854151	1.2604	0.210165741	0.968	chrX	73439721		OpenSea	NCRNA00182;MIR374B;MIR421	Body;TSS1500;TSS1500
cg12423482	-0.00356	0.002821107	-1.2603	0.210216535	0.968	chrX	21676871	chrX:21674018-21677066	Island	KLHL34	TSS1500
cg18107314	-0.00484	0.00384303	-1.26	0.210309925	0.968	chrX	119005714	chrX:119005251-119006217	Island	RNF113A;NDUFA1;RNF113A	5'UTR;TSS200;1stExon
cg16841966	0.00459	0.00364012	1.2597	0.210429486	0.968	chrX	47380636	chrX:47382821-47383584	N_Shelf
cg08817424	0.00525	0.004167218	1.2591	0.210628687	0.968	chrX	152392165	chrX:152392028-152392464	Island
cg08937958	-0.00407	0.003236301	-1.2591	0.210644432	0.968	chrX	114425585	chrX:114423906-114427195	Island	RBMXL3;LRCH2	1stExon;Body
cg25947525	0.00354	0.00281027	1.2591	0.210645656	0.968	chrX	69674902	chrX:69674799-69675305	Island	DLG3;DLG3;DLG3	Body;Body;TSS200
cg09132264	-0.00434	0.00344883	-1.2589	0.210694601	0.968	chrX	8699141	chrX:8698857-8700500	Island	KAL1	Body
cg14161730	0.00409	0.003248218	1.2589	0.210723574	0.968	chrX	47441290		OpenSea	SYN1;TIMP1;SYN1	Body;TSS1500;Body
cg10575170	0.00473	0.003758144	1.2584	0.210896326	0.968	chrX	73513412	chrX:73512193-73512569	S_Shore	NCRNA00182	TSS200
cg22658957	0.00392	0.003115126	1.2581	0.211002443	0.968	chrX	119133852	chrX:119133851-119134369	Island
cg04190662	-0.00452	0.00359436	-1.2581	0.211006991	0.968	chrX	115085326	chrX:115085035-115085397	Island
cg11609760	0.0043	0.00341558	1.2576	0.211188326	0.968	chrX	54522363	chrX:54521445-54522749	Island	FGD1;FGD1	1stExon;5'UTR
cg08798116	-0.00467	0.003717167	-1.2574	0.211237771	0.968	chrX	132548882	chrX:132547567-132550284	Island	GPC4	1stExon
cg18502642	0.004	0.003178945	1.2569	0.211422667	0.968	chrX	41328787	chrX:41332738-41334126	N_Shelf	NYX	Body
cg12210824	0.00363	0.002889568	1.2567	0.211517179	0.968	chrX	120069108	chrX:120069894-120070863	N_Shore	CT47A8;CT47A10;CT47A11;CT47A1;CT47A5;CT47A2;CT47A6;CT47A3;CT47A4;CT47A9	Body;Body;Body;Body;Body;Body;Body;Body;Body;Body
cg00321056	0.00405	0.003225516	1.2566	0.211520159	0.968	chrX	53311582		OpenSea	IQSEC2;IQSEC2;IQSEC2	Body;TSS1500;TSS1500
cg19637159	0.00347	0.002763003	1.2554	0.211953807	0.968	chrX	101411152		OpenSea	BEX5;BEX5	TSS200;TSS1500
cg01483252	0.00309	0.002461856	1.2542	0.212415573	0.968	chrX	46433132	chrX:46433054-46434902	Island	CHST7	TSS200
cg00158454	-0.0027	0.002154996	-1.2537	0.212582314	0.968	chrX	136509526	chrX:136509276-136509813	Island
cg04932149	0.00441	0.003516945	1.2537	0.212591067	0.968	chrX	53449558	chrX:53448968-53449772	Island	SMC1A;RIBC1;SMC1A;RIBC1	1stExon;TSS1500;5'UTR;TSS1500
cg19137564	0.00411	0.003279136	1.2536	0.212629561	0.968	chrX	151806451	chrX:151806233-151806947	Island	GABRQ	TSS200
cg16811756	0.0047	0.003746466	1.2534	0.212695401	0.968	chrX	99194477	chrX:99194334-99194598	Island	LOC442459	Body
cg12452512	-0.00511	0.004075271	-1.2533	0.212742872	0.968	chrX	100740439	chrX:100740221-100740601	Island	ARMCX4	Body
cg12058508	0.00383	0.00305604	1.2532	0.212770024	0.968	chrX	48937975	chrX:48937435-48937976	Island	WDR45;WDR45	TSS1500;5'UTR
cg08214610	0.00415	0.003310595	1.2532	0.212778942	0.968	chrX	118739824	chrX:118739709-118740515	Island	NKRF	TSS200
cg03350825	-0.0049	0.003912953	-1.2526	0.212965801	0.968	chrX	68442327	chrX:68441385-68441694	S_Shore
cg17512860	0.00601	0.004805095	1.2516	0.213341199	0.968	chrX	13752813	chrX:13752441-13753336	Island	TRAPPC2;OFD1;TRAPPC2;TRAPPC2	TSS200;TSS200;TSS200;TSS200
cg03732411	0.00374	0.002993416	1.2509	0.213585104	0.968	chrX	136134475	chrX:136134510-136135269	N_Shore
cg18849630	-0.00282	0.002255829	-1.2504	0.213774818	0.968	chrX	149736753	chrX:149736720-149737756	Island	MTM1	TSS1500
cg13219833	-0.00326	0.002608985	-1.2498	0.214006106	0.968	chrX	151093358		OpenSea	MAGEA4;MAGEA4;MAGEA4;MAGEA4	3'UTR;3'UTR;3'UTR;3'UTR
cg02881531	0.0047	0.003763729	1.2495	0.214106686	0.968	chrX	62647796		OpenSea	LOC92249	Body
cg07395724	0.00546	0.004370818	1.2495	0.214112363	0.968	chrX	152538950	chrX:152538353-152539167	Island
cg02495306	0.00367	0.002936166	1.2494	0.214149988	0.968	chrX	3227459	chrX:3228368-3228609	N_Shore	MXRA5	3'UTR
cg07427073	-0.00373	0.002985209	-1.2494	0.214161425	0.968	chrX	47837436		OpenSea	ZNF182;ZNF182	Body;Body
cg00255219	-0.00347	0.00277908	-1.2493	0.214195642	0.968	chrX	135991858	chrX:135991412-135991928	Island
cg18530240	-0.00338	0.002707978	-1.2488	0.214352939	0.968	chrX	70754297	chrX:70752638-70752965	S_Shore	OGT;OGT;BCYRN1	Body;Body;Body
cg14343151	0.00537	0.004302642	1.2487	0.214398792	0.968	chrX	99667001	chrX:99666900-99667224	Island
cg11863519	-0.00318	0.002550781	-1.2482	0.214572675	0.968	chrX	153362995	chrX:153362568-153363473	Island	MECP2;MECP2	Body;5'UTR
cg16201681	0.00357	0.002857038	1.248	0.214654186	0.968	chrX	152966020		OpenSea	BCAP31;BCAP31;BCAP31;BCAP31	Body;3'UTR;3'UTR;3'UTR
cg01948589	0.00367	0.002942422	1.2479	0.214687432	0.968	chrX	20285432	chrX:20284127-20286811	Island	RPS6KA3	TSS1500
cg22601215	0.00411	0.003297649	1.2475	0.214849805	0.968	chrX	51486845	chrX:51486414-51487010	Island	GSPT2	1stExon
cg08130682	0.00423	0.003391468	1.2472	0.214937199	0.968	chrX	123094001	chrX:123093923-123094582	Island	STAG2	TSS1500
cg10739728	0.00466	0.003735996	1.2472	0.214937746	0.968	chrX	141293118		OpenSea	MAGEC2	TSS200
cg06511189	-0.00384	0.003083291	-1.247	0.215016294	0.968	chrX	152864830	chrX:152864043-152865260	Island	FAM58A;FAM58A	TSS200;TSS200
cg22569587	-0.00368	0.002950111	-1.2465	0.215196602	0.968	chrX	9733544	chrX:9733154-9734064	Island	GPR143	Body
cg00937263	-0.00336	0.002698014	-1.2458	0.215443398	0.968	chrX	74145012	chrX:74143852-74145176	Island	KIAA2022;KIAA2022	5'UTR;1stExon
cg18780401	0.00363	0.00291153	1.2457	0.215495543	0.968	chrX	48815125	chrX:48814267-48815894	Island	OTUD5;OTUD5;OTUD5;OTUD5	TSS1500;5'UTR;TSS1500;TSS1500
cg05345404	-0.00324	0.002603383	-1.2455	0.215562285	0.968	chrX	53468666	chrX:53468578-53469023	Island
cg03518772	0.00366	0.00293886	1.2454	0.215603469	0.968	chrX	120006555	chrX:120008631-120009630	N_Shelf	CT47B1	3'UTR
cg01522249	0.00238	0.001915301	1.2452	0.215679217	0.968	chrX	39951640	chrX:39950899-39951665	Island	BCOR;BCOR;BCOR;BCOR	5'UTR;5'UTR;5'UTR;5'UTR
cg19821612	-0.00405	0.003256386	-1.2449	0.215796145	0.968	chrX	152224619	chrX:152224433-152224911	Island	PNMA3	TSS200
cg08418115	-0.00431	0.003464198	-1.2446	0.215884502	0.968	chrX	152991103	chrX:152988874-152991719	Island	BCAP31;ABCD1;BCAP31	TSS1500;1stExon;TSS1500
cg17542176	0.00344	0.002764026	1.2445	0.215952412	0.968	chrX	24390246		OpenSea
cg12869615	0.00534	0.004293154	1.2441	0.216086344	0.968	chrX	101906288	chrX:101906001-101907017	Island	GPRASP1;GPRASP1;GPRASP1	TSS200;TSS200;TSS200
cg16870351	0.00606	0.004871482	1.2437	0.216233538	0.968	chrX	136651271	chrX:136651178-136651656	Island	ZIC3	Body
cg06234064	0.00511	0.004107284	1.2434	0.216322756	0.968	chrX	153584449	chrX:153585697-153585944	N_Shore	FLNA;FLNA	Body;Body
cg02061213	0.00385	0.0031019	1.2425	0.216679814	0.968	chrX	107068771	chrX:107069308-107070201	N_Shore	MID2;MID2	TSS1500;TSS1500
cg10839723	-0.00405	0.003256881	-1.2423	0.216758716	0.968	chrX	9432900	chrX:9432830-9434520	Island	TBL1X;TBL1X;TBL1X;TBL1X	5'UTR;5'UTR;TSS1500;5'UTR
cg06806679	0.00337	0.002710787	1.2423	0.216760415	0.968	chrX	40943654	chrX:40943673-40945728	N_Shore	USP9X;USP9X	TSS1500;TSS1500
cg13442104	0.00362	0.002913602	1.242	0.216846656	0.968	chrX	30671410	chrX:30670739-30671869	Island	GK;GK;GK	TSS200;TSS200;TSS200
cg09368074	-0.0039	0.003144212	-1.2416	0.217016944	0.968	chrX	124339119	chrX:124338904-124339940	Island
cg08099387	0.00458	0.003688367	1.2412	0.217130689	0.968	chrX	100075179	chrX:100075232-100075559	N_Shore	CSTF2	TSS200
cg14743649	0.00533	0.004296171	1.2411	0.217183817	0.968	chrX	100353353	chrX:100353009-100353276	S_Shore	CENPI	TSS1500
cg09177473	-0.00429	0.003460946	-1.2409	0.217270191	0.968	chrX	103264980	chrX:103267755-103268449	N_Shelf	MIR1256	Body
cg07501063	0.0036	0.002902532	1.2407	0.21734966	0.968	chrX	3628424	chrX:3630406-3630620	N_Shore	PRKX	Body
cg17733714	0.0048	0.003869782	1.2402	0.21750272	0.968	chrX	68114285	chrX:68114440-68114710	N_Shore
cg00403724	-0.00386	0.003114887	-1.24	0.217604978	0.968	chrX	99839289		OpenSea	TNMD	TSS1500
cg07449620	-0.00314	0.002531117	-1.2397	0.217708169	0.968	chrX	92929446	chrX:92928546-92928786	S_Shore	FAM133A;FAM133A;FAM133A;FAM133A;NAP1L3	5'UTR;5'UTR;5'UTR;5'UTR;TSS1500
cg09005457	0.00393	0.003174724	1.2393	0.21785223	0.968	chrX	43626076		OpenSea	MAOB	3'UTR
cg18240390	0.00536	0.004327753	1.2392	0.217880067	0.968	chrX	108780378	chrX:108780054-108780413	Island	NXT2	Body
cg04744025	0.00517	0.004174528	1.2389	0.218010774	0.968	chrX	146993175	chrX:146993091-146994200	Island	ASFMR1;ASFMR1;ASFMR1;FMR1;ASFMR1;ASFMR1	Body;Body;Body;TSS1500;Body;Body
cg07688057	-0.00465	0.003759401	-1.2382	0.218251333	0.968	chrX	39943025	chrX:39942756-39943419	Island	BCOR;BCOR;BCOR;BCOR	5'UTR;5'UTR;5'UTR;5'UTR
cg00727483	-0.00459	0.003710411	-1.2379	0.218348475	0.968	chrX	62975065	chrX:62974713-62975218	Island	ARHGEF9	TSS200
cg16367232	0.00493	0.003983765	1.2378	0.218387766	0.968	chrX	129040481	chrX:129039750-129040152	S_Shore	UTP14A;UTP14A	Body;Body
cg02188048	0.00521	0.004211136	1.2377	0.218426747	0.968	chrX	39871543	chrX:39871532-39874766	Island
cg18289259	0.0038	0.003072278	1.2377	0.218428117	0.968	chrX	100604065	chrX:100603622-100603950	S_Shore	TIMM8A;TIMM8A	TSS1500;TSS200
cg16639627	0.00346	0.002800329	1.2367	0.218819675	0.968	chrX	83757414		OpenSea	HDX;HDX	5'UTR;1stExon
cg10089642	0.00397	0.00321327	1.2363	0.218939011	0.968	chrX	122870376	chrX:122866199-122867097	S_Shelf
cg01044189	-0.0038	0.003072481	-1.2359	0.21910942	0.968	chrX	51137589	chrX:51138953-51139255	N_Shore
cg09307237	0.00437	0.003533815	1.2358	0.219150103	0.968	chrX	71549845		OpenSea	HDAC8;HDAC8	3'UTR;3'UTR
cg05892376	0.0042	0.003397491	1.2351	0.219412102	0.968	chrX	135862961		OpenSea	ARHGEF6	1stExon
cg15246270	0.00476	0.003850678	1.235	0.219426013	0.968	chrX	154063363		OpenSea	LOC100132963	TSS1500
cg00730224	0.00406	0.003287378	1.2349	0.219475229	0.968	chrX	140982540		OpenSea	MAGEC3;MAGEC3;MAGEC3	Body;5'UTR;1stExon
cg11271681	0.00491	0.003980674	1.2347	0.219550692	0.968	chrX	128788936	chrX:128788003-128789195	Island	APLN	TSS200
cg12291192	0.00407	0.003298837	1.2338	0.219890336	0.968	chrX	48397840	chrX:48397759-48398529	Island	TBC1D25	TSS1500
cg07223177	-0.00367	0.002973794	-1.2336	0.21996366	0.968	chrX	46434198	chrX:46433054-46434902	Island	CHST7	1stExon
cg18616655	0.00433	0.003511923	1.2334	0.220031306	0.968	chrX	48056246		OpenSea	SSX5;SSX5	TSS200;TSS200
cg03323167	0.00461	0.003738065	1.2324	0.220415442	0.968	chrX	152617344	chrX:152612775-152613464	S_Shelf	ZNF275	3'UTR
cg20065441	-0.00463	0.00375854	-1.2316	0.220706304	0.968	chrX	63264114	chrX:63263904-63264129	Island
cg04702045	-0.00493	0.004006683	-1.2315	0.220721301	0.968	chrX	67653598	chrX:67652946-67653907	Island	OPHN1	TSS1500
cg00433890	0.00382	0.003099644	1.2315	0.220745933	0.968	chrX	20280171	chrX:20284127-20286811	N_Shelf	RPS6KA3	Body
cg02233493	0.00417	0.003386392	1.2315	0.220751923	0.968	chrX	130217383	chrX:130216330-130216902	S_Shore	FLJ30058	Body
cg13273653	0.00365	0.002963714	1.2314	0.220762929	0.968	chrX	110339032	chrX:110339364-110339679	N_Shore	PAK3;PAK3;PAK3	5'UTR;5'UTR;TSS1500
cg13489115	0.00432	0.003512557	1.2312	0.220838382	0.968	chrX	134574376	chrX:134570079-134571154	S_Shelf
cg16091746	0.00406	0.003301895	1.2308	0.220992385	0.968	chrX	154444538		OpenSea	VBP1	TSS200
cg22067189	-0.00449	0.003645344	-1.2306	0.221059033	0.968	chrX	42637548	chrX:42637008-42637383	S_Shore	PPP1R2P9	TSS200
cg17581805	-0.00379	0.003075794	-1.2306	0.221071346	0.968	chrX	51149400	chrX:51149661-51150911	N_Shore	CXorf67	TSS1500
cg01290688	-0.00367	0.002985155	-1.2305	0.221116182	0.968	chrX	49643501	chrX:49643335-49643654	Island	USP27X;LOC158572	TSS1500;Body
cg21462299	0.0036	0.002923615	1.2304	0.221144908	0.968	chrX	135614052		OpenSea	VGLL1	TSS1500
cg13726507	-0.00361	0.002936642	-1.2301	0.221253636	0.968	chrX	153883318		OpenSea	CTAG2;CTAG2	TSS1500;TSS1500
cg15226856	-0.00365	0.002963847	-1.2301	0.22127303	0.968	chrX	15665166	chrX:15664741-15665178	Island	TMEM27	Body
cg20312916	-0.00403	0.003276358	-1.2301	0.221273048	0.968	chrX	21676605	chrX:21674018-21677066	Island	KLHL34	TSS200
cg05162528	0.00441	0.003583997	1.23	0.221314594	0.968	chrX	153240299	chrX:153236071-153238480	S_Shore	TMEM187	5'UTR
cg21128398	0.00478	0.003887288	1.2295	0.221470869	0.968	chrX	12600986	chrX:12601482-12601832	N_Shore	FRMPD4	Body
cg02764898	0.0044	0.003582271	1.2294	0.221527857	0.968	chrX	16966893	chrX:16964603-16965472	S_Shore	REPS2;REPS2	Body;Body
cg05473496	-0.00457	0.003715632	-1.2289	0.221699487	0.968	chrX	39953435	chrX:39953434-39969247	Island	BCOR;BCOR;BCOR;BCOR	5'UTR;5'UTR;5'UTR;5'UTR
cg04650971	-0.00441	0.00358506	-1.2288	0.221735093	0.968	chrX	134555733	chrX:134555638-134556565	Island	NCRNA00086	TSS200
cg06302402	0.00344	0.002796205	1.2285	0.221857266	0.968	chrX	3224570	chrX:3228368-3228609	N_Shelf
cg02534780	0.00412	0.003356889	1.2279	0.222080809	0.968	chrX	130205510	chrX:130206913-130207455	N_Shore	FLJ30058	5'UTR
cg06981242	0.00398	0.003243777	1.2275	0.222219426	0.968	chrX	138287529	chrX:138285888-138287622	Island	FGF13;FGF13;FGF13	TSS1500;TSS1500;TSS1500
cg13524834	0.00317	0.002584471	1.2263	0.222672048	0.968	chrX	51545659		OpenSea	MAGED1	TSS1500
cg05777666	0.00412	0.003358713	1.2261	0.222758621	0.968	chrX	103499734	chrX:103498706-103499843	Island	ESX1	TSS200
cg04233717	0.00451	0.003682854	1.2259	0.222817357	0.968	chrX	6145771	chrX:6144120-6145906	Island	NLGN4X;NLGN4X;NLGN4X	5'UTR;5'UTR;1stExon
cg00375105	-0.00466	0.003799779	-1.2256	0.222936701	0.968	chrX	153625785	chrX:153626095-153627324	N_Shore	RPL10;RPL10	TSS1500;TSS1500
cg11391216	0.00424	0.003458897	1.2256	0.222938112	0.968	chrX	19535822	chrX:19533003-19533551	S_Shelf
cg11861581	0.00472	0.003850744	1.2254	0.223010569	0.968	chrX	69651756	chrX:69653707-69654661	N_Shore	GDPD2;GDPD2;GDPD2;GDPD2	Body;Body;Body;Body
cg19997062	-0.00394	0.003218421	-1.2252	0.22307997	0.968	chrX	144900177	chrX:144899363-144900266	Island	SLITRK2;SLITRK2;SLITRK2;SLITRK2	5'UTR;5'UTR;5'UTR;5'UTR
cg00112256	-0.00435	0.00355091	-1.2247	0.223277394	0.968	chrX	117629928	chrX:117629624-117630776	Island	DOCK11;DOCK11	5'UTR;1stExon
cg10694252	0.00318	0.00259798	1.2245	0.223346039	0.968	chrX	12601729	chrX:12601482-12601832	Island	FRMPD4	Body
cg21378690	0.00357	0.002916761	1.2243	0.223416941	0.968	chrX	71694534		OpenSea	HDAC8;HDAC8;HDAC8;HDAC8	3'UTR;3'UTR;Body;Body
cg10055173	-0.0036	0.002940082	-1.2238	0.223626567	0.968	chrX	49028100	chrX:49028091-49029111	Island	PLP2	TSS200
cg17572800	0.00306	0.002496676	1.2237	0.223647803	0.968	chrX	78400174		OpenSea
cg18336502	-0.00364	0.002974615	-1.2237	0.223653977	0.968	chrX	11446209	chrX:11445527-11446182	S_Shore	ARHGAP6;ARHGAP6	Body;Body
cg05172693	-0.00463	0.003783551	-1.2235	0.223717994	0.968	chrX	119379153	chrX:119378646-119379039	S_Shore	CXorf42	TSS200
cg10473383	0.0046	0.00375724	1.2235	0.223735324	0.968	chrX	84498775	chrX:84498772-84499884	Island	ZNF711	TSS1500
cg00072587	0.00499	0.004081319	1.2228	0.224012712	0.968	chrX	19531567	chrX:19533003-19533551	N_Shore	MAP3K15	Body
cg13991029	-0.00417	0.003412819	-1.2223	0.224192539	0.968	chrX	55246455		OpenSea	PAGE5;PAGE5	TSS1500;TSS1500
cg14384228	0.00416	0.003405821	1.2219	0.224321568	0.968	chrX	44732348	chrX:44731602-44733266	Island	KDM6A	TSS200
cg09099391	0.00346	0.002834797	1.2217	0.224411544	0.968	chrX	100285384		OpenSea	TRMT2B;TRMT2B;TRMT2B;TRMT2B	Body;Body;Body;Body
cg02931149	-0.00454	0.003716833	-1.2213	0.224541649	0.968	chrX	153586557	chrX:153585697-153585944	S_Shore	FLNA;FLNA	Body;Body
cg12074916	0.00394	0.00322908	1.2212	0.224612772	0.968	chrX	47863588	chrX:47863379-47863596	Island	SPACA5;ZNF182;ZNF182	TSS200;TSS1500;TSS1500
cg19257537	0.00384	0.00314292	1.2209	0.224716936	0.968	chrX	46306775	chrX:46306249-46306838	Island	ZNF673;ZNF673;ZNF673;ZNF673;ZNF673;ZNF673;ZNF673;ZNF673	5'UTR;5'UTR;1stExon;1stExon;5'UTR;5'UTR;1stExon;1stExon
cg05159604	0.00335	0.002747911	1.2205	0.224851268	0.968	chrX	153627716	chrX:153626095-153627324	S_Shore	RPL10;RPL10;SNORA70	Body;Body;TSS1500
[truncated: 6,709 more rows]
