# Supplementary material for: Age-Dependent DNA Methylation Variability on the X-Chromosome in Male and Female Twins
Source: Epigenomes. 2024 Nov 18;8(4):43. doi: 10.3390/epigenomes8040043 (PMC11586961; doi:10.3390/epigenomes8040043)
Supplement: Supplementary file 1 [file epigenomes-08-00043-s001.zip › Supplementary Table S3 variance450_male_chrx_sur.csv]

CpG	coef	exp(coef)	se(coef)	robust se	z	Pr(>|z|)	fdr
cg01280366	-0.288190556	0.749618734	0.167385101	0.056185974	-5.129225983	2.91E-07	0.002196857
cg06834235	-0.878920932	0.415230732	0.270309205	0.183262133	-4.795976769	1.62E-06	0.006111932
cg17808639	-0.292911744	0.746087985	0.143641802	0.066596832	-4.398283468	1.09E-05	0.02746309
cg06416685	0.389085139	1.47563018	0.130929577	0.092449532	4.208622045	2.57E-05	0.048502478
cg22713892	-2.962081379	0.051711175	0.903701235	0.714266811	-4.147023679	3.37E-05	0.050867348
cg08850124	1.867080817	6.469383494	0.544998247	0.477136979	3.913091836	9.11E-05	0.089170051
cg03823092	0.437559719	1.548922796	0.166367811	0.112041619	3.905331982	9.41E-05	0.089170051
cg06309822	0.415295116	1.514817722	0.201863884	0.106431561	3.901992144	9.54E-05	0.089170051
cg25225807	-1.112349467	0.328785582	0.37513151	0.286999761	-3.875785345	0.000106281	0.089170051
cg10530171	0.4540891	1.5747383	0.193114285	0.118964401	3.817016664	0.000135075	0.09403849
cg23217142	-0.290382947	0.747977077	0.218492469	0.076149423	-3.813330875	0.000137106	0.09403849
cg04735237	2.757762831	15.76453554	0.761185897	0.727260183	3.791989299	0.000149445	0.09403849
cg04029366	1.477834172	4.383441613	0.510027694	0.393036913	3.760039129	0.000169887	0.098678084
cg06839398	-1.74741496	0.174223737	0.532424539	0.47091453	-3.710683891	0.0002067	0.104337249
cg22169449	-0.484302296	0.616126921	0.269214521	0.131120059	-3.693578998	0.00022112	0.104337249
cg05190516	0.543926733	1.72275841	0.183197826	0.147354303	3.691285032	0.000223124	0.104337249
cg05424366	-0.592813004	0.552770151	0.274434985	0.161170022	-3.678184046	0.0002349	0.104337249
cg22275278	-0.879145414	0.415137531	0.344797737	0.243279954	-3.613719089	0.000301836	0.115836057
cg07495946	2.853789438	17.35341709	0.901905487	0.790134008	3.611779026	0.000304104	0.115836057
cg13996510	-2.409258573	0.089881911	0.772184068	0.667480546	-3.609481338	0.00030681	0.115836057
cg23493704	1.496510944	4.466079455	0.477218947	0.417409707	3.585232734	0.000336778	0.117705365
cg14251060	-1.162631035	0.312662472	0.486192175	0.324711905	-3.580500187	0.000342937	0.117705365
cg09445383	0.418409786	1.519543234	0.191424606	0.117400388	3.563955719	0.000365308	0.119932076
cg19354122	-0.697682404	0.497737523	0.232746219	0.198958199	-3.50667833	0.000453737	0.139036036
cg06659128	0.416178484	1.516156454	0.332697045	0.118835293	3.502145469	0.000461528	0.139036036
cg12753358	-1.908145695	0.148355227	0.717951447	0.546373978	-3.492380258	0.000478736	0.139036036
cg24351198	-3.14309906	0.04314887	1.000004179	0.911145136	-3.449614049	0.000561389	0.152393254
cg22647743	-0.435763812	0.646770467	0.257584322	0.126467863	-3.445648568	0.000569691	0.152393254
cg25685741	-4.033617152	0.017710154	1.194454269	1.173126347	-3.438348446	0.000585274	0.152393254
cg08435532	-2.976566999	0.050967505	1.01556208	0.871513884	-3.415398257	0.000636888	0.160304753
cg23951868	-0.751832657	0.47150166	0.278440682	0.224315471	-3.351675445	0.000803241	0.195654022
cg19741073	-0.879289656	0.415077655	0.32589407	0.263063746	-3.342496525	0.000830284	0.195921066
cg13864549	-1.747124268	0.17427439	0.610185131	0.524923238	-3.328342395	0.000873644	0.19990568
cg22526309	-3.190792278	0.041139264	0.910550113	0.963441209	-3.311870252	0.000926745	0.205819198
cg26962057	-2.718005697	0.06600626	0.837928686	0.837425184	-3.24566988	0.001171746	0.238638304
cg00457389	-0.574269463	0.563116096	0.257268606	0.177470151	-3.23586507	0.001212747	0.238638304
cg14295009	-3.355054961	0.034907452	0.995090052	1.041535906	-3.221257126	0.001276296	0.238638304
cg10030436	-3.689277449	0.024990052	1.090636535	1.145599029	-3.220391565	0.001280156	0.238638304
cg06774787	-2.305806415	0.099678386	0.710321081	0.716137988	-3.219779504	0.001282892	0.238638304
cg21123327	-1.133501208	0.321904228	0.415421603	0.352321613	-3.217234382	0.001294328	0.238638304
cg06294995	1.630781844	5.107866712	0.553839852	0.506938808	3.216920497	0.001295745	0.238638304
cg09425262	1.139435981	3.125005306	0.393787808	0.355196634	3.207901969	0.001337071	0.240386203
cg21606887	-3.740786643	0.023735424	1.14623333	1.178309712	-3.174705772	0.001499885	0.259982697
cg20999651	0.947281523	2.578690012	0.361565589	0.298656623	3.17180819	0.00151493	0.259982697
cg20085561	-2.263280355	0.104008739	0.845064937	0.722550854	-3.132347493	0.001734145	0.290989521
cg12517167	-3.150324507	0.042838223	0.991909022	1.008165881	-3.124807699	0.001779213	0.292061733
cg22337136	-1.308875921	0.270123526	0.460885721	0.421737839	-3.10352973	0.00191227	0.306677735
cg15480941	-3.234301115	0.039387723	1.060748326	1.04476519	-3.095720594	0.001963353	0.306677735
cg23390865	-2.601545061	0.07415891	0.883617635	0.842867065	-3.086542551	0.00202499	0.306677735
cg01461762	-2.628289793	0.072201837	0.844600317	0.85176345	-3.085703893	0.002030709	0.306677735
cg16998810	-0.588722147	0.555036086	0.241622115	0.191711605	-3.070873817	0.002134333	0.315235546
cg02417823	-2.053092928	0.128337351	0.687200865	0.6702035	-3.063387358	0.002188466	0.315235546
cg06376033	2.105300261	8.209567649	0.72997309	0.688274046	3.058811052	0.002222173	0.315235546
cg25571060	-1.412019934	0.243650627	0.524473078	0.46245733	-3.053297769	0.002263412	0.315235546
cg08338641	-2.089520083	0.12374651	0.729951074	0.686975837	-3.04162093	0.00235308	0.315235546
cg15170964	0.727702201	2.070317964	0.366067433	0.239417357	3.03947137	0.002369937	0.315235546
cg05886698	1.851857616	6.371644604	0.667167155	0.609515686	3.038244395	0.002379609	0.315235546
cg01241836	-3.115666868	0.044348922	1.063657346	1.037474259	-3.003126912	0.00267221	0.341651748
cg22148243	-1.623591851	0.197189152	0.658939012	0.541102171	-3.000527328	0.002695126	0.341651748
cg07069660	2.225252997	9.255824199	0.731100718	0.742784567	2.995825566	0.00273703	0.341651748
cg10104771	1.800969719	6.055516768	0.709223581	0.603078983	2.986291631	0.002823832	0.341651748
cg13770495	1.3710339	3.939421559	0.486704026	0.459349926	2.98472651	0.00283832	0.341651748
cg25591670	-2.653453916	0.070407611	1.040484356	0.890408279	-2.980041828	0.00288209	0.341651748
cg10207530	-2.48870216	0.08301764	0.994508959	0.835529027	-2.978594496	0.002895737	0.341651748
cg09434493	2.002436827	7.407083904	0.703983675	0.67467867	2.96798597	0.00299758	0.348226578
cg22643011	2.027373886	7.594117131	0.776025848	0.684766152	2.960680633	0.003069601	0.348567044
cg23530721	-2.419628916	0.088954621	0.903023221	0.817896114	-2.958357272	0.003092834	0.348567044
cg06921685	-2.13926006	0.117741933	0.798346551	0.72905727	-2.934282598	0.003343197	0.371242323
cg19731655	-1.459308771	0.232396859	0.557208541	0.49962694	-2.920796806	0.003491375	0.372370589
cg16244634	-0.675669824	0.508815489	0.336868652	0.231352657	-2.92051897	0.003494489	0.372370589
cg26155828	-2.945060482	0.052598878	0.947291443	1.013128578	-2.906897058	0.003650333	0.372370589
cg05870315	-1.956183723	0.141397003	0.720567105	0.674714542	-2.899276065	0.003740254	0.372370589
cg27042767	1.537145462	4.651294006	0.706778611	0.53087879	2.895473487	0.00378587	0.372370589
cg00723034	-2.346515497	0.095702056	0.791682175	0.810694325	-2.894451613	0.003798214	0.372370589
cg26905196	-1.90452665	0.148893104	0.678612596	0.658217049	-2.893462959	0.003810192	0.372370589
cg21864829	1.337595569	3.80987191	0.553163749	0.462395463	2.892752365	0.003818823	0.372370589
cg10739728	1.274746898	3.577795747	0.468201817	0.440733937	2.892327526	0.003823991	0.372370589
cg02392508	1.688780023	5.412873094	0.563611502	0.584255214	2.890483442	0.003846498	0.372370589
cg05257597	-1.255757531	0.284859976	0.46503426	0.435474621	-2.883652614	0.003930921	0.375726406
cg26340529	0.949512844	2.584450323	0.376127759	0.330499203	2.872965607	0.004066384	0.37967382
cg06293983	-0.556270438	0.573343401	0.285334851	0.193655865	-2.872468846	0.004072782	0.37967382
cg20767845	1.838975585	6.290091297	0.660875078	0.647327719	2.840872607	0.004499028	0.414294646
cg14942312	1.268831535	3.556694259	0.619778647	0.448722342	2.827654023	0.004689045	0.421524526
cg24479484	-1.759500004	0.172130907	0.693225363	0.622249421	-2.827644263	0.004689188	0.421524526
cg06468442	-1.84950685	0.157314727	0.758880395	0.658604172	-2.80822219	0.004981584	0.435881014
cg03120461	-1.428760847	0.239605646	0.504963193	0.509097849	-2.806456262	0.005008971	0.435881014
cg23124111	-2.420004882	0.088921183	0.98217589	0.8625578	-2.805614745	0.00502207	0.435881014
cg02345317	1.57093201	4.811130126	0.620441694	0.5614515	2.797983459	0.005142275	0.441242222
cg04886769	1.320463515	3.745156913	0.589830064	0.472992179	2.791723786	0.005242809	0.444814051
cg26445203	0.980842722	2.666702585	0.372103335	0.352607578	2.781683619	0.005407773	0.453712153
cg01963258	2.157784099	8.65194455	0.778648752	0.779901822	2.766738118	0.005662022	0.456324874
cg06104510	-1.573285631	0.207362744	0.636808707	0.568988383	-2.765057564	0.005691275	0.456324874
cg22010317	-1.857349412	0.156085802	0.693482859	0.672065996	-2.763641402	0.005716032	0.456324874
cg00021786	1.173478089	3.233218528	0.461995296	0.425686346	2.756673077	0.00583927	0.456324874
cg05872215	-2.38758394	0.091851334	0.93966685	0.866883052	-2.754216884	0.005883277	0.456324874
cg25896901	0.487468206	1.628188759	0.208474026	0.176997177	2.754101586	0.00588535	0.456324874
cg18780401	-2.772286052	0.06251892	0.892862444	1.008466816	-2.749010684	0.005977544	0.456324874
cg05153913	-1.779958112	0.168645211	0.808814661	0.647505671	-2.748945979	0.005978724	0.456324874
cg16510657	-1.240765082	0.2891629	0.475562845	0.451397032	-2.748722287	0.005982805	0.456324874
cg05449830	-0.658153378	0.517806645	0.271311253	0.239881526	-2.743660127	0.006075841	0.458786736
cg06231618	0.627793317	1.873471856	0.390920912	0.229424575	2.736382178	0.006211884	0.461508226
cg26805585	2.138060539	8.482969275	0.763921298	0.783386519	2.729253679	0.006347785	0.461508226
cg06645047	-2.656280008	0.070208913	1.147952633	0.973989537	-2.727216163	0.006387118	0.461508226
cg09119244	-0.758663294	0.468291978	0.308132958	0.278247113	-2.726581004	0.006399424	0.461508226
cg17694877	-3.256140912	0.038536828	1.208948122	1.196068621	-2.722369649	0.00648156	0.461508226
cg23708288	0.862648402	2.369427588	0.487177435	0.316978006	2.72147716	0.006499088	0.461508226
cg11038686	-2.167994311	0.114406852	0.824676173	0.798131079	-2.716338668	0.006600836	0.461508226
cg02623256	-1.193418488	0.303183063	0.492250135	0.440124554	-2.711547168	0.006697001	0.461508226
cg19541913	-1.803321623	0.164750739	0.682465218	0.665862048	-2.708251096	0.006763883	0.461508226
cg15043283	0.623156894	1.864805754	0.287531066	0.230116293	2.70800857	0.006768827	0.461508226
cg23914031	1.477911602	4.383781035	0.540830057	0.546287029	2.705375603	0.00682272	0.461508226
cg23446945	-2.082827466	0.124577475	0.762406425	0.771671646	-2.69911105	0.006952497	0.461508226
cg26680189	-1.261112553	0.283338622	0.501324802	0.468139759	-2.69388047	0.007062549	0.461508226
cg15465809	-2.166896924	0.114532469	0.859723682	0.804433067	-2.693694496	0.00706649	0.461508226
cg06767008	0.736751315	2.089137529	0.445773024	0.274141328	2.687487217	0.007199186	0.461508226
cg08575950	0.827193522	2.286891614	0.330204315	0.30793144	2.686291214	0.007225009	0.461508226
cg08099387	-2.240740703	0.106379679	0.892137374	0.834390603	-2.685481709	0.007242534	0.461508226
cg12482502	2.080329789	8.007109136	0.747029173	0.775211779	2.683563183	0.007284221	0.461508226
cg20662859	-2.948960555	0.052394139	1.172351178	1.098997784	-2.683318017	0.007289564	0.461508226
ch.X.747556F	-1.509896393	0.220932867	0.647328139	0.563126625	-2.681273314	0.007334259	0.461508226
cg22328457	-0.995371334	0.369586179	0.417458787	0.371810699	-2.677091696	0.007426431	0.463446103
cg17716100	-1.631958599	0.195546202	0.682171494	0.613440737	-2.660336198	0.007806269	0.477090336
cg13774080	-1.476844973	0.228357026	0.6471001	0.556170195	-2.655383167	0.007921837	0.477090336
cg18813387	0.374400295	1.454119111	0.203244976	0.141023565	2.654877539	0.00793372	0.477090336
cg17926057	-2.645331553	0.070981816	0.974150355	0.997556454	-2.651811377	0.008006125	0.477090336
cg01725669	1.648743707	5.200442443	0.666662432	0.622350754	2.649219426	0.008067793	0.477090336
cg11696874	-0.551385051	0.576151259	0.342412636	0.208217963	-2.648114716	0.008094205	0.477090336
cg12935118	-0.757207024	0.468974434	0.329873664	0.285943812	-2.648097253	0.008094624	0.477090336
cg02590287	-1.196367509	0.302290287	0.549771772	0.452327175	-2.644916278	0.008171113	0.477090336
cg11049750	1.055010694	2.872005868	0.461064951	0.399148065	2.643156231	0.008213713	0.477090336
cg25692732	-2.268819892	0.103434172	0.917577982	0.859313589	-2.640270002	0.008284	0.477499878
cg17581805	1.065205356	2.901434749	0.386266672	0.404038316	2.636396877	0.008379166	0.479326409
cg08637771	1.499980197	4.481600318	0.623039055	0.570042891	2.631346203	0.008504735	0.482851538
cg05740959	-1.331345858	0.264121552	0.548858006	0.507386087	-2.623930556	0.008692151	0.485443349
cg24881209	1.076369718	2.934008915	0.43589055	0.410931544	2.619340701	0.008809991	0.485443349
cg19752540	1.616755647	5.036722875	0.64041341	0.618205513	2.615239776	0.008916484	0.485443349
cg01483252	-1.12942998	0.323217444	0.464669745	0.431991791	-2.614470933	0.008936576	0.485443349
cg25111007	2.107448695	8.22722433	0.797994471	0.806322987	2.613653251	0.00895799	0.485443349
cg04625528	1.573456577	4.823291491	0.656529107	0.602219402	2.612763011	0.008981356	0.485443349
cg15891447	1.462342103	4.316056347	0.603264658	0.559847027	2.612038704	0.009000406	0.485443349
cg15317927	1.071152241	2.918740655	0.47494045	0.410643354	2.608473341	0.00909471	0.487050723
cg02025065	-2.333029148	0.09700147	0.966170441	0.89616112	-2.603359036	0.009231522	0.48719479
cg16733946	-3.489334129	0.030521189	1.223260443	1.34072293	-2.602576603	0.009252614	0.48719479
cg17880859	-0.876950651	0.41604966	0.383849737	0.337138538	-2.60115814	0.009290961	0.48719479
cg25645198	-1.432117186	0.238802797	0.581171849	0.551179543	-2.598277102	0.009369285	0.487913601
cg20064153	-1.779964958	0.168644057	0.721465637	0.687539696	-2.588890459	0.009628572	0.494799271
cg27497831	1.737465093	5.682919475	0.659744199	0.671160459	2.588747695	0.009632564	0.494799271
cg17914143	-1.248620979	0.286900166	0.585284333	0.483333945	-2.583350478	0.009784587	0.495193866
cg23352597	-2.396747764	0.09101347	0.793168926	0.928008637	-2.582678294	0.009803669	0.495193866
cg02132188	-1.947709328	0.142600348	0.689629645	0.754489589	-2.581492648	0.009837409	0.495193866
cg00235887	-1.831165684	0.160226685	0.744577666	0.710392283	-2.577682397	0.009946537	0.495193866
cg01009686	-0.629972168	0.532606624	0.360522133	0.244465931	-2.576932354	0.009968146	0.495193866
cg20498086	-0.71522233	0.489083362	0.362272693	0.278909466	-2.564353019	0.010336835	0.504914196
cg18407141	-2.584219353	0.07545496	1.198227644	1.007845928	-2.564101597	0.010344326	0.504914196
cg18457851	-1.939622556	0.1437582	0.830268752	0.756651816	-2.563428139	0.010364415	0.504914196
cg22829182	0.993896117	2.701740289	0.475173543	0.388279329	2.559745115	0.010474896	0.505692352
ch.X.772254F	-1.658057554	0.190508674	0.72282679	0.648073927	-2.558438913	0.010514329	0.505692352
cg00428012	-3.277350808	0.037728073	1.277907241	1.282464299	-2.555510364	0.01060322	0.50673998
cg15870809	-0.674802272	0.509257105	0.265117311	0.264706769	-2.54924449	0.010795659	0.512691942
cg05452887	-0.861832214	0.422387469	0.321778232	0.338457006	-2.546356549	0.010885394	0.512840103
cg08796898	-0.499843202	0.60662577	0.214043699	0.196535265	-2.543274872	0.01098188	0.512840103
cg04393989	1.665501985	5.288327243	0.605167373	0.655426658	2.541095887	0.011050561	0.512840103
cg22321559	-2.264425912	0.103889659	0.980747662	0.891342294	-2.540467258	0.011070446	0.512840103
cg12054566	-2.630347474	0.072053421	1.040019181	1.037824462	-2.534482054	0.011261369	0.518488825
cg27161395	-2.120609276	0.119958518	0.887873261	0.838958886	-2.527667698	0.011482297	0.518488825
cg05551025	-0.909453389	0.402744308	0.396693009	0.360484097	-2.522866877	0.011640246	0.518488825
cg19041765	0.547786496	1.729420699	0.205769715	0.217214485	2.521869096	0.011673314	0.518488825
cg11509733	0.462902274	1.58867808	0.315225848	0.183698904	2.519896772	0.011738926	0.518488825
cg21537736	0.587815527	1.800051953	0.311768583	0.233302254	2.519545	0.011750662	0.518488825
cg01114504	1.157322402	3.181403341	0.596135484	0.459352669	2.519463756	0.011753374	0.518488825
cg13148263	1.039864923	2.828834879	0.455657378	0.413313679	2.515921867	0.01187215	0.518488825
cg03025466	0.867403389	2.380721015	0.56320149	0.345116147	2.513366578	0.0119585	0.518488825
cg27351642	-1.821700485	0.161750463	0.824181258	0.724912697	-2.512992932	0.011971173	0.518488825
cg21378039	-1.972436797	0.139117442	0.773357902	0.785016727	-2.512604802	0.01198435	0.518488825
cg13176197	-0.938011122	0.39140552	0.391427202	0.373680173	-2.510197732	0.012066357	0.518488825
cg04855291	1.127178318	3.086933855	0.505947834	0.449137335	2.509651796	0.012085026	0.518488825
cg05257947	-2.653725321	0.070388504	1.082128041	1.060923549	-2.501335109	0.012372604	0.527827882
cg26800155	-3.716645117	0.024315407	1.44597992	1.488496123	-2.496912863	0.012527974	0.531453536
cg19894148	1.349562945	3.85573999	0.56188971	0.541219448	2.493559592	0.012646935	0.531606428
cg26621897	-0.707126477	0.49305898	0.272435973	0.283805696	-2.491586623	0.012717395	0.531606428
cg23646109	1.531325543	4.624302471	0.610198281	0.614978786	2.490046125	0.012772652	0.531606428
cg08689075	0.777170732	2.175309019	0.321236493	0.312916313	2.483637637	0.013004807	0.531606428
cg06116594	-0.948870109	0.387178245	0.37800536	0.382055853	-2.483590034	0.013006545	0.531606428
cg04039555	0.557436466	1.746190339	0.243393197	0.224613692	2.481756388	0.013073662	0.531606428
cg26540943	0.272884245	1.313748163	0.263107153	0.109974525	2.481340513	0.013088927	0.531606428
cg02116333	-2.455748894	0.085798917	0.968149279	0.989750095	-2.481180762	0.013094795	0.531606428
cg09676788	0.786902327	2.196581585	0.359031058	0.318270003	2.472436357	0.013419561	0.541877549
cg24565395	1.426710694	4.164976751	0.579208202	0.577885107	2.468848352	0.013554865	0.544429703
cg23317607	-2.350888701	0.095284445	0.920249864	0.954045212	-2.464127143	0.013734738	0.544842745
cg00953793	-1.302102464	0.271959407	0.554696071	0.529167313	-2.46066307	0.013868053	0.544842745
cg11165443	1.302328946	3.677852219	0.498725749	0.529427306	2.459882465	0.013898252	0.544842745
cg07908142	-1.770292892	0.170283107	0.693995605	0.720010531	-2.458704166	0.013943947	0.544842745
cg01886630	-1.61599107	0.198693653	0.628813088	0.657374999	-2.458248449	0.013961655	0.544842745
cg18828303	-0.587706558	0.555600061	0.264347712	0.239320447	-2.455730653	0.014059849	0.544842745
cg03169432	-2.052620337	0.128398016	0.76095138	0.83825873	-2.44867159	0.014338412	0.544842745
cg08446187	-0.427133682	0.652376336	0.238308023	0.174443488	-2.448550457	0.014343234	0.544842745
cg02537091	-1.689858291	0.184545674	0.762900515	0.690204716	-2.448343587	0.014351473	0.544842745
cg09764075	-0.945937373	0.388315404	0.490692588	0.386514088	-2.447355484	0.014390882	0.544842745
cg13392184	1.403752114	4.070444121	0.620714658	0.573591783	2.447301647	0.014393032	0.544842745
cg04053131	-0.780134203	0.458344496	0.467619413	0.318957169	-2.445890164	0.014449501	0.544842745
cg00715011	-1.873610788	0.153568157	0.789920542	0.766443003	-2.444553321	0.014503164	0.544842745
cg00920537	-3.255263048	0.038570673	1.204421043	1.335951031	-2.436663451	0.014823468	0.547078983
cg04227026	0.743935565	2.104200458	0.512929727	0.305518925	2.434990123	0.014892196	0.547078983
cg22823767	-0.888483554	0.411278963	0.395359202	0.364906267	-2.434826788	0.01489892	0.547078983
cg13023833	1.592668145	4.91685031	0.657278993	0.65503645	2.431419112	0.015039806	0.547078983
cg27313362	-1.012999821	0.363128025	0.503991981	0.416831459	-2.430238409	0.015088894	0.547078983
cg05961595	-2.592869104	0.074805108	1.013136186	1.068155846	-2.427425841	0.015206395	0.547078983
cg16452396	-1.911434011	0.14786819	0.900177692	0.789035621	-2.422493941	0.015414383	0.547078983
cg26688923	-1.517853813	0.219181788	0.722996474	0.62658965	-2.422404862	0.015418162	0.547078983
cg23196584	1.596520297	4.935827296	0.682302864	0.660036468	2.418836496	0.015570237	0.547078983
cg15315638	-1.363182495	0.255845254	0.527722205	0.56381095	-2.417800672	0.015614628	0.547078983
cg06306751	-1.285935411	0.276391923	0.493610562	0.53265466	-2.414200997	0.01576976	0.547078983
cg03927113	-1.669756534	0.188292903	0.675378482	0.692183591	-2.412302971	0.015852103	0.547078983
cg00213805	-1.500807751	0.222949999	0.693918309	0.622264089	-2.411850175	0.015871802	0.547078983
cg14331377	-1.249972225	0.286512755	0.520184019	0.518303874	-2.411659041	0.015880124	0.547078983
cg23392495	-0.336397681	0.71433897	0.247956938	0.139706962	-2.407880586	0.016045428	0.547078983
cg00433220	-1.542317611	0.213884825	0.602476475	0.640962586	-2.406252168	0.016117135	0.547078983
cg06428055	-2.217566535	0.108873727	0.872523861	0.921841341	-2.405583734	0.016146651	0.547078983
cg16798761	-1.444048511	0.235970493	0.61490821	0.60084296	-2.403370943	0.0162447	0.547078983
cg17499479	-0.523232478	0.592601876	0.284249691	0.217957803	-2.40061365	0.016367607	0.547078983
cg19918759	1.362035277	3.904131208	0.570602535	0.568088645	2.397575252	0.016503991	0.547078983
cg25621422	1.149726124	3.157328075	0.504937858	0.479874487	2.395889251	0.016580099	0.547078983
cg05181110	-1.872435717	0.153748717	0.927372456	0.781675703	-2.39541246	0.016601678	0.547078983
cg25077868	-1.443551784	0.236087735	0.599775422	0.602847303	-2.394556263	0.01664049	0.547078983
cg07157700	1.459513173	4.303863781	0.720829935	0.609826394	2.393325686	0.016696413	0.547078983
cg21046413	-1.372691957	0.253423834	0.655403438	0.573939959	-2.391699578	0.016770563	0.547078983
cg03761923	-1.475544577	0.228654173	0.546692314	0.61700839	-2.391449778	0.01678198	0.547078983
cg06630839	-0.567558878	0.566907642	0.281904381	0.237392345	-2.390805301	0.016811465	0.547078983
cg26955512	-2.727744592	0.065366552	1.101259745	1.14120946	-2.390222555	0.016838166	0.547078983
cg06793890	-0.293683426	0.745512464	0.249338056	0.122897333	-2.389664765	0.016863758	0.547078983
cg19949137	-2.380167876	0.092535042	1.060006398	0.997187771	-2.386880329	0.016992021	0.547078983
cg06963664	1.494802035	4.458453847	0.647330301	0.626490923	2.385991527	0.017033143	0.547078983
cg04037732	0.722138204	2.058830707	0.315139437	0.302740346	2.3853385	0.017063413	0.547078983
cg01079126	-2.451975291	0.0861233	0.944969695	1.028378574	-2.384311919	0.017111092	0.547078983
cg06988760	-2.03349921	0.130876754	0.9381427	0.852927859	-2.384139748	0.0171191	0.547078983
cg08587717	-1.538478634	0.214707502	0.669421577	0.645356705	-2.383919811	0.017129334	0.547078983
cg08848711	-0.972312483	0.378207428	0.464362498	0.408015718	-2.383027029	0.017170934	0.547078983
cg16976875	-0.619689076	0.538111723	0.273385371	0.260248607	-2.381142726	0.017259023	0.547575153
cg21142188	-2.423355003	0.088623785	1.011223939	1.020018642	-2.375794818	0.017511197	0.551455729
cg20119635	-1.38669965	0.249898698	0.657454714	0.58376205	-2.375453577	0.017527397	0.551455729
cg24663569	2.052146627	7.7845938	0.850982172	0.864733841	2.373154061	0.017636906	0.552598652
cg15039826	1.247636839	3.482104454	0.534993082	0.527034552	2.367277127	0.017919509	0.555132678
cg10573235	1.219653886	3.386015584	0.462121654	0.515252968	2.367097256	0.017928221	0.555132678
cg03661529	-1.999234177	0.135438966	0.827653049	0.844670513	-2.366880514	0.017938723	0.555132678
cg00688681	0.476678182	1.610715003	0.228054221	0.201614291	2.364307504	0.018063812	0.555132678
cg04778337	-0.833142898	0.434680979	0.410633078	0.352449349	-2.36386562	0.018085371	0.555132678
cg01472347	-1.491158113	0.2251118	0.573384686	0.633220527	-2.35487962	0.018528707	0.566438329
cg03670113	-1.688345234	0.184825113	0.716404175	0.717493652	-2.353115221	0.018616864	0.566838479
cg17337021	-2.167535004	0.114459411	0.977043445	0.923554039	-2.346949841	0.018927803	0.573991317
cg18773835	1.335153078	3.800577688	0.617358494	0.569390398	2.344881618	0.019033122	0.573998063
cg02992767	1.220512267	3.388923324	0.507990349	0.52070455	2.34396313	0.019080057	0.573998063
cg09835024	-1.071540372	0.342480563	0.458533104	0.458140562	-2.338889985	0.019341128	0.579543083
cg13542480	1.594242938	4.924599433	0.736811994	0.683083417	2.333892023	0.019601377	0.585019741
cg01345087	-1.352314466	0.258640952	0.683443125	0.580821477	-2.328279032	0.019897292	0.586168853
cg06625916	1.077834639	2.938310154	0.43215694	0.462946897	2.328203616	0.019901294	0.586168853
cg20340631	-2.227372203	0.107811365	1.118005137	0.956907464	-2.32767774	0.019929222	0.586168853
cg18695429	-2.236991136	0.106779306	1.046842385	0.9612043	-2.327279577	0.01995039	0.586168853
cg09738064	-0.808462193	0.445542699	0.337110075	0.348424776	-2.320334972	0.020322764	0.592556045
cg18778986	0.376216878	1.45676304	0.323555427	0.162232497	2.318998253	0.020395131	0.592556045
cg18502642	-0.888181246	0.411403314	0.422697289	0.383026698	-2.318849445	0.020403201	0.592556045
cg20229989	0.82927459	2.291655746	0.394074632	0.358659525	2.312149911	0.020769423	0.598582882
cg21601364	0.63519426	1.88738875	0.299394951	0.275667457	2.304204737	0.021211153	0.598582882
cg06069823	-1.983432268	0.137596159	0.787785331	0.860972285	-2.303712097	0.02123881	0.598582882
cg17120952	1.789466107	5.986255591	0.869493202	0.776895493	2.303354986	0.021258878	0.598582882
cg12642693	-1.367299206	0.254794178	0.624088554	0.593628607	-2.303290626	0.021262497	0.598582882
cg01962233	-1.300423452	0.272416413	0.544563175	0.564742727	-2.302682957	0.021296688	0.598582882
cg09324116	-2.29145332	0.101119396	1.032895738	0.995224461	-2.302448754	0.021309878	0.598582882
cg23906224	-0.486902678	0.614526837	0.247017868	0.211471788	-2.302447448	0.021309952	0.598582882
cg03350932	-1.199543464	0.301331749	0.525932481	0.521043342	-2.302195168	0.021324168	0.598582882
cg24663206	1.470037155	4.349396738	0.613026684	0.639639685	2.298226936	0.021548876	0.599597636
cg25376316	-1.967795007	0.139764697	0.822906634	0.856559083	-2.29732548	0.021600209	0.599597636
cg20015672	1.848682133	6.351443644	0.910699293	0.805655468	2.29463115	0.021754272	0.599597636
cg23549021	1.132139386	3.102286394	0.571562379	0.493559459	2.29382573	0.021800511	0.599597636
cg22215739	1.601895093	4.962427783	0.71161051	0.698376491	2.293741433	0.021805355	0.599597636
cg02048654	-0.55535219	0.573870114	0.236549983	0.242173949	-2.29319542	0.021836757	0.599597636
cg12550885	-2.542062586	0.078703899	1.101234237	1.109836363	-2.290484139	0.021993267	0.601707098
cg10851587	0.990979188	2.693870987	0.40309262	0.433091734	2.288150779	0.022128742	0.602173775
cg05891083	1.649170198	5.202660858	0.751083418	0.720965826	2.287445728	0.02216982	0.602173775
cg06409934	-1.684426832	0.185550753	0.760510168	0.73754467	-2.283830255	0.022381509	0.605744706
cg12454245	-1.606789516	0.200530381	0.746781927	0.704691804	-2.280130842	0.02259993	0.609067941
cg05016192	-1.166576515	0.311431299	0.615560507	0.511875412	-2.279024326	0.022665619	0.609067941
cg00431602	-1.260926659	0.283391298	0.620615766	0.555118949	-2.271453103	0.023119563	0.616555481
cg20731167	-0.798758896	0.449886974	0.339313623	0.351825954	-2.270323965	0.023187934	0.616555481
cg19816711	-1.282990312	0.277207124	0.636806317	0.565310268	-2.269533004	0.023235933	0.616555481
cg17074762	-3.675845234	0.025327988	1.422038963	1.620565989	-2.268247797	0.023314108	0.616555481
cg03020597	-1.756808238	0.172594867	0.753249474	0.774759395	-2.26755332	0.023356446	0.616555481
cg24585803	-1.802342411	0.164912143	0.8302143	0.795286303	-2.266281217	0.023434171	0.616555481
cg05152459	-0.672894905	0.510229372	0.295991056	0.297548692	-2.261461478	0.023730696	0.61973385
cg18516687	-1.61112977	0.199661915	0.654093374	0.712479471	-2.261299919	0.023740691	0.61973385
cg21663100	-1.777140025	0.169121138	0.812327855	0.786232678	-2.260323281	0.023801194	0.61973385
cg02167358	-0.931648845	0.393903688	0.448493837	0.412515903	-2.258455583	0.023917271	0.62061619
cg26149887	0.959727228	2.610984173	0.428758817	0.425486582	2.255599278	0.024095739	0.623105895
cg01381545	-1.603549654	0.201181126	0.742247478	0.711355554	-2.254216819	0.024182531	0.623216018
cg10649458	0.805112475	2.236948085	0.375805338	0.357629127	2.251249728	0.024369725	0.62571807
cg19441811	0.791008853	2.205620451	0.350600792	0.351550638	2.250056656	0.024445349	0.62571807
cg12747864	1.31223818	3.714478085	0.574420532	0.583898226	2.247374834	0.024616082	0.627959577
cg24395855	-1.597395386	0.202423066	0.676968878	0.712109932	-2.2431865	0.02488479	0.631308759
cg12033483	2.369999227	10.69738402	0.999823657	1.056750024	2.242724555	0.024914582	0.631308759
cg22729310	1.149451891	3.156462349	0.497281641	0.514344737	2.234788863	0.025431213	0.640225976
cg18827179	-2.266288058	0.103696382	1.064950955	1.014128508	-2.23471487	0.025436074	0.640225976
cg08298085	1.09127386	2.978065296	0.525368383	0.489029577	2.231508914	0.025647438	0.641332931
cg05785376	0.654674087	1.924515191	0.351379604	0.293741618	2.228741342	0.02583112	0.641332931
cg06654051	1.311610225	3.712146293	0.625628451	0.588618266	2.228286653	0.025861406	0.641332931
cg09336260	-0.992829036	0.370526973	0.49906067	0.445793261	-2.227106425	0.025940162	0.641332931
cg00805116	-2.059013666	0.127579744	0.975837063	0.924789941	-2.226466331	0.025982962	0.641332931
cg06072560	-0.987258772	0.372596665	0.448914112	0.4434395	-2.226366329	0.025989654	0.641332931
cg17856536	2.020716042	7.543724624	0.862530289	0.910350655	2.219711747	0.026438341	0.649220678
cg03122476	1.333853414	3.795641422	0.59376065	0.601378456	2.217993346	0.026555286	0.649220678
cg20796646	-2.285229655	0.101750692	1.026915603	1.031186087	-2.216117618	0.026683448	0.649220678
cg27452062	-1.1617408	0.312940939	0.568503874	0.524343021	-2.215612211	0.026718072	0.649220678
cg12950231	1.186486306	3.275551676	0.53754327	0.535586173	2.215304212	0.026739191	0.649220678
cg21030907	1.719654971	5.582601974	0.840554462	0.777430247	2.21197333	0.026968508	0.652689751
cg15231886	-1.844182557	0.15815455	0.864975536	0.835342896	-2.207695265	0.027265523	0.657605688
cg18123612	1.270385676	3.562226164	0.608511716	0.575735012	2.206545807	0.027345807	0.657605688
cg17465884	-0.862464225	0.422120599	0.497518903	0.391323525	-2.203967232	0.027526649	0.659853091
cg04620228	1.195211092	3.304255199	0.483843166	0.542627811	2.202635153	0.027620474	0.660006964
cg02004156	-1.417347917	0.242355913	0.637559783	0.644578149	-2.198876767	0.027886686	0.664266139
cg00420018	1.55211217	4.721432125	0.766420574	0.706707575	2.196258008	0.028073482	0.664870196
cg12858650	1.500368055	4.483338881	0.666820914	0.683450042	2.195285629	0.028143115	0.664870196
cg11330362	-1.27297594	0.279997126	0.584018631	0.579989881	-2.194824395	0.028176197	0.664870196
cg16719099	-1.457063098	0.232919333	0.635974637	0.664992593	-2.191096732	0.028444793	0.668605809
cg13918312	-0.498996122	0.607139848	0.267688632	0.227833976	-2.190174316	0.028511597	0.668605809
cg01110765	-0.835802414	0.433526474	0.354368063	0.382559007	-2.184767317	0.028905912	0.673160951
cg16802801	1.295482531	3.652758117	0.686994375	0.593094842	2.184275497	0.02894201	0.673160951
cg09072865	-0.726098531	0.483792815	0.371657311	0.332498029	-2.183767924	0.028979306	0.673160951
cg06809565	-1.797305689	0.165744855	0.926332878	0.823617435	-2.182209377	0.029094084	0.673160951
cg04744025	-1.234872886	0.290871734	0.616653543	0.566083981	-2.181430542	0.029151587	0.673160951
cg04342295	0.848049637	2.335088138	0.307448512	0.389302288	2.178383388	0.029377506	0.673593302
cg18432711	-1.871864061	0.153836634	0.884679024	0.859355774	-2.178217821	0.029389824	0.673593302
cg22206855	-0.752844679	0.471024731	0.360616973	0.345726677	-2.177571847	0.029437927	0.673593302
cg07382899	-2.070252361	0.126153941	1.020673496	0.952004181	-2.174625282	0.029658208	0.676583474
cg02332456	0.538880606	1.71408705	0.225493713	0.248387549	2.169515378	0.030043578	0.681456107
cg13908365	-1.107190826	0.330486051	0.498783282	0.510367199	-2.169400441	0.030052296	0.681456107
cg21978299	-0.78398485	0.456582967	0.377941474	0.36178551	-2.166987973	0.030235771	0.683563797
cg01918534	1.981217096	7.251563465	0.986550006	0.916407769	2.161938345	0.030622929	0.68605362
cg00757453	1.326639992	3.768360373	0.572414986	0.613800968	2.161352068	0.030668154	0.68605362
cg15815114	-2.059699065	0.127492331	1.019329033	0.954697267	-2.157436852	0.030971642	0.68605362
cg12434779	-1.503293521	0.222396485	0.751752839	0.696800285	-2.157423805	0.030972658	0.68605362
cg20780998	-2.144147413	0.11716789	0.953227057	0.99528309	-2.154309095	0.03121594	0.68605362
cg21267792	-1.630916917	0.195750005	0.927360333	0.757414958	-2.153267373	0.031297671	0.68605362
cg05585317	0.856424637	2.354726622	0.392296445	0.397992402	2.151861778	0.031408242	0.68605362
cg23112505	0.375241043	1.455342172	0.344675123	0.174533028	2.149971533	0.031557467	0.68605362
cg26104731	-1.762964173	0.171535648	0.911158058	0.82024105	-2.149324484	0.031608687	0.68605362
cg14831390	-0.901329748	0.406029384	0.417608485	0.420130075	-2.145358786	0.031924172	0.68605362
cg14383004	-0.502759426	0.604859291	0.402899443	0.234366559	-2.145184141	0.031938127	0.68605362
cg21417660	1.700209363	5.475093556	0.773877868	0.792658424	2.144945808	0.03195718	0.68605362
cg02726808	1.540156817	4.665321817	0.695726165	0.718182863	2.144519031	0.031991322	0.68605362
cg09192294	1.707469226	5.514986619	0.800883301	0.796989078	2.142399783	0.032161325	0.68605362
cg12128683	-0.741261031	0.476512639	0.421060381	0.346082995	-2.141859152	0.032204818	0.68605362
cg03382925	-1.681641146	0.18606836	0.734002543	0.785139718	-2.141836806	0.032206616	0.68605362
cg06252876	-0.712461547	0.49043548	0.371868369	0.33271012	-2.141388263	0.032242741	0.68605362
cg23391060	-2.257587181	0.104602568	1.128486564	1.054522372	-2.140862291	0.032285145	0.68605362
cg06620254	-1.289463294	0.275418562	0.674089537	0.602630747	-2.139723703	0.032377102	0.68605362
cg17207552	-1.379649952	0.251666633	0.517079214	0.644885259	-2.139372753	0.032405492	0.68605362
cg07010478	1.442645883	4.23187807	0.692411959	0.674982822	2.137307553	0.032572985	0.68605362
cg04297907	0.698006369	2.009742027	0.398528263	0.326709564	2.136473634	0.032640828	0.68605362
cg25075572	0.487233618	1.627806851	0.272963176	0.228110639	2.135953061	0.03268324	0.68605362
cg18813010	1.221002132	3.390583846	0.504654962	0.571830733	2.13525098	0.032740515	0.68605362
cg12506468	1.100467527	3.00557088	0.561650729	0.515388495	2.135219427	0.032743091	0.68605362
cg13143954	-0.841531421	0.431049899	0.577368278	0.394605832	-2.132587387	0.032958589	0.68605362
cg10659052	1.085772967	2.961728251	0.560150738	0.509169728	2.132438176	0.032970842	0.68605362
cg08873063	-1.931219949	0.144971233	0.943926085	0.906129066	-2.13128573	0.03306561	0.68605362
cg01108554	-1.455183889	0.233357448	0.73468845	0.683099476	-2.130266442	0.033149622	0.68605362
cg26791257	-0.450543618	0.63728162	0.237802551	0.211550724	-2.129719101	0.033194811	0.68605362
cg09895626	1.012076667	2.751308638	0.445682189	0.475494358	2.128472504	0.033297927	0.68605362
cg13088755	1.676000752	5.344140632	0.727330394	0.788403905	2.125814879	0.033518677	0.68605362
cg04740028	-1.637855248	0.194396528	0.850726689	0.770650676	-2.125288797	0.033562522	0.68605362
cg25131597	-1.113784563	0.328314082	0.52416381	0.524251681	-2.124522636	0.033626465	0.68605362
cg25525476	-2.181186277	0.112907512	1.059590947	1.02675575	-2.12434776	0.033641075	0.68605362
cg22682567	-0.923976619	0.39693743	0.461728772	0.435187302	-2.123169989	0.03373961	0.68605362
cg09743261	1.233039506	3.431644202	0.633781461	0.580856861	2.122794079	0.033771111	0.68605362
cg22959512	0.57233941	1.772408596	0.515183266	0.269725225	2.121935057	0.033843192	0.68605362
cg12449183	-0.820151641	0.440364872	0.521694501	0.386776587	-2.120479028	0.033965668	0.68605362
cg16831427	1.141583161	3.131722463	0.621318489	0.538404591	2.120307256	0.033980142	0.68605362
cg15904427	-1.373086536	0.253323858	0.576290795	0.648665178	-2.116787802	0.034277861	0.69021901
cg01855997	-1.835780281	0.159489007	0.892428486	0.868028892	-2.114883847	0.034439848	0.691589919
cg25496792	-2.502975293	0.081841135	1.111821641	1.184090508	-2.113837816	0.034529122	0.691589919
cg21297942	1.808133752	6.099054457	0.761162132	0.85609348	2.112075135	0.034680005	0.692579733
cg01177664	1.261056841	3.529149267	0.644472486	0.597340141	2.111120207	0.034761981	0.692579733
cg23212388	-1.607337478	0.200420528	0.847302431	0.761775289	-2.109988997	0.034859304	0.692691057
cg22685762	-1.371184864	0.253806056	0.68638379	0.650545947	-2.10774484	0.035053066	0.692755404
cg27059259	-1.329767998	0.264538628	0.656925684	0.631470138	-2.105828793	0.035219227	0.692755404
cg22574818	-0.658568649	0.51759166	0.302585274	0.312866612	-2.104950235	0.03529564	0.692755404
cg22957651	-0.855356538	0.425131588	0.505941552	0.406482401	-2.104289228	0.035353225	0.692755404
cg00861899	-1.645683823	0.192880622	0.698602923	0.78251494	-2.103070164	0.035459637	0.692755404
cg02156712	-0.882560174	0.413722353	0.353872956	0.420132429	-2.100671392	0.035669822	0.692755404
cg05570609	-1.586458899	0.204649013	0.665312855	0.755461303	-2.099986978	0.035729987	0.692755404
cg10465607	1.800963677	6.05548018	0.915852513	0.857633358	2.099922606	0.03573565	0.692755404
cg08118032	-1.974228104	0.138868463	0.944126296	0.940160906	-2.099883212	0.035739116	0.692755404
cg14590681	-2.15425111	0.115990022	0.999939459	1.026117732	-2.099419046	0.035779977	0.692755404
cg24835233	1.109670304	3.033358144	0.474426658	0.529815165	2.094447982	0.036220092	0.699483163
cg23453501	1.345012288	3.838233704	0.642988607	0.644002013	2.088521868	0.036750785	0.707301292
cg10155200	1.400311126	4.05646184	0.694221104	0.670698465	2.087840063	0.036812264	0.707301292
cg16730484	-0.576389703	0.56192342	0.332345951	0.276447596	-2.084987211	0.037070461	0.710454452
cg05096515	-0.980280537	0.375205825	0.513340225	0.470396928	-2.083943323	0.037165323	0.71046925
cg01404988	-1.007441988	0.365151849	0.437710551	0.484051748	-2.081269187	0.037409274	0.713326835
cg02533866	-0.81193824	0.443996659	0.431144719	0.391091984	-2.076079986	0.037886554	0.719905823
cg07834773	1.22379175	3.400055482	0.603907504	0.589651674	2.075448615	0.037944977	0.719905823
cg01869765	-0.788286371	0.454623184	0.400301338	0.380357365	-2.072488778	0.038219882	0.720944956
cg06266461	-1.125561439	0.324470246	0.630753453	0.543219883	-2.072018118	0.038263752	0.720944956
cg10913227	-1.38770465	0.249647676	0.632128959	0.66981349	-2.071777696	0.038286178	0.720944956
cg25536960	-2.004246061	0.13476186	0.973454144	0.968724773	-2.068953036	0.038550494	0.721175655
cg08130682	-1.832685765	0.159983313	0.888939427	0.886391712	-2.067579988	0.038679535	0.721175655
cg15056572	-0.894935207	0.408634074	0.391462798	0.43385053	-2.06277311	0.03913419	0.721175655
cg13658777	1.711484311	5.537174271	0.882940897	0.829830346	2.06245086	0.039164831	0.721175655
cg02454309	-2.014456463	0.133392888	0.964295454	0.976786744	-2.062329854	0.039176343	0.721175655
cg10261457	1.064075917	2.898159607	0.472690006	0.516342927	2.060793054	0.039322787	0.721175655
cg16242260	-0.817028501	0.441742343	0.439555046	0.396502802	-2.060586953	0.039342462	0.721175655
cg27084087	1.40602322	4.079699037	0.72435853	0.68244892	2.060261479	0.03937355	0.721175655
cg23893389	-1.246209032	0.287592989	0.598018851	0.604897968	-2.060197089	0.039379703	0.721175655
cg02931149	1.088539724	2.969933982	0.585124335	0.528494468	2.059699374	0.039427289	0.721175655
cg08209483	-1.303299188	0.271634141	0.653375497	0.632911461	-2.059212493	0.039473887	0.721175655
cg21759095	1.353926266	3.87260058	0.67973947	0.657693845	2.058596528	0.039532906	0.721175655
cg09985072	-1.070992076	0.342668396	0.479224914	0.520272276	-2.058522288	0.039540024	0.721175655
cg24194941	-1.900373614	0.149512749	0.890135389	0.924678823	-2.055171555	0.039862438	0.724159538
cg18624866	-1.084834734	0.337957634	0.538784379	0.527943786	-2.054830007	0.039895427	0.724159538
cg05826817	-0.990628899	0.37134308	0.471358193	0.482459462	-2.053289399	0.040044518	0.725122682
cg04413754	-0.932120313	0.393718019	0.413761072	0.454552717	-2.050631925	0.040302805	0.72805378
cg26786476	-1.809521703	0.163732431	0.970644089	0.883846512	-2.047325728	0.040626113	0.730401331
cg23157067	-1.188256868	0.304752024	0.583204401	0.580505909	-2.046933286	0.040664635	0.730401331
cg22126136	1.308936059	3.70223266	0.666861085	0.639675162	2.046251187	0.040731664	0.730401331
cg11113650	0.801363432	2.228577373	0.444040353	0.391916107	2.04473207	0.04088128	0.730401331
cg06513359	-1.785954934	0.167636902	0.904283716	0.873661096	-2.044219367	0.040931881	0.730401331
cg16822540	1.328316113	3.774681897	0.583189678	0.650060167	2.043374107	0.041015419	0.730401331
cg13658640	-1.867907702	0.154446472	0.909732847	0.914555999	-2.042420261	0.041109862	0.730401331
cg13934764	0.631495012	1.880419729	0.354115097	0.309553446	2.040019324	0.041348401	0.732914969
cg16619186	-1.186110111	0.305406956	0.59907108	0.582294194	-2.036960221	0.041654028	0.736001579
cg03718079	0.471925595	1.603078103	0.221683832	0.232034978	2.033855412	0.041966176	0.736001579
cg06289882	0.341727379	1.407376565	0.173192785	0.168065275	2.033301519	0.04202207	0.736001579
cg22983460	-1.794854302	0.166151659	0.812592871	0.882913863	-2.032875887	0.042065064	0.736001579
cg12419462	-0.987520533	0.372499146	0.434667004	0.485782804	-2.03284374	0.042068313	0.736001579
cg21557668	-0.76077374	0.467304715	0.387401462	0.374350985	-2.032247195	0.042128637	0.736001579
cg04752574	-0.425899279	0.653182128	0.205119442	0.20964823	-2.03149475	0.042204832	0.736001579
cg07842130	1.125059715	3.08040079	0.540277141	0.554378553	2.029406998	0.042416853	0.7379946
cg08998531	-2.17115793	0.114045484	1.133498049	1.072006511	-2.025321588	0.042834353	0.74354529
cg24157854	-0.909396769	0.402767112	0.47029327	0.449238285	-2.024308258	0.042938444	0.743642648
cg04185841	-1.979077578	0.138196654	0.980475242	0.978721569	-2.022104794	0.043165527	0.744420237
cg23556525	-1.34543865	0.260425447	0.613548733	0.665517993	-2.021641285	0.043213424	0.744420237
cg01555661	-0.494016021	0.610171007	0.283981522	0.244450452	-2.020924965	0.043287533	0.744420237
cg04336572	-1.867243459	0.154549096	0.93700896	0.92452305	-2.019682969	0.043416283	0.744420237
cg12173181	0.846095238	2.330528901	0.489465923	0.419301705	2.017867391	0.043605074	0.744420237
cg04427987	1.629292818	5.100266626	0.810148815	0.807548114	2.017579868	0.043635035	0.744420237
cg16341056	0.961833147	2.616488489	0.5236572	0.476813229	2.017211537	0.043673443	0.744420237
cg19189070	-0.867881041	0.419840232	0.574823217	0.430844408	-2.014372301	0.04397046	0.747794921
cg05876899	1.285177841	3.615310851	0.574946119	0.638611351	2.012456935	0.044171792	0.748234579
cg20013240	0.911400675	2.487804701	0.474789754	0.452928095	2.012241425	0.044194494	0.748234579
cg19535369	-0.55628025	0.573337775	0.332903124	0.276611785	-2.011050436	0.04432013	0.748277781
cg22044068	-0.766705142	0.464541147	0.353902564	0.381380872	-2.010339788	0.044395239	0.748277781
cg21393699	2.003494274	7.414920651	0.81538829	0.997511302	2.008492807	0.04459095	0.748679147
cg25837617	-1.187289789	0.305046886	0.689111527	0.591371821	-2.007687458	0.044676514	0.748679147
cg17149359	-0.888149192	0.411416502	0.495203399	0.442506771	-2.007086105	0.044740495	0.748679147
cg06920429	-1.721693712	0.178763118	0.976188519	0.858109205	-2.00638066	0.04481565	0.748679147
cg22470298	-2.134268523	0.118331115	1.083906029	1.064605385	-2.004750825	0.044989692	0.749927516
cg27124742	0.153219945	1.165581314	0.203133727	0.076481342	2.003363705	0.045138264	0.750428876
cg21311761	1.014635873	2.758358821	0.512280229	0.506655258	2.002615895	0.045218532	0.750428876
cg10070741	1.382671463	3.985534628	0.739777754	0.691659214	1.999064618	0.045601363	0.755122566
cg22846914	-0.929493992	0.394753408	0.523107974	0.465209611	-1.998011155	0.045715451	0.755142375
cg15879692	-1.928825172	0.145318823	0.888048632	0.965906381	-1.996906958	0.045835291	0.755142375
cg18232738	-0.844166805	0.429915412	0.43912994	0.423059651	-1.99538482	0.046000925	0.755142375
cg02150469	-1.75190693	0.173442885	0.917561107	0.877986168	-1.995369623	0.046002581	0.755142375
cg10009003	-1.155264964	0.314974069	0.561733059	0.579838299	-1.992391615	0.046328107	0.758836298
cg04995154	-1.119161762	0.326553409	0.664888818	0.561977458	-1.991470913	0.04642914	0.758845098
cg01361446	-0.775477718	0.460483747	0.437541161	0.389930655	-1.988758025	0.046727918	0.760439576
cg06783548	-0.455012461	0.634440062	0.215031339	0.22879247	-1.98875628	0.046728111	0.760439576
cg19858323	-0.719903611	0.486799176	0.363313594	0.362416056	-1.986400989	0.046988817	0.762234493
cg27425779	1.210056914	3.353675517	0.619971896	0.609382056	1.985711431	0.047065375	0.762234493
cg17513145	1.177180054	3.24520997	0.666101586	0.593328324	1.984028076	0.04725271	0.762234493
cg18263397	0.732593525	2.080469366	0.354653976	0.369264021	1.983928798	0.047263778	0.762234493
cg03177323	-0.688580239	0.502288693	0.352177464	0.347203577	-1.983217586	0.04734313	0.762234493
cg08126551	1.388391092	4.008395724	0.745526503	0.700727761	1.981355913	0.047551374	0.762270008
cg01486020	-0.84126584	0.431164393	0.526662757	0.424607419	-1.981279183	0.047559974	0.762270008
cg00349460	-1.209942432	0.298214447	0.613718574	0.610929991	-1.980492771	0.047648185	0.762270008
cg06457357	0.993488975	2.700640521	0.520035704	0.502160099	1.978430737	0.047880135	0.763342649
cg17773502	-1.010786086	0.363932785	0.459395411	0.510988343	-1.978100085	0.047917417	0.763342649
cg12075996	1.605755013	4.981619373	0.743123932	0.812169833	1.977117284	0.048028375	0.763499486
cg03598440	-0.782397319	0.457308382	0.406995379	0.396099835	-1.975252824	0.048239464	0.764984365
cg00191758	-1.906860253	0.148546052	1.014531974	0.966742184	-1.972459963	0.048557122	0.764984365
cg21142420	-1.787715827	0.167341971	0.860649463	0.906891695	-1.971256145	0.048694585	0.764984365
cg24536689	0.955918703	2.601059087	0.488113126	0.485042991	1.970791704	0.048747706	0.764984365
cg09554224	-2.114792703	0.120658299	1.078856261	1.073174405	-1.970595546	0.048770156	0.764984365
cg09661041	-0.555955765	0.573523845	0.299716338	0.282215713	-1.96996744	0.048842102	0.764984365
cg17656292	0.837026772	2.309490118	0.491337277	0.425198395	1.968555812	0.049004121	0.764984365
cg05039054	-0.484204262	0.616187326	0.253710505	0.246058214	-1.967844334	0.049085951	0.764984365
cg05836475	-0.575438079	0.562458414	0.326889332	0.292443928	-1.967686872	0.049104077	0.764984365
cg05554396	-1.64562555	0.192891861	0.885250608	0.836438582	-1.967419468	0.049134872	0.764984365
cg17938879	0.226998844	1.254828417	0.208903954	0.115462714	1.965992612	0.049299464	0.764995878
cg19331065	-1.434710343	0.238184346	0.792184348	0.72988841	-1.96565711	0.049338232	0.764995878
cg00401265	0.856342038	2.354532133	0.426026352	0.43607144	1.963765476	0.049557295	0.765702158
cg25421903	-1.311826415	0.269327703	0.685364852	0.668157732	-1.963348402	0.049605705	0.765702158
cg24035953	-1.590648089	0.203793493	0.70236945	0.810980108	-1.961389772	0.049833572	0.765702158
cg18407858	1.135092447	3.111461174	0.584778959	0.579220569	1.959689464	0.050032097	0.765702158
cg13015245	-1.129072427	0.323333032	0.62258204	0.576711643	-1.957776371	0.050256259	0.765702158
cg17550929	0.565841638	1.760929224	0.331069716	0.289162558	1.956828855	0.050367593	0.765702158
cg10321766	-1.201815196	0.300647981	0.679561049	0.614320542	-1.956332425	0.050426007	0.765702158
cg25950377	1.262980663	3.535945255	0.659037412	0.645609859	1.956259876	0.050434548	0.765702158
cg10906138	-1.364384459	0.255537922	0.709112926	0.697704275	-1.955534038	0.05052007	0.765702158
cg03274069	0.902850123	2.466623281	0.444429385	0.461825774	1.954958284	0.050587994	0.765702158
cg13018252	-0.912127386	0.40166881	0.641443966	0.46669316	-1.954447728	0.050648291	0.765702158
cg27066211	-2.167170735	0.114501113	1.008040606	1.108940478	-1.954271467	0.050669121	0.765702158
cg27065374	-1.622151671	0.197473344	0.699888635	0.830172684	-1.95399307	0.050702037	0.765702158
cg25554892	0.912766827	2.491205742	0.560394953	0.467547906	1.952242359	0.050909437	0.767299723
cg01911846	-2.578011624	0.075924821	1.10400465	1.321890212	-1.950246398	0.051146758	0.76809849
cg09210088	1.050470467	2.858995866	0.606910869	0.538679065	1.950085935	0.051165877	0.76809849
cg05127037	1.381849607	3.982260438	0.599061445	0.70931252	1.948153414	0.051396609	0.76846847
cg05563333	-2.002190218	0.135039194	0.94269506	1.027836526	-1.947965623	0.051419077	0.76846847
cg01710449	0.754641802	2.126849553	0.391289272	0.387769651	1.946108467	0.051641712	0.76846847
cg23269489	-1.381132816	0.251293722	0.825474331	0.709822126	-1.945744947	0.051685385	0.76846847
cg20950264	-0.621613019	0.537077423	0.39601502	0.319492135	-1.945628548	0.051699375	0.76846847
cg25280509	-2.057938787	0.127716951	1.146398297	1.059012359	-1.943262294	0.051984475	0.771188152
cg11824111	1.327727289	3.772459926	0.698256927	0.683674242	1.942046676	0.05213145	0.771852116
cg24643262	-0.847851555	0.428334196	0.421651503	0.437882216	-1.93625483	0.052836498	0.775838013
cg11281673	-1.025734352	0.358533079	0.576500347	0.530091675	-1.935013133	0.052988684	0.775838013
cg08076987	-1.327482186	0.265144005	0.6822457	0.686190111	-1.9345691	0.053043195	0.775838013
cg24787889	-2.317973455	0.098472943	1.182831349	1.198579194	-1.933934334	0.053121202	0.775838013
cg10587989	-1.285258035	0.276579207	0.649558025	0.664585758	-1.933923529	0.053122531	0.775838013
cg21811592	0.271069269	1.311365904	0.137247143	0.140204115	1.93339025	0.053188141	0.775838013
cg27307168	-1.053172611	0.348829292	0.683274829	0.544825019	-1.933047447	0.053230353	0.775838013
cg07874284	-1.378712471	0.251902676	0.762743534	0.713854626	-1.931363083	0.053438167	0.775838013
cg15192905	1.053645898	2.86808884	0.648877445	0.545599648	1.931170415	0.053461981	0.775838013
cg07870985	-1.867095879	0.154571906	1.05459284	0.966988484	-1.930835692	0.053503375	0.775838013
cg13095698	1.528388301	4.610739706	0.845692171	0.791859045	1.93012672	0.053591139	0.775838013
cg06831164	-0.690405836	0.501372553	0.402146346	0.357927977	-1.92889598	0.053743777	0.775838013
cg22070189	-0.913428392	0.401146576	0.666493893	0.473622639	-1.928599516	0.053780599	0.775838013
cg07694085	-0.943503999	0.389261471	0.471906752	0.489524912	-1.927387098	0.053931406	0.775838013
cg06442966	-1.138409095	0.320328228	0.709678615	0.590674628	-1.92730319	0.053941856	0.775838013
cg27078591	-1.582547919	0.205450958	0.835726074	0.822142681	-1.924906655	0.054241037	0.777522183
cg20291321	0.511835426	1.66835052	0.230919641	0.265994776	1.92423112	0.05432562	0.777522183
cg02263717	-1.737415301	0.175974655	0.914535397	0.903656494	-1.922650157	0.054524	0.777522183
cg10703213	0.831078362	2.295793102	0.391584888	0.432444155	1.921816615	0.054628837	0.777522183
cg07240096	-1.915559097	0.147259477	0.921951646	0.996909901	-1.921496712	0.054669117	0.777522183
cg26064831	-1.521245649	0.218439618	0.903603585	0.7919636	-1.92085299	0.054750244	0.777522183
cg25686125	-0.794744141	0.451696791	0.445658594	0.4137958	-1.920619159	0.054779738	0.777522183
cg15395087	1.316419017	3.730040223	0.769450871	0.68577008	1.919621539	0.054905721	0.777848221
cg15670241	-0.723695042	0.484957005	0.469952667	0.377364623	-1.917760698	0.055141361	0.778442151
cg24926947	1.492002272	4.445988689	0.811573982	0.77829665	1.917009757	0.055236692	0.778442151
cg04186471	1.273420428	3.573053054	0.69171333	0.664329525	1.916850567	0.055256919	0.778442151
cg06297686	-0.677491573	0.507889399	0.409897671	0.35366618	-1.915624423	0.055412919	0.779186123
cg27557909	-0.742016562	0.476152755	0.454471466	0.387619447	-1.91429137	0.055582937	0.780124078
cg00126698	1.450554533	4.265479208	0.778287503	0.758721278	1.911841114	0.055896577	0.78089372
cg03331695	1.178210466	3.248555598	0.679617795	0.616365718	1.911544449	0.05593465	0.78089372
cg25930738	-0.881420471	0.414194143	0.533021223	0.461359802	-1.910483895	0.056070938	0.78089372
cg22850802	-0.612264261	0.542121973	0.301778692	0.320917515	-1.907855546	0.056409889	0.78089372
cg14607533	-1.272632835	0.280093211	0.692069548	0.667125047	-1.907637616	0.05643807	0.78089372
cg24774956	1.358673012	3.891026529	0.693301853	0.712310647	1.907416402	0.056466687	0.78089372
cg26684826	0.854452813	2.350088091	0.466696798	0.4480467	1.907061949	0.056512566	0.78089372
cg21195120	-1.039208249	0.353734641	0.555336196	0.545049339	-1.90663152	0.05656832	0.78089372
cg21776057	-0.505194782	0.603388035	0.331136457	0.264967392	-1.90663001	0.056568516	0.78089372
cg19566414	0.627486474	1.872897082	0.318836312	0.329586063	1.903862284	0.056928122	0.784423815
cg26369916	0.867834884	2.381748506	0.545221394	0.456287797	1.901946293	0.057178176	0.784772596
cg20338399	-1.418577307	0.242058146	0.734100099	0.746194401	-1.901082755	0.057291174	0.784772596
cg00834229	-1.512190572	0.220426588	0.867307186	0.796453223	-1.89865585	0.05760974	0.784772596
cg26465522	0.99935501	2.71652913	0.537246902	0.526368212	1.898585414	0.057619008	0.784772596
cg05958056	1.147965686	3.151774684	0.626649014	0.604730186	1.898310541	0.057655186	0.784772596
cg24923927	-1.527898562	0.216991182	0.885661792	0.804912855	-1.898216126	0.057667617	0.784772596
cg05560472	-0.773129767	0.461566211	0.499034787	0.407427955	-1.89758645	0.057750581	0.784772596
cg05889642	-2.305086067	0.099750215	1.160871533	1.214912761	-1.897326411	0.057784871	0.784772596
cg05906362	-1.868838448	0.154302788	1.061611288	0.985730713	-1.895891468	0.057974397	0.785932988
cg10978884	-0.841384821	0.431113095	0.460580396	0.44428482	-1.893796014	0.058252091	0.788282328
cg03057808	-1.705486088	0.18168405	0.912833663	0.901116546	-1.892636525	0.058406223	0.788954185
cg20973408	-1.282696164	0.277288676	0.65092053	0.67814196	-1.891486206	0.058559471	0.789160672
cg02396917	1.220237468	3.387992176	0.624389844	0.645302682	1.890953658	0.058630531	0.789160672
cg13445089	0.845727882	2.329672924	0.433028947	0.447655038	1.889240173	0.058859654	0.790643667
cg05448962	0.717858486	2.050038321	0.399327796	0.38010788	1.888565125	0.058950124	0.790643667
cg26768181	0.963372412	2.620519059	0.524375357	0.510323707	1.88776731	0.059057196	0.790675326
cg21400640	-0.75465491	0.470172839	0.436030302	0.400145581	-1.885950879	0.059301574	0.792536018
cg04399994	0.588004044	1.800391326	0.307187935	0.311987615	1.884703164	0.059469925	0.792536018
cg00623388	-0.989368209	0.371811524	0.608509958	0.525177083	-1.88387544	0.059581826	0.792536018
cg26553525	1.336977385	3.807517434	0.757791258	0.709790374	1.883622874	0.059616006	0.792536018
cg12038981	-1.570691191	0.207901433	1.004284332	0.834510918	-1.882169732	0.059812974	0.793757057
cg01993928	-0.393975887	0.674370317	0.344182024	0.209457657	-1.880933327	0.059980989	0.794590259
cg04675919	-0.956529544	0.384224007	0.516577869	0.508937661	-1.87946308	0.06018129	0.795847499
cg02459704	-0.90573614	0.404244195	0.549723649	0.482376631	-1.877653438	0.06042859	0.796838802
cg03972560	-0.644729978	0.524804232	0.327498141	0.343482922	-1.877036486	0.060513093	0.796838802
cg08691687	-1.332089783	0.263925138	0.698203832	0.709841868	-1.876600751	0.060572834	0.796838802
cg08351598	0.694860583	2.003429743	0.42616352	0.370457185	1.875683915	0.060698696	0.79710583
cg18013550	1.770192518	5.871983715	0.891548492	0.944812163	1.873592009	0.06098668	0.797295238
cg08302695	-1.013844945	0.362821266	0.461076235	0.541341003	-1.872839745	0.061090518	0.797295238
cg25661164	-1.813906229	0.163016113	0.987794436	0.969157276	-1.871632474	0.061257467	0.797295238
cg27436891	1.184337017	3.268519131	0.715348299	0.633228961	1.870314043	0.061440221	0.797295238
cg16681914	-1.268676954	0.281203421	0.693492441	0.678425701	-1.870030798	0.061479541	0.797295238
cg02940221	-1.754362143	0.173017568	0.915657325	0.938357864	-1.869608825	0.061538159	0.797295238
cg09517019	-0.916985199	0.39972231	0.510783419	0.490587348	-1.869157861	0.061600855	0.797295238
cg22693205	-1.723648274	0.178414056	0.922876715	0.922353313	-1.868750564	0.061657526	0.797295238
cg26934726	-0.438172515	0.645214464	0.283676279	0.234503629	-1.868510593	0.061690935	0.797295238
cg26376518	-1.195254267	0.302626996	0.629306551	0.640321805	-1.866646204	0.061951011	0.797295238
cg09536390	1.292372123	3.6414142	0.759377166	0.692403074	1.866502578	0.061971084	0.797295238
cg06016676	1.889520428	6.616194981	0.813295085	1.012367353	1.866437537	0.061980175	0.797295238
cg27523218	-1.165793101	0.311675374	0.637152247	0.625290541	-1.864402264	0.062265235	0.798624275
cg20134598	-1.551654538	0.211897092	0.860383289	0.83254703	-1.863744009	0.062357662	0.798624275
cg16638301	-0.285222889	0.751846658	0.23137643	0.153096712	-1.863024261	0.062458853	0.798624275
cg05967389	0.811815793	2.251993429	0.46086509	0.436075881	1.861638829	0.062654016	0.798624275
cg17512860	-1.868471123	0.154359478	1.16441157	1.005017745	-1.859142421	0.063006954	0.798624275
cg21306973	-0.962139701	0.382074486	0.503918545	0.517699746	-1.858489806	0.06309949	0.798624275
cg21662807	-1.295833819	0.273669578	0.726892146	0.697494051	-1.857842109	0.063191439	0.798624275
cg12728820	-1.483728255	0.226790577	0.735830665	0.798685695	-1.85771232	0.063209878	0.798624275
cg20781898	-0.813543945	0.443284304	0.519662193	0.438063372	-1.857137566	0.063291585	0.798624275
cg06302218	-1.373347787	0.253257686	0.692550078	0.739683326	-1.856669927	0.063358129	0.798624275
cg06663923	-0.981555561	0.374727733	0.612825127	0.528944313	-1.8556879	0.063498056	0.798624275
cg02742918	0.643596974	1.903314756	0.31174897	0.346966545	1.854925162	0.063606914	0.798624275
cg00725777	1.139896594	3.126445056	0.586162452	0.614623582	1.854625544	0.063649718	0.798624275
cg19638040	-0.505428516	0.603247019	0.276662626	0.272725941	-1.853246941	0.063846972	0.798624275
cg24202640	1.36028911	3.897319892	0.642556849	0.734272186	1.852567937	0.063944312	0.798624275
cg00765686	-0.688172555	0.50249351	0.38551767	0.371619398	-1.851820867	0.06405155	0.798624275
cg17123327	0.897761344	2.454103065	0.486133424	0.484811562	1.851773791	0.064058313	0.798624275
cg09768249	-1.068232484	0.343615326	0.559092931	0.576888932	-1.851712565	0.064067109	0.798624275
cg07489003	0.786875793	2.196523302	0.539818606	0.425044545	1.851278417	0.064129509	0.798624275
cg03210912	-1.806152686	0.164284978	1.001075083	0.975971515	-1.850620289	0.064224199	0.798624275
cg05305760	0.220010488	1.246089799	0.127031098	0.118964248	1.849383252	0.064402492	0.798624275
cg05594230	0.27610713	1.317989053	0.153722516	0.149389147	1.848240889	0.064567503	0.798624275
cg19567683	1.320721606	3.746123628	0.685898549	0.714589091	1.848225256	0.064569763	0.798624275
cg10860270	1.47848038	4.386275143	0.768606105	0.800182837	1.847678196	0.06464891	0.798624275
cg26814883	-1.203203497	0.300230881	0.716857012	0.651658057	-1.846372473	0.064838141	0.798624275
cg26715986	1.137643423	3.119408571	0.704799277	0.616613023	1.844987668	0.065039333	0.798624275
cg17122511	0.454883983	1.575990531	0.332178603	0.246746665	1.843526366	0.065252196	0.798624275
cg23627980	0.398047991	1.488915483	0.245760614	0.216063721	1.842271293	0.065435477	0.798624275
cg05921207	0.660947051	1.93662555	0.384632877	0.358930862	1.84143277	0.065558164	0.798624275
cg04293108	-0.310830836	0.732837835	0.158908531	0.168834261	-1.841041236	0.065615516	0.798624275
cg11469866	0.702217717	2.018223597	0.407834285	0.381438781	1.840970953	0.065625815	0.798624275
cg18923230	-1.756036332	0.172728146	0.949401918	0.953892644	-1.840916107	0.065633854	0.798624275
cg03056849	-1.854126305	0.156589695	1.048685141	1.007302649	-1.840684433	0.065667816	0.798624275
cg17396400	0.853517329	2.34789065	0.502314748	0.463715651	1.840604966	0.06567947	0.798624275
cg02775256	1.218923585	3.383543674	0.65208892	0.663358015	1.837504871	0.066135398	0.802875225
cg08855111	-1.068247856	0.343610045	0.773688128	0.581983389	-1.835529803	0.066427227	0.804175416
cg16203368	-1.238914567	0.289698496	0.691192987	0.675426775	-1.834269254	0.066614036	0.804175416
cg13486082	1.284867157	3.614187806	0.684322607	0.700860674	1.833270442	0.066762363	0.804175416
cg00329040	0.822438478	2.276043157	0.490318336	0.448816071	1.832462183	0.066882591	0.804175416
cg26952671	-1.487495794	0.225937742	0.78746317	0.811984137	-1.83192716	0.066962273	0.804175416
cg16695688	0.927231951	2.527503234	0.477266676	0.506825748	1.829488647	0.067326439	0.804175416
cg11703777	-0.561666358	0.570258017	0.293846505	0.307332929	-1.827550207	0.067617085	0.804175416
cg05832562	-1.330742649	0.26428092	0.697352015	0.728499644	-1.826689498	0.067746468	0.804175416
cg17355765	-1.404368603	0.245522029	0.878137903	0.769185634	-1.825786314	0.067882456	0.804175416
cg01540386	-1.379743905	0.251642989	0.760813667	0.755760498	-1.825636438	0.067905043	0.804175416
cg03273860	1.29971198	3.66823999	0.701049899	0.712135484	1.825090884	0.067987316	0.804175416
cg26790627	-1.530131187	0.216507263	0.75036848	0.838765191	-1.824266438	0.068111802	0.804175416
cg10591659	-0.459158802	0.631814903	0.22114596	0.251767814	-1.823739084	0.068191527	0.804175416
cg14239049	2.105154267	8.208369188	1.061404337	1.154359802	1.82365521	0.068204214	0.804175416
cg13768026	-1.115094963	0.327884141	0.680924303	0.611638684	-1.823126941	0.068284167	0.804175416
cg02814558	1.051761162	2.862688338	0.591952445	0.576914297	1.823080423	0.068291211	0.804175416
cg10208654	0.64737194	1.910513282	0.426361506	0.355159557	1.822763678	0.068339191	0.804175416
cg21992771	-0.534495689	0.585964724	0.289005576	0.293329979	-1.822165231	0.068429918	0.804175416
cg06544877	-0.356050583	0.700437189	0.231496355	0.195403535	-1.822129691	0.06843531	0.804175416
cg13338084	-2.05700942	0.127835702	1.025080305	1.129188953	-1.821669806	0.068505102	0.804175416
cg26937423	0.741142017	2.098330475	0.39255984	0.407049881	1.820764605	0.068642647	0.804175416
cg10021693	-0.938853863	0.391075805	0.499498349	0.515690171	-1.820577384	0.068671123	0.804175416
cg24156746	-1.220199445	0.295171291	0.643877606	0.670352349	-1.82023595	0.068723081	0.804175416
cg25053301	-1.262869635	0.28284121	0.647224005	0.694032814	-1.819610846	0.068818289	0.804175416
cg20122617	0.97116006	2.64100641	0.494405574	0.533885367	1.819042288	0.068904979	0.804175416
cg25174364	1.105461256	3.020617426	0.565619101	0.609686461	1.81316353	0.069806603	0.810249247
cg12591117	-2.144073056	0.117176603	1.110430532	1.182993481	-1.812413246	0.069922368	0.810249247
cg26051590	1.218804982	3.383142402	0.564917835	0.672641469	1.811968245	0.069991103	0.810249247
cg01885202	-1.537645865	0.214886378	0.927406485	0.848866158	-1.811411434	0.070077187	0.810249247
cg00046099	1.089274656	2.972117483	0.67112433	0.60139411	1.811249291	0.070102271	0.810249247
cg19840285	1.13279038	3.104306621	0.583078946	0.625476449	1.811083985	0.070127852	0.810249247
cg01125381	-1.650075025	0.192035501	0.987019273	0.911898489	-1.809494198	0.070374261	0.810249247
cg04522721	1.175575387	3.240006665	0.644338818	0.649702052	1.809406916	0.07038781	0.810249247
cg18395382	-0.852147724	0.426497948	0.459927935	0.470959751	-1.809385456	0.070391141	0.810249247
cg13244998	-0.682568854	0.505317237	0.390283824	0.377670468	-1.807313283	0.070713446	0.810569956
cg24712639	1.67198635	5.32273011	0.842908704	0.925643605	1.80629601	0.070872115	0.810569956
cg08199506	-0.912995482	0.401320274	0.474369401	0.505741906	-1.8052597	0.071034053	0.810569956
cg09734952	-0.777002145	0.459782308	0.437602283	0.430627414	-1.804349003	0.071176612	0.810569956
cg05321038	1.140685156	3.128911423	0.592265866	0.632376966	1.803805669	0.071261777	0.810569956
cg11186637	-1.021685057	0.359987829	0.610133578	0.566445893	-1.803676342	0.07128206	0.810569956
cg22010791	0.71258871	2.039263493	0.448145626	0.395103942	1.803547457	0.071302279	0.810569956
cg12137402	0.49224847	1.635990563	0.273403019	0.273020828	1.802970392	0.071392865	0.810569956
cg12431196	-1.757751853	0.172432081	1.134611746	0.976001766	-1.800972	0.071707293	0.810569956
cg16385415	-1.107223658	0.330475201	0.676515865	0.614880488	-1.800713601	0.071748033	0.810569956
cg19937286	0.838839562	2.313680536	0.478618443	0.465859485	1.800627847	0.071761557	0.810569956
cg07309821	1.684407729	5.389258088	1.05606749	0.935811878	1.799942669	0.071869691	0.810569956
cg09996779	-0.836929991	0.433037915	0.513925848	0.465775693	-1.79685201	0.072359117	0.810569956
cg20208052	0.449748029	1.567917066	0.264977737	0.250354409	1.796445407	0.072423708	0.810569956
cg09413198	-1.073800514	0.341707383	0.601548279	0.597921913	-1.795887542	0.072512404	0.810569956
cg24590452	-1.164264029	0.312152312	0.69262479	0.648466162	-1.795412154	0.072588057	0.810569956
cg08973369	-1.006884809	0.365355361	0.499693446	0.56089928	-1.795125872	0.072633648	0.810569956
cg17192679	0.785316782	2.193101565	0.455409633	0.437566461	1.794737148	0.072695589	0.810569956
cg08609845	-1.898715727	0.14976083	0.902372947	1.058260643	-1.794185336	0.072783592	0.810569956
cg01828434	-1.616515034	0.198589572	0.829097035	0.901065985	-1.79400295	0.072812698	0.810569956
cg00825441	0.501316181	1.650892715	0.38832347	0.279458292	1.793885509	0.072831445	0.810569956
cg02821380	0.775864726	2.172469906	0.43603922	0.432665513	1.793220634	0.072937652	0.810569956
cg05566296	-1.447388322	0.235183711	0.832605689	0.807213828	-1.793066808	0.072962242	0.810569956
cg00458505	0.276104327	1.317985358	0.176902614	0.154101629	1.791702838	0.07318058	0.810569956
cg05522559	1.13298768	3.104919162	0.71759089	0.633265448	1.789119686	0.073595542	0.810569956
cg24000218	0.716081828	2.046399338	0.412591655	0.400802376	1.786620716	0.073998811	0.810569956
cg09275137	-1.227544122	0.293011295	0.719172988	0.687112152	-1.78652658	0.074014037	0.810569956
cg03273606	-1.096700466	0.333971217	0.608056881	0.61419348	-1.785594445	0.074164947	0.810569956
cg26399113	-0.710069428	0.491610065	0.409809827	0.397712007	-1.785385947	0.074198737	0.810569956
cg06410866	0.638898775	1.894393577	0.405884276	0.357882535	1.785219208	0.074225768	0.810569956
cg02165720	1.61938166	5.049966753	0.952154761	0.907186572	1.785059115	0.074251729	0.810569956
cg25869832	-1.361633077	0.256241972	0.778830316	0.762917742	-1.784770497	0.074298551	0.810569956
cg22955387	0.78530373	2.193072943	0.41667513	0.440192984	1.783998745	0.074423869	0.810569956
cg22007597	0.935716463	2.549039095	0.584536572	0.52490329	1.782645452	0.074644036	0.810569956
cg12653105	-2.522227399	0.080280591	1.304023868	1.416932791	-1.780061422	0.075065909	0.810569956
cg15363435	-0.755338301	0.469851636	0.418189022	0.424475768	-1.779461535	0.075164126	0.810569956
cg17874273	0.982955671	2.672343147	0.462837385	0.552546923	1.778954203	0.075247271	0.810569956
cg23252784	-2.076175904	0.125408872	1.135557392	1.167201737	-1.778763549	0.075278535	0.810569956
cg27609342	-0.385628075	0.680023396	0.208047191	0.216819083	-1.778570736	0.075310165	0.810569956
cg15662246	-1.592519801	0.203412407	0.79960429	0.895556044	-1.778246946	0.075363306	0.810569956
cg19244546	0.991875953	2.696287841	0.539387464	0.55795362	1.777703231	0.075452609	0.810569956
cg07193309	0.5247864	1.690097805	0.383004578	0.29521092	1.77766595	0.075458735	0.810569956
cg11075227	1.184633828	3.269489407	0.845268273	0.666477102	1.777456158	0.075493218	0.810569956
cg08470131	0.782863208	2.187727224	0.538128556	0.440590909	1.776848299	0.075593203	0.810569956
cg20816612	-0.965206212	0.380904645	0.620683096	0.543359718	-1.77636689	0.075672465	0.810569956
cg00738702	1.445521166	4.244063427	0.744869263	0.813915723	1.776008406	0.075731532	0.810569956
cg08881528	-0.741525099	0.476386824	0.420822099	0.417553067	-1.775882297	0.075752319	0.810569956
cg03554855	1.126138909	3.083726935	0.622317388	0.634185068	1.775725993	0.075778091	0.810569956
cg14532322	0.577674075	1.781889068	0.367002903	0.325372544	1.775423543	0.075827979	0.810569956
cg09614506	1.302237964	3.677517617	0.695446032	0.733628347	1.775064949	0.075887164	0.810569956
cg17474651	1.056733067	2.876956794	0.650855978	0.595345543	1.774991145	0.075899349	0.810569956
cg27389609	-1.455611838	0.233257604	0.814073115	0.820572506	-1.773897891	0.076080042	0.810569956
ch.X.665616F	-0.43311963	0.648482909	0.272609216	0.244381872	-1.772306701	0.07634366	0.810569956
cg14381673	1.054335794	2.870068205	0.576512768	0.594927954	1.77220752	0.076360116	0.810569956
cg11707352	-1.628669648	0.196190403	1.028502961	0.919417569	-1.771414537	0.076491793	0.810569956
cg27350602	0.475589617	1.60896259	0.26464822	0.268532804	1.771067114	0.076549542	0.810569956
cg13988146	0.950196476	2.58621774	0.705357691	0.536591505	1.770800446	0.076593892	0.810569956
cg22412459	-0.839009195	0.432138476	0.479103059	0.473884541	-1.770492857	0.076645073	0.810569956
cg05512407	1.31433832	3.722287205	0.735957052	0.743114018	1.768689983	0.076945625	0.810638789
cg08291693	1.182471696	3.262427975	0.622852308	0.668664386	1.768408369	0.076992659	0.810638789
cg05422360	-1.152626033	0.315806361	0.66619689	0.651805784	-1.768358094	0.077001058	0.810638789
cg23986186	-1.197239814	0.302026712	0.698543632	0.677217887	-1.767879787	0.077081003	0.810638789
cg05965444	-1.757295255	0.172510831	0.945782843	0.995055955	-1.766026569	0.077391391	0.811705881
cg17970282	0.210624589	1.234448842	0.134428693	0.119267121	1.765990386	0.077397462	0.811705881
cg16412513	-0.71510691	0.489139815	0.403803952	0.405429871	-1.763823934	0.077761627	0.812338289
cg06868150	-1.030463298	0.356841598	0.653564362	0.584252679	-1.763728837	0.077777644	0.812338289
cg23026995	-1.009133619	0.364534669	0.611288228	0.572164673	-1.763711858	0.077780504	0.812338289
cg09541777	-1.127662277	0.323789302	0.641507914	0.639742022	-1.762682829	0.077953998	0.812571078
cg25695029	0.706749244	2.027389984	0.372187277	0.401053488	1.762231885	0.078030127	0.812571078
cg11111083	-1.380118889	0.251548645	0.929146574	0.783469815	-1.761546983	0.078145868	0.812571078
cg15840970	1.565583529	4.78546658	1.014664167	0.889015556	1.761030522	0.078233237	0.812571078
cg00510327	-0.84052633	0.431483361	0.551941631	0.478040379	-1.758274757	0.078700771	0.813077155
cg11870452	-1.747360399	0.174233243	1.042520854	0.99386383	-1.758148699	0.078722212	0.813077155
cg11631710	-1.712339142	0.180443216	1.043559177	0.974881442	-1.756458856	0.079010091	0.813077155
cg02714492	0.97354714	2.647318234	0.619551269	0.554307712	1.756329778	0.079032116	0.813077155
cg22016571	-1.968191921	0.139709233	1.107672449	1.120851165	-1.755979725	0.079091871	0.813077155
cg07088622	1.546901763	4.696895522	0.861999429	0.880945923	1.755955413	0.079096022	0.813077155
cg10701490	-0.312389638	0.731696376	0.178316226	0.178016347	-1.754836808	0.079287226	0.813077155
cg20211377	-0.838455462	0.432377832	0.487500288	0.47809375	-1.753746965	0.079473874	0.813077155
cg11868755	-0.897258744	0.4076857	0.593551298	0.511665325	-1.753604751	0.079498256	0.813077155
cg23455641	-0.557745856	0.572498103	0.446996993	0.318178629	-1.752933117	0.079613488	0.813077155
cg22449896	-0.714769816	0.489304729	0.498717038	0.407836265	-1.752590139	0.079672385	0.813077155
cg24123432	0.506709239	1.659820126	0.278748647	0.289180278	1.752226124	0.079734933	0.813077155
cg05803913	-0.374890162	0.687364773	0.232025705	0.213961218	-1.752140718	0.079749614	0.813077155
ch.X.576904F	0.731605934	2.078415728	0.49680387	0.417952516	1.750452278	0.080040302	0.813077155
cg26593194	-0.74866006	0.47299992	0.472249085	0.428099137	-1.748800676	0.08032548	0.813077155
cg04748497	0.535475255	1.708259908	0.332038775	0.30622132	1.748654386	0.080350779	0.813077155
cg02514307	1.568749293	4.800640241	0.839830397	0.897179368	1.748534739	0.080371476	0.813077155
cg14354270	1.428312518	4.17165366	0.779270101	0.816941721	1.748365253	0.080400801	0.813077155
cg12295100	-0.590518625	0.554039871	0.337509265	0.337864956	-1.747794837	0.08049956	0.813077155
cg10418630	-0.708108376	0.492575084	0.450256638	0.405501502	-1.746253398	0.08076693	0.813077155
cg17334225	-1.669624555	0.188317755	0.739285381	0.956124262	-1.74624222	0.080768871	0.813077155
cg05878968	1.511702828	4.534445606	0.830849568	0.86573682	1.746145934	0.080785597	0.813077155
cg17529823	1.004989058	2.73187738	0.62761112	0.57615536	1.744302194	0.081106409	0.813077155
cg25883790	-0.979753276	0.375403709	0.52730619	0.561737785	-1.744147008	0.081133459	0.813077155
cg06411441	-1.04505269	0.351673289	0.582303663	0.599646233	-1.742782047	0.081371693	0.813077155
cg04414946	1.009255785	2.743558459	0.566856671	0.579297712	1.742205715	0.081472454	0.813077155
cg19405200	-1.646702777	0.192684185	1.046523737	0.945545383	-1.741537536	0.0815894	0.813077155
cg11675904	-2.438810363	0.087264603	1.136222583	1.401196476	-1.740519909	0.081767767	0.813077155
cg18480706	-1.617952247	0.198304362	0.893363916	0.930200423	-1.739358751	0.081971679	0.813077155
cg20348344	1.003930944	2.72898827	0.539827156	0.57723782	1.739198141	0.081999916	0.813077155
cg24741068	-0.730048278	0.481885725	0.470218732	0.419806552	-1.739011155	0.082032801	0.813077155
cg06069996	-0.721670901	0.48593962	0.423110067	0.415104674	-1.738527526	0.082117904	0.813077155
cg03523884	0.759257464	2.136689063	0.468659061	0.436866196	1.737963409	0.082217261	0.813077155
cg08437835	-0.710068721	0.491610412	0.363578289	0.408765567	-1.737105024	0.082368635	0.813077155
cg11272332	-0.931807152	0.393841336	0.572065256	0.536769755	-1.735953157	0.082572117	0.813077155
cg14470409	-1.042706289	0.352499424	0.554055715	0.600884167	-1.735286678	0.08269004	0.813077155
cg24324483	-0.535916196	0.585132948	0.432153439	0.308859916	-1.735143241	0.082715437	0.813077155
cg01780361	-1.12614114	0.324282205	0.608746201	0.649469267	-1.733940614	0.082928621	0.813077155
cg06135529	-0.725759406	0.483956909	0.404629707	0.418739682	-1.733199499	0.083060216	0.813077155
cg24805708	1.250406554	3.49176226	0.658027894	0.721573883	1.732887765	0.083115619	0.813077155
cg18031773	-0.924138872	0.396873031	0.539314242	0.533514357	-1.732172453	0.083242862	0.813077155
cg02200373	-1.613759726	0.199137502	0.934998631	0.931815616	-1.731844474	0.083301257	0.813077155
cg16371488	-0.742761478	0.475798193	0.365251744	0.428885102	-1.731842573	0.083301596	0.813077155
cg18155062	-1.10686456	0.330593895	0.69371531	0.639248614	-1.731508736	0.083361068	0.813077155
cg26741576	-1.893605059	0.150528166	1.233099611	1.094244536	-1.730513608	0.083538552	0.813077155
cg05148324	1.26721102	3.550935251	0.746635759	0.732424001	1.730160423	0.083601617	0.813077155
cg17619403	-1.79582257	0.165990857	1.107325423	1.038329122	-1.729531159	0.083714075	0.813077155
cg00577623	-1.147460735	0.317441816	0.644094512	0.66356426	-1.729238303	0.083766454	0.813077155
cg20333676	-2.137459527	0.117954122	1.082068698	1.236331779	-1.728872107	0.083831987	0.813077155
cg05782751	-1.081817306	0.338978937	0.673693987	0.626057779	-1.727983172	0.083991241	0.813077155
cg22037115	-0.869013074	0.419365227	0.474478721	0.503032974	-1.72754694	0.084069483	0.813077155
cg19112757	1.008876375	2.742517721	0.571287246	0.584030797	1.727436945	0.08408922	0.813077155
cg17933493	-1.593981328	0.203115331	0.815943064	0.922779346	-1.727369966	0.084101241	0.813077155
cg18535534	1.203108982	3.330455168	0.700995574	0.69683604	1.726530938	0.084251938	0.813077155
cg13116097	0.6694695	1.953200874	0.408250266	0.387845275	1.726125194	0.084324892	0.813077155
cg08280623	0.821493357	2.273893037	0.45274186	0.476227054	1.725003547	0.084526833	0.813077155
cg01747278	0.730939576	2.077031219	0.406392666	0.423840481	1.724562917	0.084606271	0.813077155
cg21137943	-0.659510112	0.517104596	0.415419789	0.382426857	-1.724539217	0.084610546	0.813077155
cg26806511	0.715585219	2.045383329	0.528319052	0.415100421	1.723884589	0.08472868	0.813077155
cg20421037	-0.948347114	0.387380791	0.502408387	0.550396653	-1.723024854	0.084884031	0.813077155
cg17376045	-1.083897579	0.338274501	0.604974916	0.629133459	-1.722842051	0.084917092	0.813077155
cg22961098	-0.863623711	0.42163144	0.519050782	0.50134432	-1.72261593	0.084958002	0.813077155
cg23055678	0.744908903	2.106249554	0.453536075	0.432691388	1.721570904	0.085147278	0.813141052
cg07374632	0.990885346	2.693618201	0.543239904	0.575630894	1.721390142	0.085180052	0.813141052
cg22829451	0.874029246	2.396547705	0.638699119	0.508454711	1.718991339	0.085615949	0.81601206
cg25375329	-1.306017352	0.270896797	0.81453885	0.759954512	-1.718546744	0.085696936	0.81601206
cg01081720	-1.79535276	0.16606886	0.8903554	1.045591102	-1.717069662	0.085966444	0.817547383
cg17626563	1.315883858	3.728044593	0.735579191	0.766678404	1.716343973	0.086099104	0.817657974
cg24559969	0.655440002	1.92598977	0.382084581	0.38201885	1.715726858	0.086212047	0.817657974
cg13201322	-1.174662535	0.308923213	0.69946695	0.684842274	-1.71523076	0.086302927	0.817657974
cg23378094	1.029585471	2.799904952	0.602812907	0.600598758	1.714265068	0.086480055	0.818309397
cg24074926	0.700153175	2.014061187	0.439702961	0.408827224	1.712589413	0.086788102	0.819987563
cg02604836	-0.925301771	0.396411776	0.501191873	0.540618327	-1.711561973	0.086977421	0.819987563
cg14699343	-0.94802857	0.387504208	0.545038343	0.55390684	-1.711530716	0.086983186	0.819987563
cg17062249	-0.886885482	0.411936741	0.520385113	0.518773105	-1.709582618	0.087343082	0.82212592
cg16508637	1.177879784	3.247481535	0.686656192	0.689376916	1.708615064	0.087522276	0.82212592
cg08703114	-0.928391766	0.395188756	0.5430913	0.543587968	-1.70789609	0.087655625	0.82212592
cg22437699	-1.061108357	0.346072026	0.611256493	0.621407187	-1.707589449	0.087712548	0.82212592
cg24691157	-1.315370617	0.268374841	0.756856922	0.770649488	-1.706833829	0.087852943	0.82212592
cg18931873	-0.361293493	0.69677447	0.328533536	0.211681568	-1.706778238	0.087863279	0.82212592
cg07975691	-0.806620865	0.446363844	0.510668623	0.473176911	-1.704691935	0.088251895	0.824740169
cg02285579	-0.407970085	0.664998772	0.264072881	0.239868488	-1.700807339	0.088979171	0.830508922
cg19780807	-1.281329307	0.277667949	0.699392382	0.753701259	-1.700049311	0.089121651	0.830811831
cg00607036	-1.163710695	0.312325085	0.680010505	0.685894644	-1.696631845	0.089766285	0.835789421
cg04302192	-1.554116857	0.211375976	0.851487036	0.916516718	-1.695677587	0.089946955	0.836440222
cg19172265	1.083641505	2.955422163	0.621501713	0.639505905	1.694498042	0.090170683	0.837185201
cg02264182	-1.503294109	0.222396354	0.858691397	0.887377315	-1.694086703	0.090248809	0.837185201
cg13983639	0.890993778	2.437550833	0.362031135	0.526564549	1.692088425	0.090629115	0.837978946
cg04811556	-1.191872771	0.30365206	0.701010336	0.705622791	-1.689107533	0.091198825	0.837978946
cg14232291	0.609833536	1.840125059	0.358785051	0.361105799	1.688794634	0.091258792	0.837978946
cg17710066	0.808361956	2.244228829	0.537774717	0.479070603	1.687354537	0.0915352	0.837978946
cg12704708	-0.524219958	0.592016982	0.342775104	0.310697467	-1.687236021	0.091557978	0.837978946
cg12614984	0.733157658	2.081643358	0.418722493	0.434642449	1.686806384	0.091640588	0.837978946
cg14304890	-1.678360175	0.186679847	0.889219317	0.995111514	-1.68660512	0.091679307	0.837978946
cg17156570	0.561234491	1.752835024	0.346827457	0.332834909	1.68622484	0.091752501	0.837978946
cg10430126	-1.15659189	0.314556399	0.611547199	0.685974466	-1.686056767	0.091784866	0.837978946
cg00359973	-1.584662703	0.205016933	0.989783025	0.940201765	-1.685449615	0.091901858	0.837978946
cg14176959	1.013532087	2.755315864	0.56008106	0.601373549	1.685361934	0.091918763	0.837978946
cg05374090	-0.892823395	0.409497945	0.466809733	0.529945761	-1.684744855	0.092037808	0.837978946
cg13771629	-1.628974545	0.196130594	1.073359334	0.966991849	-1.684579396	0.092069749	0.837978946
cg17658468	-0.801773059	0.448532983	0.469278826	0.476095185	-1.684060425	0.092169992	0.837978946
cg17012513	-1.082437618	0.33876873	0.618471658	0.643072694	-1.683227462	0.092331067	0.837978946
cg05692422	0.850023436	2.339701685	0.546691066	0.505005667	1.683195837	0.092337186	0.837978946
cg18771512	1.049336772	2.855756473	0.612272685	0.623483248	1.683023202	0.0923706	0.837978946
cg25603752	-1.120351742	0.326165049	0.663994585	0.665892416	-1.682481608	0.092475488	0.837978946
cg06779458	0.660660949	1.936071556	0.438556242	0.392677792	1.682450504	0.092481515	0.837978946
cg09368035	-0.58593922	0.556582863	0.356314647	0.348373031	-1.681930482	0.092582321	0.837978946
cg11391216	1.021342636	2.776920656	0.616104576	0.607596709	1.680954851	0.092771685	0.837978946
cg00804510	1.240546318	3.457501845	0.778522036	0.738488405	1.679845356	0.092987408	0.837978946
cg15929297	-0.595611088	0.551225616	0.352926587	0.354667571	-1.679350288	0.093083796	0.837978946
cg25389127	-1.151993662	0.316006132	0.793545354	0.686334475	-1.678472675	0.09325486	0.837978946
cg01523763	-0.825470551	0.438028829	0.466644743	0.491834456	-1.678350391	0.093278716	0.837978946
cg00360365	0.763504	2.145781882	0.391862465	0.455158541	1.677446275	0.093455247	0.837978946
cg01798163	-1.112145544	0.328852636	0.600137384	0.663152164	-1.677059361	0.093530875	0.837978946
cg25892640	-0.904322065	0.404816231	0.594855997	0.53935205	-1.676682355	0.093604613	0.837978946
cg21028156	0.129924018	1.138741856	0.111743222	0.077498513	1.67647111	0.09364595	0.837978946
cg01378112	-0.914118725	0.400869747	0.467453686	0.545330044	-1.676266941	0.093685917	0.837978946
cg08214328	-1.195606923	0.302520292	0.708500437	0.713448454	-1.67581402	0.093774627	0.837978946
cg01063768	1.074056252	2.927229029	0.607767351	0.641283393	1.674854305	0.093962821	0.838373605
cg02921434	-0.97179457	0.378403357	0.546604798	0.580397728	-1.674359705	0.094059927	0.838373605
cg05375065	-1.403132903	0.245825609	0.797214486	0.8386535	-1.673078217	0.094311899	0.838373605
cg02890812	-0.347341926	0.706563695	0.2648999	0.20766939	-1.67257161	0.09441166	0.838373605
cg08343300	0.197926623	1.218872953	0.132826209	0.118342291	1.672492734	0.094427199	0.838373605
cg00685925	-0.706429123	0.493402937	0.457858992	0.422455013	-1.672199644	0.094484961	0.838373605
cg15614573	1.178385132	3.249123058	0.792840306	0.706035839	1.669016028	0.095114203	0.841411975
cg04369555	-1.629190959	0.196088153	0.915843616	0.976475312	-1.668440502	0.095228314	0.841411975
cg17482649	0.42206853	1.525113037	0.273900396	0.253000396	1.668252449	0.095265623	0.841411975
cg17246352	-0.715181259	0.489103449	0.447972709	0.428841806	-1.667704149	0.095374471	0.841411975
cg20471612	-1.01942845	0.360801097	0.594902584	0.611295136	-1.667653463	0.095384539	0.841411975
cg01765758	-0.520324369	0.594327735	0.354854153	0.312158725	-1.666858324	0.09554258	0.841822658
cg04919858	-1.765569449	0.171089332	0.876541814	1.060020255	-1.665599728	0.095793165	0.842087223
cg04574723	-1.143258349	0.318778636	0.779177275	0.686399544	-1.665587281	0.095795646	0.842087223
cg09319393	-2.663599897	0.069696868	1.294759472	1.600388299	-1.664346021	0.0960433	0.843282514
cg07693301	-0.80447343	0.447323412	0.5421754	0.483780171	-1.662890457	0.096334365	0.844855738
cg12590845	-1.432266813	0.238767068	1.027415918	0.862390693	-1.660809683	0.096751676	0.845145037
cg21781308	-1.100465913	0.332716031	0.657027736	0.662690841	-1.660602268	0.096793353	0.845145037
cg08605656	0.924618733	2.520906939	0.506069893	0.557047484	1.659856223	0.09694338	0.845145037
cg23527532	0.684819599	1.983413993	0.662523378	0.412739402	1.659205774	0.097074334	0.845145037
cg00877056	0.942025633	2.565172256	0.590857243	0.567924569	1.658716111	0.097173011	0.845145037
cg26346636	1.121913478	3.070724348	0.638450864	0.676522984	1.658352346	0.097246369	0.845145037
cg08276328	-0.80984025	0.444929138	0.484601615	0.48848758	-1.657852283	0.097347286	0.845145037
cg24000816	0.761090861	2.140610056	0.451238841	0.459148972	1.657612035	0.097395799	0.845145037
cg13145750	0.948853616	2.582747141	0.561921633	0.572658803	1.656926623	0.097534311	0.845145037
cg10476980	0.87331715	2.394841741	0.529821604	0.527264923	1.65631566	0.097657911	0.845145037
cg11534974	0.955215875	2.599231633	0.563304713	0.577063645	1.6553042	0.097862807	0.845145037
cg07441824	0.610619234	1.841571409	0.349215922	0.368886593	1.655303406	0.097862968	0.845145037
cg03094405	1.13638648	3.115490116	0.625717007	0.686846572	1.654498292	0.09802631	0.845145037
cg06461462	1.256404817	3.512769708	0.775901363	0.759641954	1.653943427	0.098139008	0.845145037
cg19895492	-0.910981697	0.402129261	0.509345496	0.550980161	-1.653383846	0.098252768	0.845145037
cg18406314	-1.15265631	0.3157968	0.633694674	0.69739979	-1.652791307	0.098373344	0.845145037
cg14814815	0.868393053	2.383078295	0.656863614	0.525632094	1.652092905	0.098515613	0.845145037
cg14138275	1.097614657	2.997008597	0.700113833	0.66446769	1.651870622	0.098560928	0.845145037
cg08637905	0.5640155	1.757716459	0.328278773	0.341490929	1.651626593	0.098610695	0.845145037
cg21206555	-2.055768731	0.127994404	1.211965853	1.245151521	-1.651018929	0.09873471	0.845145037
cg14084448	1.107931569	3.028088521	0.62994112	0.671239052	1.650576745	0.098825031	0.845145037
cg12417438	-1.719950887	0.179074943	1.039446064	1.042462214	-1.649892787	0.098964866	0.845145037
cg02576548	-0.608808661	0.54399857	0.512494848	0.36901349	-1.649827654	0.098978191	0.845145037
cg18793814	0.674960217	1.963954843	0.372344469	0.409200863	1.649459419	0.09905355	0.845145037
cg05158109	0.981318294	2.667971094	0.598150767	0.59523288	1.648629177	0.099223628	0.845640645
cg14949922	-0.263584929	0.76829237	0.192812545	0.159973872	-1.647674864	0.099419409	0.846198634
cg01716666	-1.474938423	0.228792815	0.948844908	0.895411748	-1.647218083	0.099513228	0.846198634
cg26747299	1.053891105	2.868792201	0.676592073	0.640590429	1.645187092	0.099931235	0.848105052
cg04032861	-1.524784519	0.217667955	1.038150759	0.926899494	-1.645037599	0.099962058	0.848105052
cg03536032	0.65618449	1.92742418	0.549685357	0.399096586	1.644174651	0.100140132	0.848662327
cg23857725	1.185181926	3.271281899	0.698867924	0.72110856	1.64355548	0.100268056	0.848793828
cg08417382	-0.535772227	0.585217195	0.306294359	0.326282603	-1.642049627	0.10057972	0.849776894
cg02053896	-0.730024606	0.481897133	0.435890602	0.444825026	-1.641150032	0.100766275	0.849776894
cg11179997	0.55375694	1.739776993	0.328057889	0.337556277	1.640487759	0.100903792	0.849776894
cg19972856	1.540196836	4.66550852	0.970252399	0.938908775	1.64041159	0.100919617	0.849776894
cg12143138	0.718355125	2.051056702	0.402319946	0.438108757	1.639673059	0.101073164	0.849776894
cg25258879	-0.945580531	0.388453996	0.501098161	0.577780307	-1.636574523	0.101719403	0.849776894
cg00387056	-0.720420744	0.486547501	0.416941928	0.440261475	-1.636347455	0.10176689	0.849776894
cg03448884	1.144327694	3.140329386	0.719108855	0.69957935	1.63573681	0.101894682	0.849776894
cg02746718	0.832748324	2.299630192	0.497984376	0.509166978	1.635511256	0.101941917	0.849776894
cg25972680	1.011616556	2.750043022	0.686572031	0.618571769	1.635406928	0.101963771	0.849776894
cg24550433	-1.76074804	0.171916215	1.102549879	1.076769212	-1.635213955	0.102004204	0.849776894
cg20584415	-1.407379854	0.244783813	0.764612723	0.860782849	-1.634999879	0.102049073	0.849776894
cg07929447	1.151675002	3.163487321	0.82922742	0.704449788	1.634857475	0.102078929	0.849776894
cg14783837	-0.802211811	0.448336232	0.536016874	0.490969388	-1.633934477	0.102272609	0.849776894
cg11233153	0.667064525	1.948509118	0.439306157	0.408327224	1.633651852	0.102331974	0.849776894
cg02896496	0.927604615	2.528445319	0.550945169	0.567881825	1.633446562	0.102375111	0.849776894
cg02587153	-0.448818282	0.638382094	0.31823461	0.274883937	-1.632755579	0.102520413	0.849776894
cg20519318	-1.07591349	0.340986126	0.595986285	0.659110024	-1.632373125	0.102600907	0.849776894
cg10028049	0.974352755	2.64945181	0.643401205	0.596933891	1.632262414	0.102624218	0.849776894
cg16177032	-0.357470977	0.699442999	0.236264357	0.219048222	-1.631928229	0.102694606	0.849776894
cg00819012	0.910006295	2.484338171	0.528271682	0.557712185	1.631677269	0.102747491	0.849776894
cg04763286	-0.97673907	0.37653696	0.583704083	0.598871251	-1.630966705	0.102897345	0.849799242
cg20878864	-1.44993267	0.234586082	0.786027407	0.88970943	-1.629669891	0.103171284	0.849799242
cg17398312	0.619721206	1.858409857	0.452870765	0.380293289	1.629587544	0.103188699	0.849799242
cg00231549	-1.582048542	0.205553582	0.969029047	0.972032238	-1.627567976	0.103616524	0.849799242
cg21284493	0.954558436	2.597523357	0.641399151	0.587000759	1.626162184	0.103915158	0.849799242
cg25415674	-1.275039343	0.279419975	0.68737777	0.784172335	-1.62596828	0.103956403	0.849799242
cg14165995	0.822749059	2.276750164	0.514334156	0.506090212	1.625696446	0.104014246	0.849799242
cg14105781	-1.409814092	0.244188676	0.875469428	0.867312969	-1.625496381	0.104056834	0.849799242
cg03183106	-0.598375654	0.549703821	0.433123168	0.368150386	-1.625356583	0.104086601	0.849799242
cg21665294	0.899019418	2.457192452	0.577976905	0.55318866	1.6251588	0.104128727	0.849799242
cg11503671	1.097026211	2.995245537	0.696658651	0.675074972	1.625043524	0.104153285	0.849799242
cg26352143	-0.981512234	0.374743969	0.679705976	0.604087476	-1.62478494	0.104208391	0.849799242
cg03008405	-1.083229285	0.338500644	0.813405051	0.667015097	-1.623995155	0.104376843	0.849799242
cg11166197	0.798030265	2.221161517	0.548060121	0.491696679	1.623013333	0.104586555	0.849799242
cg25364049	-0.752049379	0.471399486	0.470130561	0.46344364	-1.622741826	0.104644606	0.849799242
cg16091746	-1.213598916	0.297126021	0.779439197	0.748191783	-1.622042561	0.104794235	0.849799242
cg19888047	-0.732208408	0.480845913	0.596172228	0.451471252	-1.621827316	0.104840328	0.849799242
cg14637830	-1.148127446	0.317230244	0.746714013	0.708166113	-1.621268547	0.104960057	0.849799242
cg21943052	0.600508116	1.823044884	0.48337536	0.370710616	1.619883785	0.105257244	0.849799242
cg02041067	-0.951280526	0.386246108	0.622173407	0.587524893	-1.619132292	0.105418802	0.849799242
cg03823149	-1.616729297	0.198547027	0.946792532	0.998624083	-1.618956846	0.105456548	0.849799242
cg16488059	-1.163169073	0.312494293	0.762824145	0.718626173	-1.618601042	0.105533131	0.849799242
cg15529344	-0.849134074	0.427785202	0.508307408	0.524624069	-1.618557221	0.105542566	0.849799242
cg14773858	-1.03680613	0.354585375	0.638467808	0.640941677	-1.617629448	0.105742479	0.849799242
cg26943822	-0.78135309	0.457786166	0.472595705	0.483175272	-1.617121438	0.10585207	0.849799242
cg04437194	-1.495004364	0.224247626	0.852138776	0.924603168	-1.616914602	0.105896716	0.849799242
cg19023236	1.423333523	4.150934641	0.834052708	0.880299465	1.616874234	0.105905431	0.849799242
cg08214610	-1.627410716	0.196437549	0.989797688	1.006572934	-1.616783704	0.105924978	0.849799242
cg11172930	0.443585527	1.558284485	0.273295727	0.274432807	1.616372083	0.10601389	0.849799242
cg22975791	-1.366853455	0.254907778	0.869078948	0.846192652	-1.615298186	0.106246136	0.849899822
cg06128881	-0.732433719	0.480737585	0.451978074	0.453442628	-1.615273189	0.106251547	0.849899822
cg04821008	1.222704496	3.396360767	0.746761339	0.757872169	1.613338694	0.106670944	0.851176044
cg05673346	-1.32476724	0.265864835	0.771552773	0.821180031	-1.613248241	0.106690587	0.851176044
cg00291164	0.764862167	2.148698192	0.522661714	0.474192532	1.612978095	0.106749267	0.851176044
cg04224247	-0.581247	0.559200609	0.330185893	0.360525865	-1.61221997	0.106914081	0.851524393
cg06746884	-0.711690947	0.490813556	0.410803058	0.441616193	-1.611559896	0.107057743	0.851524393
cg06327799	-1.588101342	0.204313164	1.002757303	0.985805248	-1.610968643	0.107186557	0.851524393
cg03732411	-0.64655393	0.523847886	0.472800768	0.401410517	-1.610705008	0.107244034	0.851524393
cg24701794	-0.902249873	0.405655958	0.560059719	0.560627905	-1.609355983	0.107538524	0.852548767
cg02266197	-0.564001155	0.568928134	0.44891459	0.350636001	-1.608508977	0.107723752	0.852548767
cg25236484	-0.552551077	0.575479843	0.331630088	0.343561285	-1.608304255	0.107768559	0.852548767
cg11704979	-0.92328127	0.397213535	0.567486408	0.574162759	-1.608047991	0.107824669	0.852548767
cg02924298	0.484669384	1.623638119	0.320632561	0.302110942	1.604276166	0.108653192	0.856081865
cg05856884	0.824113206	2.279858105	0.493222242	0.514130825	1.602925106	0.10895119	0.856081865
cg22363867	0.658797555	1.932467252	0.475805228	0.411118709	1.602450922	0.109055932	0.856081865
cg05461361	-0.496843956	0.608447921	0.368606432	0.310074969	-1.602334935	0.109081564	0.856081865
cg18456549	0.92660106	2.525909156	0.554271788	0.578432359	1.601917743	0.1091738	0.856081865
cg02161125	-0.771370423	0.462378979	0.615943927	0.481597983	-1.601689481	0.109224292	0.856081865
cg20065441	0.396042069	1.485931828	0.275468697	0.247278144	1.601605635	0.109242844	0.856081865
cg17527404	0.688433096	1.990594019	0.476127866	0.430018796	1.600937221	0.109390825	0.856081865
cg26462906	0.980774384	2.666520353	0.529912761	0.612692217	1.600761943	0.109429656	0.856081865
cg09006810	-0.751782668	0.47152523	0.483649609	0.469753515	-1.600376886	0.109515	0.856081865
cg04324607	1.128854363	3.092112031	0.810216065	0.705524933	1.60002051	0.109594033	0.856081865
cg05914696	-0.79366866	0.452182843	0.431440157	0.496160875	-1.5996196	0.109682998	0.856081865
cg22134140	0.518957788	1.680275534	0.395370668	0.32448273	1.599338703	0.109745364	0.856081865
cg21120047	1.63819499	5.145872775	1.011664632	1.024933452	1.598342787	0.10996671	0.856923248
cg14728856	-0.931037878	0.394144424	0.559155837	0.58304961	-1.596841608	0.110301018	0.857624616
cg16231355	-1.003929639	0.366436645	0.585772642	0.628742432	-1.596726397	0.110326709	0.857624616
cg18827511	-0.657765037	0.51800777	0.438285238	0.412086751	-1.596180987	0.110448391	0.857624616
cg16963297	0.633015559	1.883281171	0.372660621	0.396651036	1.595900432	0.110511025	0.857624616
cg02129889	-1.032319475	0.356179851	0.598205931	0.64724529	-1.594943203	0.110724937	0.858402466
cg17280129	1.060302634	2.887244634	0.733398528	0.665683107	1.592803878	0.111204195	0.85970402
cg22045077	-1.012304067	0.363380761	0.695318888	0.636007008	-1.591655522	0.111462127	0.85970402
cg27088126	-0.283702898	0.752990326	0.320708336	0.17828442	-1.59129383	0.111543465	0.85970402
cg22366629	-0.65300383	0.520479993	0.466251636	0.410471977	-1.590860926	0.111640878	0.85970402
cg15200096	-0.393170938	0.67491337	0.234414078	0.247169831	-1.59069145	0.111679032	0.85970402
cg26143566	-0.732209862	0.480845214	0.489018683	0.460471704	-1.590129981	0.111805509	0.85970402
cg13681367	1.127810496	3.088885961	0.644677658	0.709331199	1.58996319	0.111843103	0.85970402
cg06190216	-0.539859201	0.582830308	0.42069583	0.339599976	-1.589691517	0.111904357	0.85970402
cg19392138	-0.891044047	0.410227233	0.639580879	0.560692174	-1.58918581	0.112018449	0.85970402
cg13075926	-0.413342442	0.661435741	0.326974213	0.260155339	-1.588829363	0.112098922	0.85970402
cg08758558	-1.350499383	0.259110833	0.796245383	0.850106136	-1.588624439	0.112145207	0.85970402
cg11861581	-0.948151873	0.387456431	0.651832833	0.597765192	-1.586161063	0.112702778	0.863102106
cg06452893	-0.726163204	0.483761528	0.53381178	0.458257907	-1.584616856	0.113053413	0.864131646
cg21798601	0.33278077	1.394841474	0.333483491	0.210014479	1.584561084	0.113066093	0.864131646
cg06625174	-0.866737127	0.420320767	0.527371295	0.547369171	-1.58345989	0.113316682	0.864329335
cg03289972	0.981829839	2.669336232	0.541813665	0.620235845	1.582994352	0.113422752	0.864329335
cg03598947	0.943467972	2.568874773	0.703230474	0.596022928	1.582939056	0.113435356	0.864329335
cg19045293	-0.642980712	0.525723057	0.394490479	0.406738369	-1.580821385	0.113918884	0.867121693
cg14018172	0.539251043	1.714722128	0.33139758	0.341273008	1.5801163	0.114080235	0.867121693
cg04397441	-1.302450616	0.27186474	0.821612584	0.824425744	-1.579827686	0.114146333	0.867121693
cg22646149	-1.52526466	0.217563469	0.88690729	0.96582537	-1.579234413	0.114282299	0.867282053
cg02022247	-0.782325572	0.457341194	0.571911975	0.495617305	-1.5784872	0.114453727	0.867342116
cg24670916	1.139039131	3.123765393	0.623324383	0.721868679	1.577903522	0.114587776	0.867342116
cg23251359	0.483435964	1.621636726	0.344562981	0.306418402	1.577698863	0.114634808	0.867342116
cg03056321	1.226531732	3.40938435	0.694659172	0.777892391	1.576737022	0.114856048	0.868146165
cg27637296	0.89369083	2.444133907	0.561200516	0.567223114	1.575554324	0.11512855	0.86851223
cg06873315	-0.286892601	0.750592337	0.253589585	0.182117097	-1.575319429	0.115182732	0.86851223
cg08614574	-1.200127468	0.301155822	0.715961258	0.762203046	-1.574550868	0.115360151	0.86851223
cg07519908	-0.528211025	0.589658912	0.385421573	0.335599925	-1.5739307	0.115503472	0.86851223
cg05411132	0.245752394	1.278582949	0.148830921	0.156164189	1.573679567	0.115561548	0.86851223
cg14522327	-0.898752266	0.407077267	0.634904741	0.57135051	-1.573031353	0.115711559	0.86851223
cg11663421	-0.998193332	0.368544678	0.646709524	0.634840174	-1.572353756	0.115868533	0.86851223
cg21742716	0.811599969	2.251507448	0.667315537	0.516179589	1.572320926	0.115876142	0.86851223
cg24608087	0.523771119	1.688382752	0.342773224	0.333177776	1.572046989	0.115939654	0.86851223
cg25114033	-0.905063221	0.404516311	0.536902802	0.576509343	-1.569902086	0.116437892	0.871380103
cg00363318	-0.657419005	0.518187048	0.434779415	0.418907738	-1.569364673	0.116562991	0.871452616
cg23534593	-1.101223953	0.332463914	0.740052129	0.702090643	-1.568492565	0.116766224	0.871749211
cg03487706	-0.849289692	0.427718636	0.605422933	0.54162215	-1.568048302	0.11686986	0.871749211
cg12945385	1.261572252	3.530968699	0.743007473	0.804723369	1.567709229	0.116949007	0.871749211
cg22848793	0.984945199	2.677665143	0.61394428	0.628846475	1.566272912	0.11728474	0.872642166
cg06443675	-0.397665435	0.67188678	0.287629678	0.253903337	-1.566207986	0.117299934	0.872642166
cg21864225	-0.705665888	0.493779663	0.452019153	0.450831064	-1.56525569	0.117522968	0.872963748
cg09581098	-1.402895917	0.245883873	0.878098284	0.896398276	-1.565036384	0.117574378	0.872963748
cg25323709	0.799478559	2.224380742	0.532424474	0.511182061	1.563980076	0.117822247	0.873617876
cg02171705	-1.154429221	0.315237416	0.777304094	0.738421767	-1.563373769	0.117964706	0.873617876
cg12594800	-1.654158083	0.191253007	1.042647839	1.058693044	-1.562452963	0.118181319	0.873617876
cg03895284	0.806102934	2.239164788	0.594762592	0.516146812	1.561770634	0.118342032	0.873617876
cg20648827	-0.369240512	0.691259135	0.230369042	0.236443954	-1.56164074	0.118372646	0.873617876
cg27435491	-0.988399139	0.37217201	0.610929957	0.632925322	-1.561636272	0.1183737	0.873617876
cg22502059	-1.110944387	0.329247877	0.747163609	0.711815009	-1.560720654	0.118589676	0.873617876
cg07897414	-0.971371662	0.378563421	0.703745268	0.622497569	-1.5604425	0.118655348	0.873617876
cg16218862	-0.81515905	0.442568931	0.577569101	0.522548948	-1.559966878	0.118767709	0.873617876
cg00112256	-0.614285844	0.541027135	0.414737184	0.393836588	-1.559748036	0.118819436	0.873617876
cg24243927	1.057424044	2.878945393	0.632709931	0.678174084	1.559222137	0.118943813	0.873667326
cg25457696	-1.610419753	0.199803728	1.054867798	1.033153805	-1.55874154	0.119057566	0.873667326
cg24152857	-0.813265351	0.443407818	0.500625624	0.523057921	-1.554828479	0.119986924	0.877678767
cg22944282	-0.696680415	0.4982365	0.449303996	0.448140188	-1.554603745	0.120040471	0.877678767
cg03950785	-0.911780495	0.401808169	0.648848396	0.586926547	-1.553483139	0.120307754	0.877678767
cg14267065	-0.672420089	0.510471695	0.454387925	0.432858717	-1.553440101	0.120318029	0.877678767
cg14654075	-0.899776066	0.406660715	0.562887566	0.579270644	-1.553291324	0.120353552	0.877678767
cg16245086	-0.805047167	0.447066839	0.453213915	0.518296068	-1.553257331	0.12036167	0.877678767
cg04027312	0.688025666	1.989783155	0.441603142	0.443026726	1.553011647	0.120420352	0.877678767
cg09361477	0.791643336	2.207020324	0.507583395	0.509903451	1.552535749	0.120534086	0.877678767
cg01203948	0.855128256	2.351675978	0.675048365	0.55148627	1.550588477	0.121000335	0.877728396
cg20001978	-0.838113306	0.432525798	0.563766396	0.54056927	-1.550427213	0.121039011	0.877728396
cg20757997	1.231840214	3.427531126	0.797786565	0.794777185	1.549918941	0.121160973	0.877728396
cg01151305	0.852163532	2.344714233	0.48509243	0.550033736	1.549293211	0.121311251	0.877728396
cg05288642	-1.101926692	0.332230361	0.700340918	0.712050595	-1.54753988	0.121733116	0.877728396
cg12449211	0.853454716	2.347743646	0.570888025	0.551497791	1.547521551	0.121737532	0.877728396
cg24254925	-0.766164296	0.46479246	0.519388279	0.495358785	-1.546685594	0.121939079	0.877728396
cg21035371	0.704217673	2.022263993	0.451487418	0.455806841	1.54499145	0.122348332	0.877728396
cg13939549	0.613789872	1.847419632	0.430391768	0.397361489	1.544663712	0.122427627	0.877728396
cg01368763	1.059290362	2.884323438	0.714028578	0.685955926	1.544254261	0.122526748	0.877728396
cg22680139	-1.239890508	0.289415905	0.801078181	0.802926794	-1.544213642	0.122536585	0.877728396
cg14928964	-1.138353207	0.320346132	0.788574158	0.737510545	-1.543507703	0.12270764	0.877728396
cg13181969	-1.056695933	0.347602417	0.68564169	0.6847734	-1.543132273	0.122798686	0.877728396
cg02999370	0.929065766	2.532142459	0.554113284	0.602179831	1.542837735	0.122870151	0.877728396
cg08782677	-0.652422709	0.520782543	0.463970307	0.423025139	-1.542278813	0.123005855	0.877728396
cg27556136	0.402976144	1.496271195	0.255557204	0.261362294	1.541829685	0.123114987	0.877728396
cg03704031	0.213881815	1.238476277	0.144445189	0.138726598	1.541750592	0.123134213	0.877728396
cg11901680	-1.638696618	0.194233037	1.094072566	1.062944141	-1.541658263	0.123156659	0.877728396
cg14871604	-0.936954529	0.391819294	0.635583491	0.607769506	-1.541628069	0.123164001	0.877728396
cg05435697	0.940872734	2.562216576	0.607495412	0.610505857	1.541136293	0.123283618	0.877728396
cg16403901	-0.96666481	0.380349463	0.654479633	0.627452191	-1.540619069	0.123409524	0.877728396
cg06720669	0.390556816	1.477803429	0.256275429	0.253510934	1.540591601	0.123416213	0.877728396
cg16320351	-1.208344228	0.298691435	0.799226486	0.784439708	-1.540391461	0.123464962	0.877728396
cg09966745	-1.419935901	0.241729511	1.030180908	0.92244774	-1.539313112	0.123727874	0.877728396
cg00139547	-1.411138639	0.24386545	0.786853216	0.917017799	-1.538834513	0.123844702	0.877728396
cg11898425	1.509264494	4.523402583	0.893342908	0.980923013	1.538616665	0.123897908	0.877728396
cg18633002	-0.706531819	0.493352269	0.531400446	0.459509012	-1.537579896	0.124151366	0.877728396
cg07679571	0.736999159	2.089655372	0.55821881	0.479526932	1.536929647	0.124310538	0.877728396
cg06408533	0.546041754	1.726405936	0.409018454	0.355309901	1.536804215	0.124341261	0.877728396
cg27615468	-0.399198457	0.670857552	0.317693332	0.259785709	-1.536645179	0.124380223	0.877728396
cg23092775	-1.173699951	0.309220721	0.800377911	0.763894941	-1.536467763	0.124423698	0.877728396
cg12322450	0.937387501	2.553302199	0.71602271	0.610134366	1.536362404	0.124449522	0.877728396
cg07876586	-1.48318889	0.226912933	0.991725608	0.965495183	-1.536195017	0.124490558	0.877728396
ch.X.92554290F	-1.070967835	0.342676702	0.725083904	0.697271555	-1.535940806	0.124552899	0.877728396
cg10276549	0.41104717	1.508396505	0.275310422	0.267659213	1.535710893	0.124609302	0.877728396
cg20033444	0.557592608	1.746463015	0.33048224	0.363302354	1.534789419	0.124835563	0.878214566
cg25231425	0.848159543	2.335344791	0.554658858	0.552733185	1.534482759	0.124910932	0.878214566
cg01480550	0.648734499	1.913118243	0.45835164	0.423151988	1.533100438	0.12525111	0.878809515
cg04712194	-0.784124229	0.456519333	0.526969953	0.511717123	-1.532339244	0.125438742	0.878809515
cg14218246	0.927412422	2.527959416	0.571745623	0.605328526	1.532081146	0.125502412	0.878809515
cg08623691	-1.392644316	0.248417541	0.953765914	0.90959825	-1.531054303	0.125755972	0.878809515
cg24507210	-1.220973633	0.294942861	0.788786963	0.798256753	-1.52955002	0.126128149	0.878809515
cg19912147	-0.830665572	0.435759161	0.475378644	0.54361007	-1.528054057	0.126499117	0.878809515
cg20654256	0.734170853	2.083753537	0.512840868	0.480529794	1.527836278	0.126553192	0.878809515
cg06921456	-1.244051618	0.288214116	0.826642343	0.814427801	-1.527516147	0.126632715	0.878809515
cg21953876	1.109287069	3.032195877	0.636040257	0.726625697	1.526627909	0.126853563	0.878809515
cg02910451	-0.900583492	0.406332499	0.54497748	0.590705466	-1.524589739	0.127361458	0.878809515
cg17703220	-0.432536117	0.648861418	0.262921791	0.283784979	-1.52416847	0.127466632	0.878809515
cg27647594	-0.715657832	0.488870411	0.459061231	0.469702532	-1.523640567	0.127598524	0.878809515
cg02059755	0.779742857	2.180911387	0.596038774	0.511784045	1.523577894	0.127614189	0.878809515
cg11595135	-0.860255846	0.423053832	0.621403165	0.56491998	-1.522792389	0.127810655	0.878809515
cg11152528	-1.121951375	0.325643721	0.678121644	0.736825057	-1.522683526	0.127837901	0.878809515
cg08480367	0.342355482	1.40826082	0.285613573	0.224843466	1.522639233	0.127848989	0.878809515
cg09841635	-0.974723145	0.377296796	0.741087447	0.64018584	-1.5225628	0.127868123	0.878809515
cg07419178	1.109895352	3.034040871	0.789411171	0.729064097	1.522356343	0.127919818	0.878809515
cg24636657	-1.182228278	0.306594798	0.81742662	0.776615497	-1.522282626	0.127938279	0.878809515
cg06185870	0.97576105	2.653185649	0.720096752	0.641034592	1.522165983	0.127967496	0.878809515
cg00594844	0.641977415	1.900234719	0.482668667	0.42180332	1.52198284	0.12801338	0.878809515
cg14334484	0.810164246	2.248277228	0.517578467	0.532412055	1.521686517	0.128087648	0.878809515
cg05093999	0.429345568	1.536251822	0.309934655	0.282156642	1.521656782	0.128095102	0.878809515
cg08622041	0.962580444	2.618444513	0.613076692	0.632655674	1.521491837	0.128136458	0.878809515
cg27069132	-0.837726178	0.432693273	0.542791279	0.550600884	-1.521476269	0.128140362	0.878809515
cg11019890	-1.585127441	0.204921676	0.919816644	1.04252702	-1.52046653	0.128393765	0.878809515
cg01498090	0.778235365	2.177626157	0.517767796	0.511884806	1.520333003	0.128427303	0.878809515
cg03948928	-1.358920609	0.256937964	0.909115983	0.893895914	-1.520222419	0.128455085	0.878809515
cg20980660	-0.656367494	0.518732214	0.448520994	0.431874091	-1.519812157	0.128558193	0.878809515
cg15481878	1.170513729	3.223648296	0.77429667	0.770345741	1.519465439	0.128645381	0.878809515
cg04455999	-1.395686875	0.247662864	0.874819356	0.919278321	-1.518241911	0.128953426	0.878809515
cg08814772	0.776765976	2.174428728	0.504341573	0.511681569	1.518065185	0.128997967	0.878809515
cg14322166	0.759765988	2.137775897	0.486364973	0.500620211	1.517649451	0.129102793	0.878809515
cg03096488	-0.987945196	0.372340993	0.652197248	0.651044644	-1.517476882	0.129146326	0.878809515
cg25877087	-0.780709093	0.458081074	0.541242791	0.514486426	-1.517453238	0.129152291	0.878809515
cg22238863	-1.563814347	0.209336066	1.017636738	1.030640898	-1.517322232	0.129185348	0.878809515
cg26358122	0.939563271	2.558863645	0.588787776	0.620195594	1.514946704	0.129785902	0.879792112
cg14260465	0.798563483	2.222346197	0.492793901	0.527231645	1.514634962	0.129864873	0.879792112
cg06675660	0.674139281	1.962343223	0.504077612	0.445197659	1.514247137	0.129963171	0.879792112
cg18432393	-1.33514623	0.263119697	0.839243676	0.881820759	-1.514078929	0.130005822	0.879792112
cg00012395	0.749761199	2.116494536	0.572839264	0.49533199	1.513653902	0.130113642	0.879792112
cg13174077	-0.592147693	0.553138037	0.507894114	0.391475579	-1.512604427	0.130380169	0.879792112
cg17058724	-1.114349484	0.328128662	0.732657563	0.736945539	-1.512119181	0.130503546	0.879792112
cg02506527	-1.305273967	0.271098253	0.896878657	0.863450165	-1.511695776	0.130611274	0.879792112
cg07550694	0.879835288	2.410502635	0.541462812	0.582021787	1.511687891	0.130613281	0.879792112
cg26439324	0.383625693	1.467596007	0.241983652	0.253843111	1.511270844	0.130719459	0.879792112
cg07147350	0.456677719	1.578819978	0.307441776	0.302282478	1.510764772	0.130848393	0.879792112
cg21747330	0.316978079	1.372972474	0.209933504	0.209945156	1.509813731	0.13109096	0.879792112
cg20950296	-0.440655554	0.643614359	0.407448964	0.291930238	-1.509454991	0.131182549	0.879792112
cg16985523	-1.993279793	0.136247827	1.198807345	1.321240602	-1.508642552	0.131390154	0.879792112
cg27514326	-1.137964045	0.320470822	0.882012005	0.754526748	-1.508182511	0.131507822	0.879792112
cg14191292	-0.715660637	0.48886904	0.436087217	0.474654829	-1.507749618	0.131618621	0.879792112
cg19410841	-1.253439205	0.285521141	0.862199849	0.831542633	-1.507366135	0.131716834	0.879792112
cg15236057	-1.682393218	0.185928476	1.216767519	1.116159153	-1.507305847	0.13173228	0.879792112
cg01083397	-0.920023608	0.398509633	0.579949789	0.61060843	-1.506732567	0.13187922	0.879792112
cg14576433	0.764031925	2.146914994	0.472557543	0.507091645	1.506693973	0.131889117	0.879792112
cg25413720	-1.344254561	0.260733997	0.975409958	0.892372271	-1.506383159	0.131968841	0.879792112
cg18423110	1.872623374	6.505339972	0.976506556	1.243507736	1.505920164	0.13208767	0.879792112
cg14344749	1.065415173	2.902043584	0.612056345	0.708233934	1.504326637	0.132497284	0.879792112
cg02416822	-0.508934955	0.601135474	0.351600128	0.33848692	-1.503558706	0.13269503	0.879792112
cg02173072	-0.971280897	0.378597783	0.661594769	0.646047419	-1.503420442	0.132730658	0.879792112
cg19572135	-0.54788137	0.578173449	0.464510342	0.364435166	-1.503371304	0.132743322	0.879792112
cg10476451	0.875040344	2.398972076	0.655968439	0.582549085	1.502088608	0.133074227	0.879792112
cg22055524	-0.879897796	0.414825306	0.584390904	0.585791869	-1.502065568	0.133080176	0.879792112
cg00904184	0.791460458	2.206616745	0.508676751	0.527104999	1.501523339	0.133220255	0.879792112
cg09286880	-0.635795077	0.529514316	0.429425738	0.423682026	-1.50064208	0.133448161	0.879792112
cg03517379	-0.95066653	0.386483335	0.597383063	0.63421033	-1.498976734	0.133879668	0.879792112
cg21284034	1.033958259	2.81217515	0.744709241	0.689851064	1.498813748	0.133921957	0.879792112
cg03971469	-0.891895904	0.409877927	0.576716777	0.595187681	-1.498512037	0.134000268	0.879792112
cg26482893	0.473770222	1.606037912	0.309141083	0.316259773	1.498041363	0.134122504	0.879792112
cg14010367	0.649701652	1.914969417	0.533466546	0.433827109	1.49760501	0.134235904	0.879792112
cg23161024	-0.753410326	0.470758372	0.554990712	0.503456676	-1.496474993	0.13452992	0.879792112
cg04059198	-1.327233518	0.265209946	0.895370764	0.887193832	-1.49599047	0.134656139	0.879792112
cg09889532	-0.903506551	0.405146499	0.558285498	0.604126129	-1.495559468	0.134768492	0.879792112
cg02393514	0.630658535	1.878847459	0.487276755	0.421703589	1.495501938	0.134783494	0.879792112
cg13077247	0.565882854	1.761001804	0.397301661	0.378391472	1.495495791	0.134785098	0.879792112
cg23849777	1.051344158	2.861494835	0.76135036	0.703044524	1.495416183	0.13480586	0.879792112
cg14772068	-0.83309462	0.434701965	0.630809286	0.557192346	-1.495165226	0.134871326	0.879792112
cg07592828	-0.88684574	0.411953113	0.604590635	0.593325572	-1.494703384	0.134991871	0.879792112
cg16536563	1.221901559	3.393634799	0.847778368	0.817502064	1.494677033	0.134998751	0.879792112
cg07419801	0.883758566	2.419978283	0.581136823	0.591488932	1.494125281	0.135142877	0.879792112
cg04302178	-0.527061677	0.590337024	0.403025167	0.352941663	-1.493339359	0.135348378	0.879792112
cg07837161	-0.749068638	0.472806702	0.509715213	0.501675293	-1.493134402	0.135402009	0.879792112
cg13532816	0.374797658	1.454697038	0.283326965	0.251123002	1.492486369	0.135571688	0.879792112
cg00800095	1.120586676	3.066652808	0.798661627	0.750980345	1.492165119	0.135655864	0.879792112
cg24383344	0.671774521	1.957708234	0.487298111	0.45034997	1.491672178	0.135785106	0.879792112
cg22604777	-1.282578219	0.277321383	0.926080931	0.859852549	-1.491625767	0.135797279	0.879792112
cg04782269	-1.041079729	0.353073253	0.699733351	0.698407779	-1.490647384	0.136054097	0.879792112
cg13675517	-0.678784987	0.507232913	0.453289739	0.455400654	-1.490522646	0.136086867	0.879792112
cg23553400	0.698513494	2.010761475	0.456830129	0.46877896	1.49007006	0.136205816	0.879792112
cg07349006	-1.10601883	0.330873606	0.784330741	0.742431061	-1.489725967	0.136296304	0.879792112
cg01370179	0.855878988	2.353442119	0.593696981	0.574647467	1.489398348	0.136382503	0.879792112
cg10779454	0.84150269	2.319850374	0.538436033	0.565070011	1.489200761	0.13643451	0.879792112
cg25766534	-0.712944014	0.490198918	0.487100507	0.478799758	-1.48902334	0.136481223	0.879792112
cg17962105	0.982255713	2.670473274	0.645491377	0.660270653	1.487656172	0.136841591	0.879792112
cg05859577	0.737385541	2.090462934	0.455155564	0.49567542	1.487637901	0.136846412	0.879792112
cg02770794	-1.231630782	0.291816301	0.858306515	0.82795525	-1.487557186	0.136867712	0.879792112
cg08586423	-0.557641352	0.572557935	0.366058343	0.375066691	-1.486779189	0.13707314	0.879792112
cg09107157	0.751614574	2.120420831	0.456464462	0.505753899	1.486127099	0.137245506	0.879792112
cg18491397	1.106800166	3.024664471	0.708225203	0.744860138	1.485916765	0.137301138	0.879792112
cg14998855	1.072127266	2.921587889	0.691181065	0.72165893	1.485642623	0.137373675	0.879792112
cg21758197	-0.353459278	0.702254589	0.181829886	0.237988157	-1.485196924	0.137491666	0.879792112
cg16746539	0.908136349	2.479696935	0.617208017	0.611542581	1.484992832	0.137545723	0.879792112
cg03817616	-1.246049949	0.287638743	0.842343137	0.839477638	-1.484315832	0.137725152	0.879792112
cg05040675	0.520947432	1.683622011	0.470694101	0.350992582	1.484212086	0.137752664	0.879792112
cg21002399	0.870430445	2.387938509	0.654148649	0.586479914	1.48416071	0.13776629	0.879792112
cg16937327	0.569666757	1.767677887	0.434365616	0.383848074	1.484094347	0.137783893	0.879792112
cg01757402	0.830221495	2.293826755	0.472359452	0.559546564	1.483739777	0.137877969	0.879792112
cg03345068	-0.651386011	0.521322717	0.474571862	0.439031775	-1.483687622	0.137891812	0.879792112
cg07924363	0.951094612	2.588541557	0.603221025	0.64127392	1.483133154	0.138039037	0.879792112
cg23496314	-1.539717733	0.214441623	0.910652934	1.038229138	-1.48302304	0.138068289	0.879792112
cg11810837	-1.264178758	0.282471178	0.933443983	0.853106007	-1.481854245	0.138379082	0.879871776
cg16594779	-0.972273245	0.378222268	0.657264906	0.656297582	-1.481451816	0.138486216	0.879871776
cg00850648	-0.688090251	0.502534869	0.489107043	0.464947182	-1.479932083	0.138891373	0.879871776
cg12130976	1.620358869	5.054904037	0.974783489	1.094995834	1.479785419	0.138930521	0.879871776
cg18869368	-1.055497196	0.34801935	0.647039872	0.713467938	-1.479389808	0.139036163	0.879871776
cg10174816	-1.468607615	0.230245853	1.042733257	0.993166106	-1.478712983	0.139217041	0.879871776
cg19579913	-0.870513218	0.418736591	0.610638893	0.58900214	-1.477945765	0.139422295	0.879871776
cg19631766	-0.564427304	0.568685737	0.413095061	0.382082118	-1.477240828	0.139611093	0.879871776
cg09721174	-0.723894879	0.484860102	0.580340885	0.490080605	-1.477093504	0.139650575	0.879871776
cg13530507	0.87160511	2.390745185	0.613567227	0.590094211	1.477060941	0.139659302	0.879871776
cg24672310	0.937893518	2.554594539	0.720937876	0.634987981	1.477025622	0.139668769	0.879871776
cg26617333	0.824599835	2.28096782	0.584857162	0.558504161	1.476443494	0.139824874	0.879871776
cg01852992	0.865406035	2.375970617	0.652404974	0.586377265	1.475851958	0.139983639	0.879871776
cg18005219	-0.851970237	0.426573652	0.597104195	0.577304564	-1.475772563	0.140004959	0.879871776
cg27281559	0.406891218	1.502140691	0.232318575	0.275732829	1.475672008	0.140031964	0.879871776
cg06162422	-0.937815893	0.391481941	0.736861083	0.635957835	-1.474651057	0.140306381	0.879871776
cg13033283	-1.01563179	0.36217354	0.694148488	0.688755545	-1.474589638	0.140322903	0.879871776
cg12054337	-0.762353118	0.466567246	0.545522738	0.517181691	-1.474052797	0.140467376	0.879871776
cg04625493	-0.73484393	0.479580301	0.560799433	0.498552123	-1.473956072	0.140493419	0.879871776
cg24829975	-1.253755379	0.285430881	0.976234757	0.850642699	-1.473891894	0.140510701	0.879871776
cg00698744	-0.832471338	0.434972992	0.576138103	0.564883466	-1.473704558	0.140561155	0.879871776
cg20219360	-1.382043647	0.25106494	0.881031863	0.937998845	-1.473395895	0.140644316	0.879871776
cg00695046	-0.345566472	0.70781928	0.266843176	0.234719315	-1.472254088	0.140952276	0.880036319
cg26822438	0.664224502	1.942983157	0.465836534	0.451191874	1.472155283	0.14097895	0.880036319
cg16168153	-0.954738264	0.384912877	0.748068273	0.648598349	-1.472002305	0.141020255	0.880036319
cg21045917	-1.090557967	0.336028948	0.831238316	0.741358084	-1.471027281	0.141283739	0.880467877
cg17571782	-1.552099125	0.211802906	1.000251915	1.055215511	-1.470883539	0.141322615	0.880467877
cg16562533	1.027107493	2.79297544	0.703925739	0.698879542	1.469648819	0.141656891	0.881214978
cg06776776	0.651507434	1.918430557	0.466999509	0.44332944	1.469578544	0.141675935	0.881214978
cg10717754	-1.343022027	0.261055558	0.99260409	0.914193029	-1.46907927	0.14181129	0.881330904
cg02590710	0.566361395	1.761844717	0.490045936	0.385746366	1.468222244	0.142043864	0.881392382
cg02495057	-0.810871412	0.444470581	0.580562828	0.552296028	-1.468182589	0.142054632	0.881392382
cg02188515	0.503545097	1.654576521	0.317835467	0.343074004	1.467744834	0.142173547	0.881405958
cg20649285	-0.843740536	0.430098711	0.617061136	0.575399047	-1.4663572	0.142551	0.882969819
cg06208111	-0.957901612	0.383697188	0.606449034	0.653430366	-1.465958212	0.142659672	0.882969819
cg25936168	-0.621289833	0.537251026	0.516751594	0.424104278	-1.464945925	0.142935672	0.883126185
cg00799224	-1.40052213	0.246468242	1.036283761	0.956551164	-1.464137187	0.143156468	0.883126185
cg06538336	-0.620298813	0.537783717	0.427646573	0.423733396	-1.46388937	0.143224178	0.883126185
cg01479413	-0.903351788	0.405209206	0.593871634	0.617139958	-1.463771348	0.143256433	0.883126185
cg27301423	0.726478689	2.067786453	0.507843788	0.496330145	1.463700515	0.143275795	0.883126185
cg17936021	1.155909136	3.176910347	0.793832755	0.790332372	1.462560787	0.1435876	0.883126185
cg16141290	0.904549324	2.470818135	0.648099508	0.618959556	1.461402954	0.14390489	0.883126185
cg05365121	-0.847181231	0.428621416	0.586277628	0.580123158	-1.460347204	0.144194675	0.883126185
cg01473525	1.247685715	3.482274648	0.939879467	0.854963393	1.45934402	0.144470445	0.883126185
cg08117103	-1.373361088	0.253254317	0.877792387	0.941284493	-1.459028698	0.144557209	0.883126185
cg04139820	0.581277953	1.788322364	0.440752186	0.398410609	1.458992157	0.144567266	0.883126185
cg13118590	1.085348359	2.960470946	0.764340228	0.744136338	1.458534282	0.144693333	0.883126185
cg10403109	-1.75124977	0.173556902	1.225889857	1.200857762	-1.45833239	0.144748946	0.883126185
cg01398912	-0.858276944	0.423891843	0.627123824	0.588614179	-1.458131617	0.144804268	0.883126185
cg20010130	-1.056100238	0.347809543	0.700957785	0.724288761	-1.458120429	0.144807351	0.883126185
cg13246025	0.859793629	2.362673057	0.559796042	0.590123708	1.456971849	0.145124151	0.883126185
cg04644844	1.132942686	3.104779461	0.754196397	0.778103634	1.45603058	0.145384166	0.883126185
cg00029931	-0.905382288	0.404387263	0.642347155	0.622157707	-1.455229563	0.145605719	0.883126185
cg00381376	-0.184108167	0.831845821	0.208133352	0.126590743	-1.454357267	0.145847281	0.883126185
cg27250462	0.807370399	2.242004651	0.457318253	0.555152955	1.454320637	0.145857431	0.883126185
cg02938958	-0.515684162	0.597091947	0.37466622	0.354746868	-1.453667979	0.14603838	0.883126185
cg27403913	-0.995245532	0.369632677	0.802310052	0.684770057	-1.453401067	0.14611243	0.883126185
cg11001470	0.667936459	1.95020883	0.412370563	0.459916153	1.4523005	0.146418069	0.883126185
cg21308826	1.348229696	3.850602755	0.84331932	0.92851266	1.452031571	0.146492827	0.883126185
cg02529390	-1.238358785	0.289859549	0.84690046	0.853084699	-1.451624658	0.146605999	0.883126185
cg20025403	-0.927773175	0.395433291	0.817623083	0.63948326	-1.450816984	0.146830829	0.883126185
cg17731486	-0.796326287	0.450982706	0.56442818	0.549102828	-1.450231624	0.146993939	0.883126185
cg24877449	0.749571958	2.116094046	0.564800271	0.516875939	1.450197043	0.147003579	0.883126185
cg06019215	-1.340979966	0.261589194	0.899694738	0.924898839	-1.449866633	0.147095714	0.883126185
cg06467462	-0.430690663	0.650059967	0.404019646	0.297060164	-1.449843215	0.147102246	0.883126185
cg25129414	-0.90899034	0.402930842	0.679758307	0.627019864	-1.449699432	0.147142354	0.883126185
cg09076540	-0.747123037	0.473727491	0.471028669	0.515713354	-1.448717646	0.14741645	0.883126185
cg06514587	-1.35742815	0.25732172	0.875851654	0.937083792	-1.448566459	0.147458694	0.883126185
cg05185776	-0.876220691	0.416353471	0.581212554	0.60517527	-1.447879208	0.147650836	0.883126185
cg12732953	0.950054316	2.585850108	0.659144667	0.656235905	1.44773291	0.147691762	0.883126185
cg02892589	-1.725994006	0.177996035	1.120972007	1.192573604	-1.447285098	0.147817091	0.883126185
cg16967668	-0.91894954	0.398937889	0.636245574	0.634960003	-1.44725579	0.147825296	0.883126185
cg03464883	-0.620242706	0.537813891	0.436816184	0.428703591	-1.446786823	0.147956639	0.883126185
cg20312916	0.265118468	1.3035854	0.191740535	0.183260794	1.446673139	0.147988491	0.883126185
cg10273882	1.057134327	2.878111434	0.813967886	0.730843681	1.446457503	0.148048923	0.883126185
cg20814574	-0.605458655	0.545824024	0.392015255	0.418660168	-1.446181655	0.148126258	0.883126185
cg06568260	-0.841230618	0.43117958	0.624932456	0.581797502	-1.445916516	0.148200619	0.883126185
cg01828474	0.23066384	1.259435796	0.167318123	0.159539527	1.445809977	0.148230507	0.883126185
cg26436278	-0.734906459	0.479550314	0.550578439	0.508441657	-1.445409615	0.148342864	0.883126185
cg19963797	-0.707195652	0.493024874	0.524455099	0.489583445	-1.444484407	0.148602763	0.883126185
cg26695278	1.106022931	3.022314507	0.762905078	0.766909747	1.442181346	0.149251222	0.883126185
cg01813294	-0.318865219	0.726973525	0.222424019	0.221259808	-1.441134845	0.149546591	0.883126185
cg07242375	-1.554330014	0.211330924	1.052104657	1.079540498	-1.439807045	0.149921998	0.883126185
cg26333397	-0.571623025	0.564608321	0.40553111	0.397229815	-1.439023466	0.150143874	0.883126185
cg04371585	-0.538224044	0.583784107	0.427548494	0.374171017	-1.438443974	0.150308123	0.883126185
cg03088756	-0.656913043	0.518449297	0.474052203	0.457166912	-1.436921673	0.150740251	0.883126185
cg00267352	0.649896191	1.91534199	0.416234202	0.45247785	1.436304984	0.150915577	0.883126185
cg10103387	0.814725983	2.258556705	0.553917813	0.567394459	1.435907542	0.151028652	0.883126185
cg26305090	-0.961081593	0.382478976	0.599444249	0.669487256	-1.43554875	0.151130787	0.883126185
cg25918359	-0.632217646	0.53141201	0.415275885	0.440432682	-1.435446713	0.151159843	0.883126185
cg14029629	-1.261797837	0.283144521	0.865847273	0.879133539	-1.435274371	0.151208928	0.883126185
cg03558222	-0.880990668	0.414372203	0.671449546	0.613993255	-1.434853984	0.151328711	0.883126185
cg16620229	-1.003689638	0.3665246	0.616680517	0.699572318	-1.434718916	0.151367212	0.883126185
cg07989638	-1.070841898	0.342719861	0.772793011	0.746728769	-1.434043983	0.151559712	0.883126185
cg24559073	-0.512721858	0.598863338	0.4135332	0.357601963	-1.433778084	0.151635601	0.883126185
cg04704683	0.881001507	2.413315449	0.623399118	0.614494618	1.433700934	0.151657626	0.883126185
cg04044631	-0.724835952	0.484404028	0.561024706	0.505829818	-1.432964063	0.151868108	0.883126185
cg07204290	-0.778070579	0.459291323	0.561822565	0.543015232	-1.432870632	0.151894811	0.883126185
cg19138060	1.313839023	3.720429145	0.891806599	0.916991103	1.432771832	0.151923054	0.883126185
cg05073171	-1.044745887	0.3517812	0.707822335	0.729269385	-1.43259255	0.151974312	0.883126185
cg08167097	-0.490462363	0.612343204	0.425649763	0.342398107	-1.432433046	0.152019927	0.883126185
cg09144786	-1.407423573	0.244773111	0.867714756	0.982936039	-1.43185672	0.152184831	0.883126185
cg05835547	0.58671477	1.798071623	0.43581713	0.409955326	1.431167576	0.152382194	0.883126185
cg21911363	-0.593130319	0.552594777	0.463227567	0.414558344	-1.430752335	0.152501208	0.883126185
cg16068924	0.719198782	2.052787822	0.506415196	0.503008652	1.42979406	0.152776134	0.883126185
cg14701129	-0.560007938	0.571204529	0.525988102	0.391969451	-1.428703019	0.15308961	0.883126185
cg05096434	-0.797862492	0.450290436	0.570298506	0.558480189	-1.428631682	0.153110123	0.883126185
cg07012573	-0.609343545	0.543707672	0.378846597	0.426539846	-1.428573556	0.153126839	0.883126185
cg07481063	-0.343834012	0.709046612	0.287463047	0.240712399	-1.428401747	0.153176257	0.883126185
cg04464742	-0.624244263	0.535666098	0.490079321	0.437149725	-1.427987317	0.153295509	0.883126185
cg14098973	-1.182176402	0.306610704	0.912651783	0.827868154	-1.42797666	0.153298577	0.883126185
cg23993375	-1.027196669	0.358009173	0.668251658	0.719343368	-1.427964328	0.153302126	0.883126185
cg17758583	0.663109182	1.940817318	0.458179123	0.464378508	1.427949769	0.153306317	0.883126185
cg10061736	-1.082487294	0.338751901	0.723717935	0.758076897	-1.427938641	0.15330952	0.883126185
cg11019134	-0.792962594	0.452502227	0.523790967	0.555342046	-1.427881428	0.15332599	0.883126185
cg03753451	-1.574970847	0.207013588	1.068504186	1.10301264	-1.427881051	0.153326099	0.883126185
cg27595778	-0.396720002	0.672522304	0.267521558	0.277839811	-1.427873136	0.153328377	0.883126185
cg11031647	-0.298098437	0.742228273	0.214580171	0.208794221	-1.42771402	0.153374189	0.883126185
cg27189967	0.939345563	2.55830662	0.626709736	0.657998475	1.427580153	0.15341274	0.883126185
cg01662650	0.69768065	2.009087523	0.527929342	0.488729348	1.427539912	0.153424329	0.883126185
cg14081960	-0.655338852	0.519266078	0.472498033	0.459124747	-1.427365559	0.153474553	0.883126185
cg09127325	-0.775324953	0.460554098	0.622060179	0.543212521	-1.427295805	0.153494649	0.883126185
cg01008919	0.746314625	2.109212437	0.492614926	0.523236491	1.426342844	0.153769403	0.883126185
cg01072750	1.154217665	3.171541239	0.761534871	0.80932426	1.426149842	0.153825094	0.883126185
cg05071823	-0.344110937	0.708850286	0.21755686	0.241294602	-1.426102923	0.153838635	0.883126185
cg20919227	-0.972183645	0.378256158	0.735083958	0.681784655	-1.425939463	0.153885817	0.883126185
cg19532714	-0.822656065	0.439263391	0.55893406	0.577175937	-1.42531248	0.154066894	0.883126185
cg09192327	-1.414402733	0.243070748	1.040756028	0.9925103	-1.425076126	0.154135197	0.883126185
cg06205205	-1.223437777	0.294216974	0.831685849	0.858527409	-1.425042188	0.154145006	0.883126185
cg15594578	0.94614854	2.575770056	0.631289901	0.664060665	1.424792326	0.154217241	0.883126185
cg05563347	-0.32452873	0.72286794	0.318865423	0.227782128	-1.424733065	0.154234377	0.883126185
cg00724728	0.908112888	2.479638759	0.594124159	0.637684862	1.424077851	0.154423937	0.883126185
cg20818151	-0.75776384	0.468713374	0.61457712	0.532295041	-1.42357862	0.154568488	0.883126185
cg09628099	1.001517032	2.722408678	0.635264816	0.703750467	1.423113842	0.154703156	0.883126185
cg21900764	-1.874800445	0.153385573	1.330197233	1.318221645	-1.422219437	0.154962558	0.883126185
cg10721855	-0.800120311	0.449274908	0.575621141	0.562728992	-1.421857274	0.155067689	0.883126185
cg12848223	-0.63869443	0.527981291	0.462850472	0.449235137	-1.421737477	0.155102476	0.883126185
cg13572003	0.757382534	2.132686673	0.510174292	0.532908075	1.421225479	0.15525122	0.883126185
cg19168249	-0.480670367	0.618368719	0.352266614	0.338247445	-1.421061338	0.155298928	0.883126185
cg14351440	-0.137737157	0.871327684	0.090708604	0.096945412	-1.42077024	0.155383565	0.883126185
cg26046121	0.851172751	2.342392284	0.502013984	0.599132789	1.420674626	0.155411372	0.883126185
cg20098118	-0.909735281	0.402630794	0.628955568	0.640566286	-1.420204747	0.155548082	0.883126185
cg23119380	0.836415501	2.308078825	0.663040754	0.589153395	1.41969054	0.155697793	0.883126185
cg00779763	-0.713704572	0.489826236	0.442859777	0.502923755	-1.419110879	0.155866693	0.883126185
cg00619443	-0.388152297	0.678309031	0.292073995	0.273554886	-1.418919259	0.155922557	0.883126185
cg23991947	-1.320521322	0.266996075	0.932699203	0.931261511	-1.417991945	0.156193116	0.883126185
cg07780544	-0.613764896	0.541309055	0.381448774	0.432901242	-1.417794262	0.15625084	0.883126185
cg11913917	0.790338737	2.204142924	0.620705532	0.557467004	1.417731868	0.156269062	0.883126185
cg21773079	0.904869872	2.471610276	0.698224914	0.638430574	1.417334804	0.156385064	0.883126185
cg19918604	0.985406017	2.678899341	0.721700032	0.695988552	1.41583653	0.156823371	0.883126185
cg14720319	0.436074628	1.546624212	0.340503434	0.308208538	1.414868745	0.157106983	0.883126185
cg23717696	-0.760405618	0.467476772	0.700625925	0.537555915	-1.414560972	0.157197258	0.883126185
cg26421947	-0.963983375	0.381370714	0.66164383	0.68150009	-1.414502196	0.157214503	0.883126185
cg18030003	-0.94392342	0.389098241	0.67851174	0.667510087	-1.414096114	0.157333684	0.883126185
cg14854487	0.81445885	2.25795345	0.685548233	0.576140724	1.413645687	0.15746596	0.883126185
cg12323723	-0.387006357	0.679086778	0.266900061	0.273781443	-1.413559492	0.157491282	0.883126185
cg12403148	0.336027407	1.399377378	0.375853333	0.237730511	1.413480358	0.157514533	0.883126185
cg13340269	-0.844771782	0.429655402	0.633753504	0.597681272	-1.41341518	0.157533685	0.883126185
cg19753067	-0.659934121	0.516885386	0.39591453	0.466979333	-1.413197704	0.157597602	0.883126185
cg19247520	-0.596102413	0.550954851	0.520400149	0.421826123	-1.413147219	0.157612442	0.883126185
cg12544401	0.418633651	1.519883445	0.330760458	0.296298209	1.412879453	0.157691171	0.883126185
cg25677867	0.968008693	2.632696728	0.627201881	0.685389217	1.412348881	0.15784726	0.883126185
cg19822434	-1.159994268	0.313487978	0.83080187	0.821779346	-1.411564156	0.158078333	0.883126185
cg23210456	-0.669462295	0.5119838	0.503846002	0.474273883	-1.411552097	0.158081886	0.883126185
cg07295246	-1.053816073	0.348604906	0.717968773	0.746565701	-1.411551686	0.158082007	0.883126185
cg23852001	-0.77425577	0.461046778	0.581277692	0.548579117	-1.411383967	0.158131428	0.883126185
cg03773146	-0.931978334	0.393773923	0.69423344	0.66037645	-1.411283418	0.158161062	0.883126185
cg12620265	1.056384309	2.875953609	0.728710884	0.74882083	1.410730401	0.158324123	0.883126185
cg17354708	-1.028901667	0.357399289	0.676581587	0.72939711	-1.410619336	0.158356887	0.883126185
cg00200463	-0.379253703	0.684371963	0.278172684	0.268996653	-1.409882608	0.158574349	0.883588187
cg21327581	-0.475234394	0.621739307	0.310883117	0.33736638	-1.408659613	0.158935843	0.883588187
cg23949599	-0.604848664	0.546157073	0.425653468	0.429430613	-1.408489862	0.158986067	0.883588187
cg19041137	-0.454671466	0.63465644	0.369670783	0.322816679	-1.408450974	0.158997574	0.883588187
cg00375105	-1.216030913	0.29640429	0.853820351	0.863553298	-1.408171233	0.159080372	0.883588187
cg06273903	1.025049032	2.787232121	0.953966653	0.728509954	1.407048767	0.159412928	0.883588187
cg15356502	0.907320182	2.477673914	0.626327636	0.645120144	1.406435981	0.159594702	0.883588187
cg14137558	-0.889626999	0.410808956	0.597354647	0.63318277	-1.405008224	0.160018833	0.883588187
cg21290550	-0.632582448	0.531218185	0.462902453	0.450522696	-1.404107836	0.160286741	0.883588187
cg06810133	-1.061108133	0.346072104	0.857802914	0.75601079	-1.403562154	0.160449271	0.883588187
cg19406135	0.627755809	1.873401587	0.496892912	0.44733756	1.403315672	0.160522727	0.883588187
cg26438739	-1.327902954	0.265032464	0.908555816	0.946336584	-1.403203655	0.160556118	0.883588187
cg00216997	1.362423734	3.905648091	1.007114886	0.971117365	1.402944467	0.160633399	0.883588187
cg03043911	0.736892941	2.089433426	0.553987879	0.525325881	1.402734888	0.16069591	0.883588187
cg12978205	0.467469993	1.595951313	0.34399231	0.333315803	1.402483737	0.160770843	0.883588187
cg16997557	-0.85821985	0.423916045	0.679425508	0.611936717	-1.402465037	0.160776424	0.883588187
cg24126759	1.169379824	3.219995057	0.798098453	0.833878764	1.402337935	0.160814358	0.883588187
cg20825323	-1.631421229	0.195651311	1.144699057	1.163393813	-1.402294916	0.160827198	0.883588187
cg13024202	0.451985574	1.571429279	0.35021447	0.322463093	1.401666062	0.16101499	0.883588187
cg24411090	0.97065407	2.639670423	0.804384844	0.692952905	1.400750415	0.161288721	0.883588187
cg15617976	-1.178244242	0.30781872	0.851689498	0.841172934	-1.400715827	0.161299068	0.883588187
cg03319489	-1.061918004	0.345791944	0.782789981	0.758202797	-1.400572522	0.161341943	0.883588187
cg27419400	-0.882068491	0.413925824	0.631835715	0.630036741	-1.400027067	0.161505213	0.883588187
cg03822658	1.061582147	2.890941267	0.78339786	0.758542625	1.399502298	0.16166241	0.883588187
cg15042310	-0.902024509	0.405747389	0.620434564	0.645215525	-1.398020465	0.162106922	0.883588187
cg00763907	1.010790903	2.747773378	0.716173212	0.723285885	1.397498449	0.162263733	0.883588187
cg08143197	1.231341788	3.42582318	0.958015521	0.881450978	1.396948688	0.162429002	0.883588187
cg21644660	-0.818057349	0.441288091	0.514239923	0.585635185	-1.396871926	0.162452088	0.883588187
cg17715469	1.256088765	3.511659664	0.912014828	0.899370658	1.396630804	0.162524622	0.883588187
cg06375559	-0.895636282	0.408347692	0.711389219	0.641360857	-1.396462337	0.162575315	0.883588187
cg21608567	-0.398972583	0.671009098	0.326720617	0.286006943	-1.394975168	0.163023328	0.883588187
cg11720358	-0.245134861	0.782598989	0.193848306	0.175727866	-1.394968637	0.163025297	0.883588187
cg17242918	-0.791539572	0.453146606	0.526683988	0.567642887	-1.394432292	0.163187102	0.883588187
cg11320810	1.345187039	3.838904497	0.867896098	0.965061483	1.393887397	0.163351611	0.883588187
cg13759356	0.646154006	1.908187819	0.464950924	0.463588972	1.393807975	0.163375599	0.883588187
cg26345260	0.683943739	1.981677561	0.485479552	0.491122823	1.39261241	0.163737028	0.883588187
cg08279496	-1.127265772	0.323917712	0.691694892	0.809515037	-1.392519868	0.16376503	0.883588187
cg25257360	1.215352778	3.371483239	0.916132375	0.873009566	1.39214142	0.163879578	0.883588187
cg16807276	-0.310205326	0.733296376	0.189701604	0.223001921	-1.391043288	0.1642123	0.883588187
cg27401562	0.269275742	1.309016042	0.217712151	0.193578593	1.391040909	0.164213022	0.883588187
cg06879828	-0.719965336	0.486769129	0.506613797	0.517771448	-1.39050799	0.164374675	0.883588187
cg02904184	-1.530087592	0.216516701	1.147712901	1.100630372	-1.39019205	0.164470567	0.883588187
cg01809408	-0.637593831	0.528562706	0.528390084	0.458673336	-1.390082616	0.164503791	0.883588187
cg24552876	1.264737554	3.542162989	0.910156804	0.909957071	1.389887056	0.164563177	0.883588187
cg10261228	0.934985564	2.547176686	0.631069496	0.672882702	1.389522365	0.164673965	0.883588187
cg18166152	0.985480305	2.679098359	0.716589828	0.709304624	1.389361174	0.164722951	0.883588187
cg04287191	-1.00286615	0.366826553	0.797968277	0.722224941	-1.388578673	0.164960906	0.883588187
cg11306781	1.150467678	3.159670274	0.799604586	0.828934703	1.387886976	0.165171464	0.883588187
cg27606669	0.724371794	2.063434431	0.561557437	0.521972537	1.387758442	0.165210614	0.883588187
cg10718795	0.390043466	1.477044993	0.345268242	0.281105597	1.387533615	0.165279108	0.883588187
cg12586718	-0.56924636	0.565951802	0.396054963	0.410310576	-1.387354833	0.165333591	0.883588187
cg12940781	0.978205044	2.65967795	0.653617614	0.705273059	1.38698768	0.165445519	0.883588187
cg26024941	-0.647105928	0.523558803	0.48773656	0.46663464	-1.386750731	0.165517785	0.883588187
cg00180631	-0.601508141	0.547984575	0.381308395	0.434030065	-1.385867454	0.16578738	0.883588187
cg25881119	-1.100728926	0.332628534	0.84069313	0.794333822	-1.385725869	0.165830626	0.883588187
cg22569587	0.31734948	1.373482493	0.219960306	0.229049232	1.385507724	0.165897272	0.883588187
cg24597862	-1.088601618	0.336686982	0.799580344	0.785795711	-1.385349401	0.165945655	0.883588187
cg13489054	0.849896807	2.339405428	0.52608341	0.613656786	1.384970924	0.166061358	0.883588187
cg24151308	0.742228833	2.100612215	0.576420388	0.535927392	1.384942894	0.16606993	0.883588187
cg06140761	1.507097765	4.513612204	0.855992046	1.08821555	1.384925776	0.166075164	0.883588187
cg21288474	0.520803228	1.683379244	0.415967319	0.376109453	1.384711882	0.166140584	0.883588187
cg24197116	-0.473751097	0.622662216	0.425121625	0.342218828	-1.384351349	0.166250898	0.883588187
cg09781635	-1.488787976	0.225645978	0.920165208	1.075692586	-1.384027366	0.166350075	0.883588187
cg15570803	-1.238572149	0.289797711	1.164791632	0.895021433	-1.383846357	0.166405505	0.883588187
cg12277627	-0.660967317	0.516351617	0.458085884	0.477791293	-1.383380832	0.166548125	0.883588187
cg02369904	0.90092524	2.461879886	0.665366248	0.651415772	1.383026445	0.166656758	0.883588187
cg10162698	0.78699834	2.196792496	0.61876466	0.569075096	1.38294286	0.166682387	0.883588187
cg05047411	0.91669987	2.501023055	0.720830665	0.663067915	1.382512785	0.166814308	0.883588187
cg00098732	0.774956242	2.170497149	0.572559865	0.560550531	1.382491318	0.166820894	0.883588187
cg20849987	0.8831773	2.418572041	0.681529417	0.63896672	1.382196087	0.166911501	0.883588187
cg03455762	-0.797038016	0.450661842	0.475900029	0.577115252	-1.38107252	0.167256664	0.883588187
cg17296858	0.581977027	1.789572969	0.424864998	0.421425106	1.380973792	0.167287019	0.883588187
cg01892695	0.94240144	2.566136448	0.774519842	0.682436353	1.380936751	0.167298409	0.883588187
cg24714634	-0.681313459	0.505952009	0.569962375	0.494086386	-1.378935907	0.167914516	0.883588187
cg15771597	0.613223601	1.846373787	0.486048098	0.444809432	1.378620946	0.168011655	0.883588187
cg06234064	-0.771129629	0.462490331	0.559542556	0.559362814	-1.378585793	0.168022499	0.883588187
cg11898317	1.146553928	3.147328281	0.790072592	0.832050492	1.377985999	0.168207611	0.883588187
cg06780606	0.703410079	2.020631486	0.545271519	0.510475968	1.377949451	0.168218896	0.883588187
cg10089642	-1.075316424	0.341189778	0.772708409	0.78039947	-1.377905118	0.168232585	0.883588187
cg27124847	0.586292674	1.797312824	0.42973505	0.425527345	1.377802581	0.168264249	0.883588187
cg00909097	-0.912077207	0.401688966	0.698332605	0.662204746	-1.377334143	0.168408964	0.883588187
cg04886514	-1.009199542	0.364510638	0.63140427	0.732738116	-1.377299092	0.168419796	0.883588187
cg06232789	0.824206196	2.280070118	0.606621112	0.598510927	1.377094652	0.168482986	0.883588187
cg23837911	0.448939467	1.56664982	0.346654753	0.326011985	1.377064301	0.168492369	0.883588187
cg03944921	-0.854553341	0.42547319	0.606147699	0.620575138	-1.377034446	0.168501598	0.883588187
cg05279113	-0.970702413	0.378816859	0.760427471	0.7049517	-1.376977193	0.168519299	0.883588187
cg00255219	-1.209105244	0.298464212	0.915864358	0.878310208	-1.376626656	0.168627705	0.883588187
cg13645300	-0.880542743	0.414557852	0.603051852	0.640041392	-1.375759058	0.168896241	0.883588187
cg05414556	-1.340026618	0.261838699	1.045804883	0.974679384	-1.374838372	0.169181559	0.883588187
cg04791287	-0.601060678	0.548229832	0.527504185	0.437198275	-1.37480112	0.169193111	0.883588187
cg21198428	-0.948627579	0.387272159	0.793952713	0.690070398	-1.374682326	0.169229953	0.883588187
cg03269770	-0.357846589	0.699180329	0.287924314	0.260456299	-1.373921805	0.169465959	0.883588187
cg01755224	-0.494581435	0.609826106	0.309110677	0.360254302	-1.372867533	0.169793532	0.883588187
cg16881398	0.633583969	1.884351952	0.490613093	0.461542857	1.372752195	0.169829397	0.883588187
cg26536952	0.818889091	2.267978919	0.624803281	0.596579025	1.372641437	0.169863843	0.883588187
cg09106468	0.679555863	1.973001254	0.507171757	0.495105865	1.372546582	0.169893348	0.883588187
cg22817042	-0.636365462	0.529212376	0.435178167	0.463799812	-1.372069255	0.17004188	0.883588187
cg04746792	0.546564242	1.727308199	0.483184994	0.398366596	1.372013234	0.170059318	0.883588187
cg13907504	-0.38025923	0.683684155	0.313999749	0.27720684	-1.371752696	0.170140438	0.883588187
cg15067665	-1.199936629	0.301213299	0.919840837	0.874786626	-1.371690643	0.170159763	0.883588187
cg08967108	-0.739918944	0.47715259	0.599920733	0.539642951	-1.371126858	0.170335414	0.883588187
cg27395754	1.330809767	3.784106393	0.886177406	0.970686396	1.37099868	0.170375367	0.883588187
cg21635596	-0.648071882	0.523053313	0.47301501	0.473405069	-1.368958477	0.171012255	0.886282454
cg23989768	-0.28195833	0.754305116	0.225462541	0.206116339	-1.367957201	0.171325473	0.887121235
cg08559914	-0.648864588	0.52263885	0.491516821	0.474423659	-1.367690199	0.171409069	0.887121235
cg02442693	-0.491711445	0.611578815	0.365172152	0.359942592	-1.36608297	0.171912923	0.889119508
cg07930217	0.495495577	1.641311434	0.410830844	0.36282239	1.365669792	0.17204263	0.889181313
cg07208231	-1.060220202	0.346379528	0.77943447	0.776906117	-1.364669654	0.172356901	0.889714365
cg26932018	-0.751038087	0.471876449	0.520386706	0.550671554	-1.363858514	0.1726121	0.889714365
cg00481999	-1.18752889	0.304973958	0.81910689	0.87113401	-1.363198861	0.172819846	0.889714365
cg24618413	-0.886327494	0.412166661	0.570768124	0.650299961	-1.362951785	0.172897706	0.889714365
cg04253298	0.950991107	2.588273644	0.724284544	0.697936579	1.362575248	0.173016414	0.889714365
cg02936290	0.60988225	1.840214701	0.426760682	0.44760652	1.362541034	0.173027204	0.889714365
cg00604086	-1.444201483	0.235934399	0.96732159	1.060177291	-1.362226389	0.17312645	0.889714365
cg12166599	-0.415664916	0.659901356	0.340812628	0.305225452	-1.361829144	0.173251812	0.889714365
cg25841909	-0.82145733	0.439790268	0.551980729	0.603466454	-1.361231142	0.173440656	0.889714365
cg01321220	-1.095830969	0.33426173	0.714025732	0.805188694	-1.360961694	0.173525795	0.889714365
cg02205962	0.868528004	2.383399915	0.601844134	0.638311816	1.360664149	0.173619849	0.889714365
cg23985370	-0.55496016	0.574095133	0.42964151	0.40795922	-1.360332438	0.173724748	0.889714365
cg05290899	0.576279225	1.779405332	0.530410246	0.423651094	1.36026847	0.173744982	0.889714365
cg10296914	0.622696484	1.863947376	0.483308242	0.457934677	1.359793254	0.173895358	0.889714365
cg02510708	-0.650267387	0.521906207	0.468653411	0.478230279	-1.359736961	0.173913177	0.889714365
cg09025943	0.657677452	1.9303039	0.453192192	0.483926316	1.35904461	0.174132453	0.889900779
cg26140836	0.950569246	2.587181982	0.729846136	0.699525195	1.358877783	0.17418532	0.889900779
cg18930892	1.299173497	3.666265237	1.019844187	0.957089682	1.357420857	0.174647525	0.891658864
cg08476892	-1.108953304	0.32990409	0.778208328	0.817524327	-1.356477436	0.17494731	0.891743004
cg16153146	-1.448152076	0.235004157	0.926448377	1.067928194	-1.35603881	0.17508682	0.891743004
cg19797013	-1.115059407	0.327895799	0.935224443	0.822366502	-1.355915403	0.175126086	0.891743004
cg02647042	-0.604712153	0.546231635	0.411850972	0.446289129	-1.354978451	0.175424423	0.891743004
cg00128197	-0.714007646	0.489677805	0.561664774	0.527097673	-1.354602157	0.175544346	0.891743004
cg08769559	-0.947565054	0.387683864	0.716797584	0.699753345	-1.354141514	0.175691234	0.891743004
cg16167304	0.786360873	2.19539256	0.536229148	0.580785523	1.353960871	0.175748862	0.891743004
cg17011147	-1.83529932	0.159565733	0.940762038	1.355729438	-1.353735685	0.175820719	0.891743004
cg14759284	-0.76449806	0.465567559	0.620872873	0.565093207	-1.352870732	0.176096931	0.891743004
cg02582887	-0.967008544	0.380218746	0.775142262	0.714820055	-1.352799962	0.176119545	0.891743004
cg01737550	0.556214724	1.744058249	0.469035801	0.411229297	1.3525659	0.176194352	0.891743004
cg22042328	-0.645668153	0.524312105	0.558535025	0.47743987	-1.352354911	0.176261806	0.891743004
cg01004447	1.226435709	3.409056985	0.831634246	0.907368383	1.351640339	0.176490399	0.891743004
cg13628616	-0.772381841	0.461911557	0.573544274	0.571467788	-1.351575466	0.176511163	0.891743004
cg25987804	-0.900586109	0.406331436	0.64980499	0.666733385	-1.350743984	0.176777457	0.891743004
cg00933162	1.018567005	2.769223635	0.726474853	0.75409109	1.350721442	0.176784681	0.891743004
cg19732480	-0.951851647	0.386025578	0.747535812	0.70489486	-1.350345565	0.176905163	0.891743004
cg17413784	0.427964386	1.534131443	0.331808111	0.317017373	1.349971396	0.177025158	0.891743004
cg06705167	-1.071922495	0.342349719	0.762967853	0.794040289	-1.349959832	0.177028868	0.891743004
cg12423482	0.652287982	1.919928569	0.531555836	0.483306481	1.349636321	0.177132668	0.891743004
cg04227528	-0.786612393	0.45538485	0.587092346	0.582879149	-1.349529132	0.17716707	0.891743004
cg13178935	-0.486895963	0.614530964	0.386942823	0.360916601	-1.34905394	0.177319641	0.891743004
cg04755662	0.825932716	2.284010105	0.577661974	0.612459394	1.34855098	0.177481235	0.891743004
cg08513688	1.518418155	4.564998362	1.055531531	1.126007097	1.348497855	0.177498309	0.891743004
cg04927657	0.810134752	2.248210918	0.596707939	0.601828245	1.346122849	0.178262901	0.89403734
cg14006678	-1.04809825	0.350603876	0.753709806	0.778656923	-1.346033432	0.178291735	0.89403734
cg00078867	1.059870767	2.885998	0.788854083	0.787455715	1.345943329	0.178320794	0.89403734
cg04290766	0.436361766	1.547068369	0.350569099	0.32435575	1.345318421	0.178522427	0.89403734
cg06919398	-0.723772254	0.484919562	0.526912301	0.538046306	-1.345185805	0.178565239	0.89403734
cg12830022	-0.63264311	0.531185961	0.454453175	0.470507271	-1.344597945	0.178755107	0.89403734
cg17403974	0.711954098	2.037969763	0.526925683	0.529527136	1.344509186	0.178783788	0.89403734
cg06041240	1.298108906	3.662364241	0.908155638	0.965822115	1.34404554	0.178933661	0.894194623
cg10841338	0.450135519	1.568524737	0.340882814	0.335277493	1.342576012	0.179409302	0.895978597
cg06213900	0.977795362	2.65858855	0.769099979	0.728541224	1.342127705	0.179554592	0.896111517
cg17588373	-0.674534358	0.50939356	0.438575283	0.502927937	-1.341214733	0.179850744	0.896707403
cg01874426	-1.009717293	0.364321961	0.764608674	0.753876463	-1.339367048	0.180451211	0.896707403
cg25729795	-0.925690047	0.396257888	0.518957824	0.691208078	-1.339234995	0.180494183	0.896707403
cg10308137	-0.664261228	0.514653599	0.503870182	0.496033145	-1.339146859	0.180522868	0.896707403
cg16710313	-0.172389705	0.841651114	0.178111853	0.128800571	-1.338423448	0.180758439	0.896707403
cg23616046	-0.768975332	0.463487746	0.562971025	0.574566134	-1.338358263	0.180779678	0.896707403
cg07861180	-0.683568439	0.504812382	0.482566235	0.510827967	-1.338157819	0.180844996	0.896707403
cg05100268	-1.248180667	0.287026519	0.920554558	0.932797481	-1.338104671	0.180862318	0.896707403
cg00920960	-1.011198427	0.363782751	0.798693736	0.756158199	-1.33728422	0.18112988	0.896707403
cg10869271	-1.151883459	0.316040958	0.838222607	0.861430668	-1.337174891	0.181165556	0.896707403
cg25308681	0.581475775	1.788676168	0.501106598	0.434875551	1.337108454	0.181187238	0.896707403
cg18511445	-0.786810404	0.455294688	0.573932898	0.58851062	-1.33695192	0.181238331	0.896707403
cg14384228	-1.080099749	0.339561653	0.928067567	0.808798642	-1.335437143	0.181733315	0.896707403
cg13646297	0.514253034	1.672388818	0.37399708	0.385107355	1.335349813	0.181761882	0.896707403
cg07398429	1.200495684	3.321763058	0.788304471	0.899170264	1.335114974	0.181838719	0.896707403
cg20844384	0.816698357	2.263015819	0.625702681	0.611753427	1.335012312	0.181872317	0.896707403
cg12026625	-0.361071543	0.696929136	0.330835029	0.270465289	-1.335001412	0.181875884	0.896707403
cg07890967	0.85716667	2.356474556	0.656029084	0.642129209	1.334881917	0.181914997	0.896707403
cg06623468	-0.836307265	0.433307663	0.591016832	0.626671669	-1.334522216	0.182032771	0.896707403
cg08990057	-0.586519116	0.556260196	0.455399736	0.439606362	-1.334191601	0.182141072	0.896707403
cg19428430	-0.636054352	0.529377044	0.452926874	0.476861464	-1.333834669	0.182258046	0.896707403
cg17391107	-1.121668065	0.325735992	0.926512111	0.84098971	-1.333747669	0.182286566	0.896707403
cg02402307	-0.921753432	0.397820877	0.584505859	0.69164603	-1.332695327	0.182631808	0.897272915
cg04716051	0.83122718	2.296134782	0.615794074	0.623752172	1.332624104	0.182655191	0.897272915
cg08119295	-0.340208203	0.711622145	0.263682441	0.255366985	-1.332232527	0.182783791	0.897272915
cg00368230	-1.378086698	0.25206036	0.949059818	1.03521469	-1.3312086	0.183120383	0.897272915
cg15614048	-1.094915777	0.334567784	0.897534866	0.822551725	-1.33112088	0.183149239	0.897272915
cg16065628	0.62547085	1.869125827	0.446797099	0.469934883	1.330973443	0.183197749	0.897272915
cg05105069	0.337980843	1.402113642	0.259142853	0.253955703	1.330865337	0.183233325	0.897272915
cg17293719	0.891899291	2.439759067	0.676948534	0.670610721	1.329980664	0.183524642	0.898072044
cg15309751	-0.2865392	0.750857644	0.236628077	0.215500096	-1.329647669	0.183634384	0.898072044
cg01384686	-1.231039307	0.291988954	0.976249075	0.926421087	-1.328811838	0.183910056	0.898838078
cg02543363	-0.947090703	0.387867806	0.653083946	0.712936663	-1.328435964	0.184034125	0.898862664
cg03334316	-0.564542287	0.568620352	0.427802068	0.425138362	-1.327902482	0.184210325	0.899141669
cg01131699	-0.830374276	0.435886114	0.636563002	0.625579676	-1.327367733	0.184387068	0.899344686
cg26513050	0.950209907	2.586252474	0.715916843	0.716350308	1.326459828	0.184687433	0.899344686
cg23946499	-0.639487802	0.527562571	0.435182071	0.482338417	-1.325807316	0.184903529	0.899344686
cg19210487	0.856522297	2.354956597	0.689155702	0.646097323	1.325686187	0.184943665	0.899344686
cg04721883	0.613110766	1.846165465	0.472476924	0.462519452	1.325589148	0.184975823	0.899344686
cg03240752	0.817499563	2.264829689	0.597019586	0.617315119	1.324282425	0.185409265	0.899344686
cg26337307	0.873569597	2.39544639	0.688818009	0.659655636	1.324281261	0.185409652	0.899344686
cg24882168	0.901265019	2.462716524	0.719677325	0.68072522	1.323977712	0.185510447	0.899344686
cg01215061	-0.300062135	0.740772191	0.239050448	0.226643643	-1.32393802	0.18552363	0.899344686
cg11267692	0.61368559	1.847226989	0.490891559	0.463558334	1.323858389	0.18555008	0.899344686
cg08848171	0.326414292	1.385989454	0.286357636	0.246569556	1.323822362	0.185562047	0.899344686
cg18396806	-1.24639771	0.287538731	0.869423405	0.94200146	-1.323137769	0.185789567	0.899472772
cg13933773	0.474552501	1.607294773	0.37956077	0.358687193	1.32302605	0.185826715	0.899472772
cg23475921	0.754228206	2.12597008	0.59128417	0.570329089	1.322443868	0.186020389	0.899761271
cg21502819	1.463235534	4.319914172	0.907402238	1.106919591	1.321898669	0.186201896	0.899761271
cg01058588	-0.389744862	0.67722964	0.360035279	0.29499414	-1.321195269	0.186436263	0.899761271
cg27045390	-1.487566405	0.225921789	1.036145026	1.126189619	-1.320884494	0.186539881	0.899761271
cg12654845	-0.388091746	0.678350105	0.384645679	0.293898007	-1.320498051	0.186668786	0.899761271
cg25528264	-0.43357995	0.648184468	0.287179102	0.32839294	-1.32030838	0.186732079	0.899761271
cg02858817	-0.678730306	0.50726065	0.461859712	0.51407608	-1.320291552	0.186737695	0.899761271
cg01832419	-0.635971815	0.529420739	0.545127486	0.481862349	-1.319820518	0.186894949	0.899761271
cg15612444	-0.812510971	0.443742442	0.759099051	0.616038336	-1.318929236	0.187192771	0.899761271
cg26967211	-0.679232787	0.507005825	0.497386118	0.515073549	-1.318710285	0.187265987	0.899761271
cg21863326	0.607387584	1.835629701	0.551961992	0.460619803	1.318631071	0.187292481	0.899761271
cg25945318	0.82174184	2.274458131	0.606360889	0.623211505	1.318560124	0.187316212	0.899761271
cg13098917	1.005491273	2.733249715	0.745140403	0.763364298	1.317184045	0.187776941	0.900863363
cg18765710	0.80818289	2.243826999	0.697293207	0.613705482	1.316890452	0.187875347	0.900863363
cg27271445	-1.252919061	0.285669691	0.956104586	0.95154571	-1.316719783	0.18793257	0.900863363
cg17192356	-0.884121805	0.413076776	0.740613138	0.671595151	-1.316450548	0.188022866	0.900863363
cg21598868	0.828708596	2.29035905	0.581993478	0.62983145	1.315762487	0.188253774	0.901397745
cg16685760	0.243352409	1.275518049	0.167232954	0.185057106	1.315012507	0.188505699	0.901958811
cg16062292	-0.562147457	0.569983733	0.435441092	0.42758524	-1.314702673	0.188609848	0.901958811
cg09202373	-1.406218894	0.245068162	0.916126663	1.070158334	-1.314028821	0.188836505	0.902376004
cg13367122	0.328445107	1.388807003	0.260259195	0.250014025	1.313706733	0.188944914	0.902376004
cg15878116	1.010298452	2.746420569	0.730845066	0.769702825	1.312582493	0.189323672	0.902376004
cg01120006	-0.654465257	0.519719905	0.487300635	0.498688869	-1.312371897	0.189394684	0.902376004
cg09569581	0.82606403	2.284310048	0.752229274	0.629497023	1.312260423	0.189432281	0.902376004
cg00909388	1.159115032	3.187111535	0.81047207	0.883364898	1.312158807	0.189466557	0.902376004
cg25651984	0.942335718	2.565967803	0.798237626	0.718485396	1.311558626	0.189669101	0.902376004
cg05287266	-0.802897691	0.448028832	0.602956073	0.612242796	-1.311404064	0.189721287	0.902376004
cg15383797	1.195999278	3.306860592	0.857375948	0.912227318	1.311075928	0.189832112	0.902376004
cg08236172	0.945032196	2.572896214	0.731265441	0.720972761	1.310773786	0.189934201	0.902376004
cg08382577	0.706113661	2.026101819	0.464930876	0.538969028	1.310119179	0.190155521	0.902376004
cg02921294	0.613128199	1.846197649	0.53250832	0.468012971	1.31006668	0.190173279	0.902376004
cg20540913	-1.059414011	0.346658889	0.73351402	0.808813002	-1.309838009	0.190250642	0.902376004
cg11614809	-0.386896881	0.679161125	0.307366836	0.295522502	-1.309196013	0.190467963	0.902839664
cg00936349	0.935817467	2.549296572	0.679718997	0.715361018	1.308175094	0.190813928	0.903074574
cg14258335	0.624113502	1.866590496	0.463134886	0.477199351	1.307867457	0.190918269	0.903074574
cg22208280	0.816263219	2.262031309	0.708250045	0.624320059	1.307443524	0.191062124	0.903074574
cg14084176	-0.723531566	0.48503629	0.605545287	0.553488431	-1.307220756	0.191137748	0.903074574
cg03513471	-0.900601067	0.406325358	0.604654098	0.68902136	-1.307072782	0.191187994	0.903074574
cg11085564	1.089272527	2.972111155	0.867184558	0.833456364	1.30693408	0.191235101	0.903074574
cg07428182	-0.904059028	0.404922727	0.63200011	0.692109818	-1.306236387	0.191472182	0.903339093
cg01645836	0.382912059	1.466549055	0.426846547	0.293251009	1.305748479	0.191638106	0.903339093
cg18702239	0.906464296	2.475554215	0.627728109	0.694229099	1.305713485	0.19165001	0.903339093
cg08342708	-1.06249526	0.345592391	0.878434549	0.814033357	-1.305223245	0.191816841	0.903561427
cg09033783	0.758155312	2.134335403	0.546976461	0.581252999	1.304346495	0.192115469	0.903804262
cg13766816	-0.804582878	0.447274456	0.645012821	0.616987203	-1.30405116	0.19221614	0.903804262
cg06469252	-0.499192776	0.607020463	0.410962466	0.382811286	-1.30401792	0.192227473	0.903804262
cg19821612	0.529884082	1.698735384	0.399349331	0.406777937	1.302637223	0.192698644	0.905217292
cg04677508	1.046989623	2.849061446	0.849702234	0.803975179	1.302266103	0.192825435	0.905217292
cg14177924	-0.418139099	0.658270657	0.342014585	0.321226792	-1.301694345	0.193020893	0.905217292
cg26121752	-0.471564988	0.624024912	0.449182011	0.362295501	-1.301603213	0.193052061	0.905217292
cg02437314	1.250817907	3.493198902	0.929758043	0.961385673	1.301057362	0.193238821	0.905217292
cg04238575	0.588606071	1.801475535	0.480956961	0.452515064	1.300743593	0.193346235	0.905217292
cg24399474	-0.574728938	0.562857417	0.432402003	0.441867217	-1.300682459	0.193367169	0.905217292
cg03046946	-1.142135052	0.31913692	0.767301605	0.878783181	-1.299677869	0.193711398	0.905238724
cg08491314	-0.754057661	0.470453733	0.522234554	0.580828962	-1.298243908	0.194203534	0.905238724
cg03022791	0.967287985	2.630800007	0.624940594	0.745485359	1.29752781	0.194449643	0.905238724
cg04621904	-1.131684811	0.322489465	0.94566259	0.872333136	-1.297308063	0.194525211	0.905238724
cg13762255	-1.178495464	0.307741399	0.813878899	0.908598629	-1.297047371	0.194614888	0.905238724
cg06464066	-0.836709546	0.433133387	0.651291904	0.645115495	-1.296991862	0.194633987	0.905238724
cg16978043	-0.629014178	0.533117101	0.522171035	0.485075096	-1.296735667	0.194722153	0.905238724
cg22702707	-0.498974201	0.607153157	0.370423041	0.38482805	-1.296615985	0.19476335	0.905238724
cg02634083	-0.822282687	0.439427434	0.598271171	0.634341267	-1.296278091	0.194879694	0.905238724
cg25541754	0.643024507	1.902225483	0.529724208	0.496116649	1.296115558	0.194935676	0.905238724
cg26581933	-1.000968343	0.36752338	0.815922279	0.772405835	-1.295909867	0.195006539	0.905238724
cg07809462	0.471036782	1.601653898	0.379672406	0.363530196	1.295729453	0.195068711	0.905238724
cg23834117	-1.442382195	0.236364022	1.00210902	1.113464722	-1.295399994	0.19518228	0.905238724
cg10991514	0.349636553	1.418551887	0.279633688	0.270012743	1.294889084	0.195358495	0.905238724
cg02469604	0.46689131	1.595028031	0.367759178	0.360566884	1.294881287	0.195361185	0.905238724
cg23214760	-0.568645378	0.566292031	0.503905659	0.439178318	-1.294793832	0.19539136	0.905238724
cg17702590	0.8186495	2.267435597	0.627949901	0.632288477	1.294740502	0.195409763	0.905238724
cg25265343	0.794402947	2.213119253	0.575014429	0.613979779	1.293858486	0.195714306	0.905659896
cg19938385	0.377537803	1.458688585	0.318137199	0.291895673	1.29339979	0.195872823	0.905659896
cg02007259	1.048228527	2.852593347	0.664140216	0.810683314	1.293018506	0.196004659	0.905659896
cg21019788	-1.058802793	0.346870838	0.782370181	0.819259161	-1.292390543	0.19622193	0.905659896
cg25373998	-0.694253856	0.499446968	0.526940583	0.537230876	-1.292282122	0.196259461	0.905659896
cg05131629	-0.308852623	0.73428898	0.224543893	0.239034123	-1.292085912	0.196327394	0.905659896
cg27013947	-0.347164031	0.7066894	0.302476106	0.268692666	-1.292048778	0.196340253	0.905659896
cg04210922	0.756893372	2.131643699	0.601934841	0.586286069	1.290996686	0.196704827	0.905975159
cg08209743	-0.926649219	0.395877991	0.768145198	0.71784925	-1.290868826	0.196749167	0.905975159
cg01873087	-0.394113485	0.674277531	0.344381083	0.305454528	-1.290252555	0.196962984	0.905975159
cg26582789	0.808179746	2.243819946	0.560117761	0.626756247	1.289464205	0.197236753	0.905975159
cg26457165	0.697675816	2.00907781	0.546367022	0.541175189	1.289186627	0.197333213	0.905975159
cg18015035	-0.490551366	0.612288706	0.416122433	0.380519811	-1.289161175	0.19734206	0.905975159
cg24834461	-0.440668515	0.643606017	0.34756172	0.341934997	-1.288749381	0.197485229	0.905975159
cg01831944	-0.619809461	0.538046947	0.521531678	0.480995628	-1.28859687	0.197538272	0.905975159
cg27623334	0.633651713	1.884479608	0.453020182	0.492094655	1.287662255	0.197863558	0.905975159
cg12145026	-0.392536908	0.675341421	0.299372165	0.304878067	-1.287520981	0.197912762	0.905975159
cg09231482	-1.294083717	0.274148947	1.011282139	1.005182265	-1.287412007	0.197950722	0.905975159
cg11318129	-0.835850145	0.433505782	0.642691512	0.649268055	-1.287372972	0.19796432	0.905975159
cg24678093	-0.819440004	0.440678364	0.681082032	0.636695915	-1.287019415	0.198087521	0.905975159
cg16582649	0.53407515	1.705869839	0.411316438	0.415327098	1.285914528	0.198472893	0.905975159
cg06070578	-0.545629948	0.579476628	0.375307087	0.424392757	-1.285672149	0.198557505	0.905975159
cg26133460	0.376101941	1.456595613	0.360800127	0.292575976	1.285484702	0.198622959	0.905975159
cg23443158	-0.740792882	0.476735771	0.508486622	0.576407567	-1.285189376	0.198726115	0.905975159
cg17134286	-0.640635503	0.526957435	0.44601162	0.49866661	-1.284697011	0.198898183	0.905975159
cg04619644	-0.769189055	0.463388699	0.623872296	0.598754445	-1.284648591	0.19891511	0.905975159
cg03003060	-0.69960896	0.496779526	0.577608397	0.545115755	-1.283413576	0.19934722	0.905975159
cg03028851	-1.195517506	0.302547343	0.832615849	0.932261327	-1.282384532	0.199707787	0.905975159
cg21395967	-0.545950894	0.579290678	0.4807677	0.426203796	-1.280962062	0.200206992	0.905975159
cg04941611	-0.821096057	0.439949181	0.600929751	0.641167192	-1.280627062	0.20032469	0.905975159
cg19791341	0.609106142	1.83878705	0.446023401	0.476063461	1.279464172	0.200733649	0.905975159
cg07828380	0.35246674	1.42257234	0.275506576	0.275506862	1.279339243	0.200777619	0.905975159
cg22219869	-0.622594483	0.536550559	0.465641905	0.486703108	-1.279207946	0.200823839	0.905975159
cg05066631	0.924352617	2.520236175	0.593093987	0.722779907	1.278885327	0.20093744	0.905975159
cg22151216	-0.665289118	0.514124863	0.57093119	0.520299307	-1.278666161	0.201014641	0.905975159
cg22917617	0.886958614	2.427734732	0.720737127	0.693669651	1.278646993	0.201021394	0.905975159
cg01104810	0.790605863	2.204731787	0.595953267	0.618464087	1.278337546	0.201130435	0.905975159
cg23476908	0.313208021	1.367806034	0.211474464	0.245012311	1.278335851	0.201131032	0.905975159
cg05295197	-0.400323598	0.670103167	0.470833166	0.313198211	-1.278179708	0.201186069	0.905975159
cg22865368	-0.396850817	0.672434334	0.355129846	0.310516319	-1.278035299	0.20123698	0.905975159
cg27309392	-0.571428484	0.564718171	0.403460581	0.447754517	-1.276209313	0.201881537	0.905975159
cg25708912	1.059453432	2.884793823	0.895604101	0.830340897	1.275925871	0.201981725	0.905975159
cg11331191	0.472487313	1.603978833	0.469077241	0.370351632	1.275780292	0.202033196	0.905975159
cg07761273	0.568983337	1.766470234	0.452077743	0.445998739	1.275751	0.202043554	0.905975159
cg00409480	1.327162853	3.770331215	0.958643956	1.040312158	1.275735213	0.202049136	0.905975159
cg12152167	0.674000026	1.962069975	0.543161947	0.528332927	1.275710808	0.202057767	0.905975159
cg14936904	0.488600354	1.630033153	0.400032752	0.383016961	1.275662447	0.202074869	0.905975159
cg02603022	0.653253589	1.921783361	0.545065687	0.512114724	1.275600091	0.202096922	0.905975159
cg11369993	-1.226262508	0.293387063	0.986491438	0.961563932	-1.275279227	0.202210428	0.905975159
cg03102848	-1.121641413	0.325744674	0.858897769	0.879670973	-1.275069256	0.20228473	0.905975159
cg16200617	-0.551141921	0.576291355	0.421967781	0.432259556	-1.275025418	0.202300245	0.905975159
cg00355945	0.917161435	2.502177706	0.695570764	0.719538889	1.274651655	0.202432566	0.905975159
cg27519679	-0.970884508	0.378747885	0.80928408	0.762317186	-1.273596511	0.20280645	0.905975159
cg12727431	-0.748845435	0.472912246	0.63591408	0.588159762	-1.273200725	0.202946823	0.905975159
cg06938654	1.019585361	2.772045128	0.764406572	0.800905984	1.273040009	0.203003845	0.905975159
cg23687192	-0.862997928	0.421895372	0.680569786	0.678376989	-1.272150946	0.203319493	0.905975159
cg21744973	0.879709046	2.410198348	0.625601012	0.691559887	1.272064882	0.203350067	0.905975159
cg25640635	0.952130479	2.591224331	0.829769728	0.749238268	1.270797981	0.203800527	0.905975159
cg23279136	-1.248886463	0.286824008	0.953916501	0.983110293	-1.270342169	0.203962773	0.905975159
cg20279598	-0.593202371	0.552554962	0.453450925	0.467005798	-1.270224854	0.204004547	0.905975159
cg16799982	-0.916199562	0.40003647	0.701462882	0.721515579	-1.269826444	0.204146459	0.905975159
cg24723496	1.231248211	3.425502618	0.837768438	0.969685741	1.26973942	0.204177466	0.905975159
cg12513189	-1.091086351	0.335851443	0.887281715	0.859717781	-1.269121536	0.20439772	0.905975159
cg01821906	0.517751767	1.678250308	0.407522768	0.408279542	1.268130567	0.204751327	0.905975159
cg12938998	-0.962092296	0.382092598	0.793055836	0.758831165	-1.26786081	0.204847661	0.905975159
cg19127840	-0.543214165	0.58087821	0.408070091	0.428560662	-1.267531561	0.204965286	0.905975159
cg10163050	-0.46569902	0.62769618	0.376386478	0.367414008	-1.267504804	0.204974847	0.905975159
cg16590821	0.512820263	1.669994383	0.357158007	0.404656498	1.267297734	0.20504885	0.905975159
cg18119675	-0.498925657	0.607182632	0.488132977	0.393763159	-1.267070435	0.205130106	0.905975159
cg14970569	0.229668792	1.258183221	0.243195466	0.181313172	1.266696674	0.20526377	0.905975159
cg02538330	0.703631311	2.021078563	0.544232812	0.555521443	1.266614133	0.205293297	0.905975159
cg18433694	-0.629792894	0.532702116	0.513242445	0.49723232	-1.266596857	0.205299477	0.905975159
cg15864992	0.807775579	2.242913251	0.659779568	0.637792229	1.266518378	0.205327554	0.905975159
cg14246142	0.732778406	2.08085404	0.519322873	0.578700349	1.266248426	0.205424155	0.905975159
cg22650104	-0.960055368	0.382871686	0.675067861	0.758498053	-1.265732146	0.205608995	0.905975159
cg22337892	-0.629547975	0.5328326	0.506362771	0.497565627	-1.265256161	0.205779516	0.905975159
cg03332892	-0.604950106	0.546101673	0.570242377	0.478230039	-1.26497722	0.205879494	0.905975159
cg27072561	0.612942155	1.845854207	0.444126989	0.48460157	1.264837328	0.205929647	0.905975159
cg16219271	-0.819339399	0.4407227	0.67529892	0.647899868	-1.264608067	0.20601186	0.905975159
cg06406538	-0.928011182	0.395339187	0.696990437	0.733923613	-1.264452002	0.206067838	0.905975159
cg04820960	-0.510746799	0.600047297	0.439376902	0.403938774	-1.26441637	0.20608062	0.905975159
cg15806723	0.627032514	1.872047055	0.513490431	0.495938219	1.264335939	0.206109475	0.905975159
cg02992777	-0.578932185	0.560496554	0.491300452	0.457922486	-1.264258042	0.206137424	0.905975159
cg20984994	0.294710557	1.342737656	0.253433411	0.23316274	1.263969348	0.206241029	0.905975159
cg10172210	0.697470161	2.008664675	0.547806653	0.55193252	1.263687381	0.206342256	0.905975159
cg05130312	-0.788967847	0.454313474	0.709745047	0.624492604	-1.263374206	0.206454729	0.905975159
cg13030797	0.703823841	2.021467719	0.648356357	0.557278892	1.262965189	0.20660169	0.905975159
cg00745293	-0.75177647	0.471528153	0.615040133	0.59524907	-1.262961184	0.20660313	0.905975159
cg02198544	0.372700861	1.45165003	0.29919417	0.295103927	1.262947817	0.206607934	0.905975159
cg09797516	0.401279156	1.493734195	0.374972117	0.317771944	1.262789758	0.206664746	0.905975159
cg13784767	-1.018500465	0.36113607	0.740552996	0.806580105	-1.262739385	0.206682855	0.905975159
cg17137203	1.025047624	2.787228197	0.814179436	0.812676991	1.261322316	0.207192744	0.905975159
cg15819935	0.930845303	2.536652512	0.656768747	0.73818991	1.260983509	0.207314789	0.905975159
cg04730443	0.525198869	1.690795061	0.437896347	0.416789569	1.260105597	0.207631271	0.905975159
cg22601215	-0.799423288	0.449588172	0.646326946	0.634471102	-1.259983765	0.207675219	0.905975159
cg14592807	0.80752647	2.242354591	0.694605852	0.64117341	1.259450967	0.20786749	0.905975159
cg25153266	0.332007296	1.393763017	0.262925792	0.263615951	1.259435531	0.207873062	0.905975159
cg00108056	-1.508975708	0.22113637	1.143618131	1.198138036	-1.259433941	0.207873636	0.905975159
cg01786967	-0.441560328	0.643032296	0.342845447	0.350736839	-1.258950526	0.208048202	0.905975159
cg24627956	-0.484246391	0.616161367	0.386960258	0.38464394	-1.258947146	0.208049423	0.905975159
cg07381502	-0.283801314	0.752916224	0.246567874	0.225446978	-1.258838405	0.208088705	0.905975159
ch.X.1813402F	-0.880628041	0.414522493	0.659170092	0.699632297	-1.258701243	0.208138262	0.905975159
cg05396017	0.37391945	1.453420073	0.264075531	0.297110796	1.258518556	0.208204281	0.905975159
cg09789474	0.576767114	1.780273695	0.523252326	0.458468862	1.258028978	0.208381277	0.905975159
cg27167381	0.592345453	1.808224551	0.459235553	0.470984136	1.257676019	0.208508949	0.905975159
cg05999377	0.568176182	1.765044994	0.459106328	0.451832399	1.257493229	0.208575089	0.905975159
cg00571700	1.035858088	2.817522881	0.840902914	0.823796772	1.257419455	0.208601788	0.905975159
cg15396238	-0.441318488	0.643187826	0.348591381	0.351123814	-1.25687427	0.208799167	0.905975159
cg17404000	-0.828415634	0.436740696	0.564679745	0.659409211	-1.256299761	0.209007308	0.905975159
cg06492112	-0.362729544	0.695774585	0.312938705	0.288772163	-1.256109798	0.209076164	0.905975159
cg10426500	-1.338606341	0.262210847	1.074373128	1.065920996	-1.255821347	0.20918075	0.905975159
cg19153710	-1.758189472	0.172356638	1.296164844	1.40024094	-1.255633529	0.209248869	0.905975159
cg17639969	0.626519052	1.871086076	0.605302427	0.49927578	1.254855687	0.209531153	0.905975159
cg21384883	0.487798714	1.628726977	0.362350048	0.388774283	1.254709313	0.209584304	0.905975159
cg22617367	-0.822048744	0.439530247	0.66663491	0.655647458	-1.25379689	0.20991584	0.905975159
cg21910941	-1.450111716	0.234544084	1.092012825	1.156693574	-1.253669727	0.209962076	0.905975159
cg27561732	0.590328879	1.804581808	0.476753157	0.471055118	1.253205531	0.210130918	0.905975159
cg20074774	-0.428978035	0.651174232	0.368567422	0.342316297	-1.253162756	0.210146481	0.905975159
cg07447868	-0.477618017	0.62025908	0.398326202	0.381149211	-1.253099844	0.210169373	0.905975159
cg06454337	-0.475172937	0.621777519	0.400839929	0.379219403	-1.253029071	0.210195127	0.905975159
cg19235109	-0.88091093	0.414405246	0.668053075	0.703051117	-1.252982761	0.210211981	0.905975159
cg02362246	-0.971487195	0.378519687	0.771323352	0.776412174	-1.251251884	0.210842594	0.905975159
cg23862713	-0.65858613	0.517582612	0.552810538	0.526424912	-1.251054263	0.210914681	0.905975159
cg12291192	-1.178805201	0.307646094	0.96086665	0.942356438	-1.250912238	0.210966498	0.905975159
cg08168768	-0.232630826	0.79244607	0.18403895	0.185996273	-1.250728429	0.211033575	0.905975159
cg03341064	-0.853755551	0.425812764	0.689019505	0.682825851	-1.25032693	0.211180145	0.905975159
cg26367351	-0.503905058	0.604166741	0.407374878	0.403080289	-1.250135699	0.211249981	0.905975159
cg02504617	-0.439474352	0.644375046	0.418600753	0.351566601	-1.250045797	0.211282818	0.905975159
cg13758960	0.948681338	2.582302229	0.68873589	0.759429359	1.249202874	0.211590881	0.905975159
cg02020018	0.766919325	2.153122953	0.508853844	0.614023948	1.24900556	0.21166304	0.905975159
cg10587583	0.56171129	1.753670974	0.422274522	0.449750804	1.248938935	0.21168741	0.905975159
cg07779826	0.983389152	2.673501809	0.789654906	0.787427197	1.248863585	0.211714973	0.905975159
cg21988739	-0.870074473	0.41892035	0.753902424	0.696874892	-1.248537554	0.211834264	0.905975159
cg01325935	-0.584454538	0.557409825	0.575894293	0.468232826	-1.248213508	0.211952878	0.905975159
cg25858008	-0.866353327	0.420482118	0.704753876	0.694234735	-1.247925642	0.212058289	0.905975159
cg15968979	-1.180649232	0.307079308	0.913723396	0.946336109	-1.247600319	0.212177461	0.905975159
cg18086582	-1.044319191	0.351931336	0.817343037	0.837202141	-1.247391926	0.212253825	0.905975159
cg16107992	-0.800332136	0.449179751	0.623790237	0.641725722	-1.247156079	0.212340274	0.905975159
cg03658985	-0.561689791	0.570244655	0.481759275	0.450390142	-1.247118307	0.212354121	0.905975159
cg00238131	-0.693934635	0.499606428	0.549366301	0.556455552	-1.24706211	0.212374725	0.905975159
cg12517811	-1.028665935	0.357483549	0.858643879	0.825184081	-1.246589651	0.212547998	0.905975159
cg16584431	-0.756613987	0.469252636	0.57198913	0.607051644	-1.24637499	0.212626759	0.905975159
cg08706312	0.725623894	2.066019674	0.531020844	0.582313784	1.246104615	0.212725991	0.905975159
cg11641061	-1.229283728	0.292502014	1.0055781	0.987121893	-1.245321107	0.21301374	0.9060182
cg06786167	0.952871047	2.593144021	0.682825972	0.76516754	1.245310337	0.213017697	0.9060182
cg10627583	0.865365453	2.375874197	0.65218666	0.695276113	1.244635672	0.213265702	0.9060182
cg01996723	-0.76699981	0.464404281	0.559502996	0.616261466	-1.244601281	0.213278349	0.9060182
cg00820131	0.879273322	2.409148396	0.773623493	0.706844982	1.243940814	0.213521347	0.9060182
cg22695906	-0.646329001	0.523965728	0.422343035	0.519627221	-1.243832069	0.213561375	0.9060182
cg02856792	-1.171402642	0.309931913	0.844933607	0.941799214	-1.243792334	0.213576003	0.9060182
cg27471304	0.418051739	1.518999263	0.348377781	0.336218789	1.243391959	0.213723432	0.90613455
cg20372775	-0.500785062	0.606054682	0.433224163	0.403013289	-1.242601861	0.214014584	0.906859777
cg12384303	0.63162253	1.880659531	0.485460254	0.50846206	1.242221554	0.214154829	0.906945102
cg09407917	-0.51907391	0.595071383	0.443135942	0.41812124	-1.241443533	0.214441946	0.90736599
cg18376256	-0.588236168	0.555305888	0.584213848	0.473956326	-1.24111893	0.214561818	0.90736599
cg13277716	0.375889289	1.456285898	0.287469663	0.302981364	1.240635014	0.214740611	0.90736599
cg22376897	0.843133037	2.323635621	0.613978903	0.679713514	1.24042412	0.214818564	0.90736599
cg09834142	0.533161059	1.704311231	0.440394182	0.429917687	1.240146835	0.214921089	0.90736599
cg13723766	-0.874650526	0.417007727	0.708544767	0.705749741	-1.239321072	0.215226618	0.90736599
cg00188971	-1.068061915	0.343673942	0.933050207	0.862104812	-1.238900305	0.215382421	0.90736599
cg04710661	0.768540004	2.156615304	0.622196465	0.620560753	1.238460537	0.215545346	0.90736599
cg17281355	1.082405865	2.951772582	0.812142107	0.874269564	1.238068794	0.215690554	0.90736599
cg14520892	-1.033146329	0.355885464	0.806731716	0.834546208	-1.237973787	0.215725781	0.90736599
cg06554760	-0.369476317	0.691096151	0.314398253	0.298537373	-1.237621652	0.215856382	0.90736599
cg07297906	0.527991784	1.69552391	0.4287029	0.426650756	1.237526893	0.215891537	0.90736599
cg26519783	-1.095885296	0.334243571	0.862687418	0.885934243	-1.236982659	0.21609352	0.90736599
cg03027462	0.60713643	1.835168734	0.514219057	0.491247808	1.235906645	0.216493267	0.90736599
cg04481865	0.428123625	1.534375757	0.376768263	0.346549945	1.235387946	0.216686157	0.90736599
cg15804018	0.579689511	1.785483971	0.445087371	0.469575514	1.234496887	0.217017806	0.90736599
cg01609611	0.474754866	1.607620068	0.449689534	0.384604202	1.234398541	0.217054432	0.90736599
cg25529319	0.2350677	1.264994406	0.381477708	0.190446534	1.234297598	0.217092031	0.90736599
cg24680284	0.723197292	2.061012345	0.648178125	0.586188497	1.23372822	0.217304194	0.90736599
cg03577944	-1.316873416	0.26797183	0.944067543	1.06766237	-1.233417466	0.217420052	0.90736599
cg12598428	-0.437104248	0.645904093	0.372479894	0.354514619	-1.232965369	0.217588685	0.90736599
cg16269097	-0.270402962	0.763071944	0.260621173	0.219358915	-1.232696477	0.217689027	0.90736599
cg03328165	0.510888437	1.666771358	0.359089337	0.414578692	1.232307511	0.217834235	0.90736599
cg01886810	-1.132354749	0.322273489	0.936068031	0.918921013	-1.232265594	0.217849888	0.90736599
cg23779047	-0.204625357	0.814952576	0.20288835	0.16615429	-1.231538211	0.218121635	0.90736599
cg24505863	-0.630564982	0.532290981	0.536438195	0.512109852	-1.231308047	0.218207674	0.90736599
cg05393376	0.593200884	1.809772025	0.377982368	0.482148278	1.230328741	0.218574026	0.90736599
cg11253356	-1.226129251	0.293426161	0.963535172	0.997267901	-1.229488335	0.218888769	0.90736599
cg16756025	-0.403653143	0.667875738	0.281564345	0.328334731	-1.229395202	0.218923668	0.90736599
cg27609596	0.339945613	1.404871182	0.279554381	0.276537003	1.229295208	0.218961143	0.90736599
cg00018261	-0.282224396	0.754104448	0.236978682	0.229608033	-1.229157323	0.219012826	0.90736599
cg13640071	0.209419957	1.232962682	0.186655419	0.170540224	1.22797984	0.219454536	0.90736599
cg26773183	0.516338083	1.675879469	0.459735768	0.420660617	1.227445741	0.219655103	0.90736599
cg02395364	-0.837610745	0.432743223	0.628564309	0.682543292	-1.227190647	0.219750944	0.90736599
cg07526675	0.463112413	1.589011959	0.350183585	0.377629605	1.226366809	0.22006067	0.90736599
cg19056391	0.631361182	1.88016809	0.50492616	0.514912011	1.226153534	0.220140903	0.90736599
cg24340926	-1.077521904	0.34043812	0.883126791	0.878868282	-1.226033441	0.220186091	0.90736599
cg06794323	-0.687857683	0.502651756	0.555099356	0.561140115	-1.225821616	0.220265811	0.90736599
cg26623222	-0.498571146	0.607397923	0.441755984	0.406725662	-1.225816792	0.220267626	0.90736599
cg15074974	-0.473350802	0.622911515	0.354269704	0.386194578	-1.225679563	0.220319284	0.90736599
cg13368805	0.508807302	1.66330619	0.432809956	0.415177687	1.225516972	0.220380499	0.90736599
cg02031392	-0.497666094	0.607947899	0.388288099	0.406088911	-1.225510177	0.220383058	0.90736599
cg15577287	0.565247542	1.759883374	0.445882935	0.461361777	1.225172024	0.220510413	0.90736599
cg22573003	-0.396402757	0.672735692	0.315528967	0.323643386	-1.224813403	0.220645534	0.90736599
cg19206010	-1.106557907	0.330695288	0.984791629	0.903640059	-1.224556056	0.220742534	0.90736599
cg04779297	-0.30053641	0.740420945	0.217847733	0.24543361	-1.224512037	0.220759128	0.90736599
cg02068976	0.59277334	1.808998432	0.532463411	0.484201786	1.224227908	0.220866264	0.90736599
cg00622384	-0.542688225	0.581183798	0.480724061	0.443333609	-1.224108018	0.220911482	0.90736599
cg13114305	-0.501723934	0.605485941	0.365120337	0.409904306	-1.224002596	0.220951248	0.90736599
cg18811601	-0.783455097	0.456824907	0.619167631	0.640109644	-1.223938906	0.220975275	0.90736599
cg01396530	-1.223444571	0.294214975	1.022215905	0.999835181	-1.223646251	0.221085704	0.90736599
cg26747413	0.595345691	1.813657802	0.495447459	0.486607508	1.223461788	0.221155328	0.90736599
cg00646659	-0.787002538	0.455207219	0.672235493	0.643302319	-1.223378984	0.221186587	0.90736599
cg25622910	-1.163670377	0.312337677	0.887736566	0.951392754	-1.223123018	0.221283236	0.90736599
cg07903246	-0.473298645	0.622944004	0.330503709	0.386968951	-1.223092042	0.221294934	0.90736599
cg18107314	-0.591646729	0.553415209	0.52286409	0.483787497	-1.222947541	0.221349511	0.90736599
cg12057563	0.386517119	1.471845594	0.311194319	0.316176034	1.222474439	0.221528264	0.90736599
cg21474854	0.681507493	1.976855584	0.600939387	0.557520465	1.222390094	0.221560144	0.90736599
cg25205946	-0.261013279	0.770270691	0.23000058	0.213587764	-1.222042286	0.221691636	0.90736599
cg25275876	0.755114585	2.12785533	0.663010978	0.618345938	1.221184678	0.222016104	0.90736599
cg16884539	1.274805638	3.578005912	0.969848529	1.043941434	1.221146701	0.22203048	0.90736599
cg22265142	-0.5247341	0.59171268	0.538166006	0.429959522	-1.220426745	0.222303144	0.90736599
cg05684200	0.733115858	2.081556349	0.676996371	0.60079688	1.220239123	0.22237424	0.90736599
cg18232722	-0.322053663	0.724659302	0.287971186	0.263956197	-1.220102678	0.222425953	0.90736599
cg09159923	-0.628089117	0.533610495	0.472084486	0.514812745	-1.220034126	0.222451939	0.90736599
cg17383222	0.694711895	2.003131879	0.528203035	0.569499899	1.219863071	0.222516787	0.90736599
cg17056186	-0.860025703	0.423151206	0.82874565	0.705084827	-1.219747851	0.222560476	0.90736599
cg20456193	-0.626567323	0.534423158	0.454031926	0.513705728	-1.219700869	0.222578292	0.90736599
cg25427918	-0.248199517	0.780204264	0.193781271	0.203540163	-1.219412979	0.222687486	0.90736599
cg17672846	-0.826272792	0.437677565	0.636037245	0.678193426	-1.218343855	0.223093331	0.90736599
cg10001949	-0.366593914	0.693091042	0.329004876	0.300944434	-1.218144855	0.223168931	0.90736599
cg05655038	0.801002309	2.227772727	0.679362782	0.657633222	1.21800767	0.223221058	0.90736599
cg05363666	0.866330468	2.378168059	0.741758293	0.711570216	1.21749119	0.223417387	0.90736599
cg22848013	0.680341869	1.974552656	0.576859261	0.558828509	1.217443023	0.223435702	0.90736599
cg02274705	-0.621265501	0.537264099	0.521808992	0.510558624	-1.216834801	0.223667076	0.90736599
cg19780684	-0.633723286	0.530612496	0.517057376	0.520882745	-1.216633288	0.223743772	0.90736599
cg18240390	-0.666482746	0.513511556	0.533637661	0.548072985	-1.216047432	0.223966854	0.90736599
cg05555050	-0.509186835	0.600984079	0.377851098	0.418953681	-1.2153774	0.224222184	0.90736599
cg19690274	0.710187308	2.034372277	0.590809979	0.584434489	1.215170086	0.224301227	0.90736599
cg14252169	0.470395241	1.600626702	0.397564851	0.387108226	1.215151758	0.224308216	0.90736599
cg10407245	-1.532259623	0.216046931	1.089143492	1.261119363	-1.214999681	0.224366213	0.90736599
cg00466819	0.506484827	1.659447684	0.507582358	0.416874793	1.214956709	0.224382603	0.90736599
cg13574945	-0.562710544	0.569662873	0.519098187	0.463459946	-1.214151403	0.224689914	0.90736599
cg13620040	-0.760143296	0.467599417	0.56359044	0.626387933	-1.213534386	0.224925576	0.90736599
cg03449040	-1.038045426	0.354146211	0.825274668	0.856144401	-1.212465355	0.225334297	0.90736599
cg27260858	-0.957576095	0.383822108	0.758388995	0.790019208	-1.212092169	0.225477101	0.90736599
cg07187723	0.827580796	2.28777744	0.654032504	0.682794309	1.212049933	0.225493267	0.90736599
cg17824914	-0.768534495	0.463692114	0.651582314	0.634201484	-1.211814406	0.225583433	0.90736599
cg23673620	0.966078376	2.627619691	0.817210882	0.797938715	1.210717512	0.226003688	0.90736599
cg21473514	-0.876623267	0.41618589	0.734450072	0.724255165	-1.210379034	0.226133483	0.90736599
cg11475880	-1.077566881	0.340422808	0.869367418	0.890286118	-1.210360197	0.226140708	0.90736599
cg16391404	0.655541571	1.926185401	0.509558452	0.541618649	1.210337886	0.226149266	0.90736599
cg04118889	-0.719537032	0.486977659	0.619112735	0.594509707	-1.210303252	0.22616255	0.90736599
cg02077027	0.668858347	1.952007532	0.439677472	0.552674966	1.210220089	0.226194452	0.90736599
cg04344997	-0.63840177	0.528135833	0.545663466	0.527729186	-1.209714731	0.226388375	0.90736599
cg26807389	1.310420168	3.707731254	0.981827057	1.083491836	1.209441663	0.22649321	0.90736599
cg24601536	0.796802045	2.218435117	0.583034445	0.659009139	1.209091039	0.226627871	0.90736599
cg08207582	-0.682848286	0.505176055	0.636226709	0.565067727	-1.20843618	0.22687953	0.90736599
cg12594780	0.460803144	1.585346736	0.367210517	0.381336234	1.20839066	0.226897031	0.90736599
cg08401365	0.686043083	1.985842154	0.723063059	0.567817855	1.208209775	0.226966583	0.90736599
cg06731599	-1.066929478	0.344063351	0.986807043	0.883116646	-1.208141057	0.22699301	0.90736599
cg26889826	0.750179809	2.117380707	0.64394737	0.621010906	1.207997801	0.227048108	0.90736599
cg18496230	0.883307115	2.418886028	0.675133334	0.731244955	1.207949688	0.227066615	0.90736599
cg20202246	0.560874747	1.752204566	0.459949561	0.464392531	1.207760051	0.227139572	0.90736599
cg17533951	-0.467860155	0.626341108	0.356330423	0.387760634	-1.206569501	0.227597978	0.90736599
cg25450034	-1.445330829	0.235668098	1.102742725	1.198069147	-1.206383482	0.227669662	0.90736599
cg02225164	-0.360121466	0.697591587	0.310438003	0.298606531	-1.206006661	0.227814922	0.90736599
cg13749508	-0.56693231	0.567262959	0.594453772	0.470103931	-1.20597228	0.227828179	0.90736599
cg08115220	-1.185552046	0.30557744	0.9382284	0.983312073	-1.205672217	0.227943902	0.90736599
cg26129027	0.659131866	1.933113405	0.540242319	0.546728715	1.205592186	0.227974774	0.90736599
cg18976803	-0.863296414	0.421769461	0.658013412	0.716308915	-1.20520127	0.228125612	0.90736599
cg13549303	0.357514574	1.429771404	0.310021103	0.29674082	1.20480416	0.228278914	0.90736599
cg06782349	-0.599222208	0.549238664	0.477229933	0.49739267	-1.204726656	0.228308842	0.90736599
cg01098871	-0.729615872	0.48209414	0.679149802	0.605794035	-1.204395934	0.228436583	0.90736599
cg00743068	-1.092523063	0.335369268	0.796925065	0.907147996	-1.20434931	0.228454595	0.90736599
cg23125267	-0.502712297	0.604887797	0.352409984	0.417514478	-1.204059556	0.228566561	0.90736599
cg06002470	-0.799847707	0.449397399	0.66647074	0.664424025	-1.20382117	0.228658706	0.90736599
cg07755264	-0.875675328	0.416580596	0.705213096	0.72765109	-1.203427494	0.228810934	0.90736599
cg00402910	-0.885319646	0.412582272	0.691152528	0.736098599	-1.20271883	0.229085145	0.90736599
cg17125315	0.584713447	1.7944767	0.475601526	0.486211969	1.202589578	0.229135183	0.90736599
cg25880538	-0.39711996	0.672253377	0.436967909	0.330272313	-1.202401607	0.229207967	0.90736599
cg20593767	1.004528677	2.730619964	0.823038591	0.83552339	1.202274752	0.229257096	0.90736599
cg26445779	0.40941816	1.505941314	0.330296711	0.340675756	1.201782496	0.229447809	0.90736599
cg03370193	0.287086327	1.332539242	0.238616422	0.238919578	1.201602352	0.22951763	0.90736599
cg14111789	0.553024287	1.738502806	0.405872768	0.460247644	1.201579831	0.22952636	0.90736599
cg16159925	-1.251841479	0.28597769	1.075506459	1.041848796	-1.201557735	0.229534925	0.90736599
cg16796107	-0.846221968	0.429032774	0.602383554	0.704370525	-1.201387533	0.22960091	0.90736599
cg13984511	-1.255696226	0.28487744	1.070435554	1.045289543	-1.201290335	0.229638598	0.90736599
cg07796014	-0.972852624	0.378003198	0.739142827	0.810047341	-1.200982429	0.229758017	0.90736599
cg26222407	-0.640376358	0.527094011	0.504037374	0.5333672	-1.200629433	0.229894979	0.90736599
cg02279124	0.53232796	1.702891963	0.450199247	0.443470044	1.200369602	0.229995829	0.90736599
cg23939077	-0.621232316	0.537281928	0.531311096	0.517973467	-1.199351619	0.230391252	0.908451353
cg01123965	-0.453111136	0.635647486	0.371596849	0.378251108	-1.197910927	0.230951695	0.909459374
cg01374431	-0.666518736	0.513493075	0.569456177	0.55670279	-1.197261352	0.231204703	0.909459374
cg12548693	-0.607865546	0.544511865	0.422855037	0.507743279	-1.197190728	0.231232223	0.909459374
cg02210067	0.748903985	2.114681024	0.561254473	0.625584497	1.197126829	0.231257124	0.909459374
cg03576039	0.984789943	2.677249451	0.856685769	0.822982701	1.196610746	0.23145831	0.909459374
cg18653991	-0.573500167	0.563549465	0.524691719	0.479331084	-1.19645937	0.231517345	0.909459374
cg01043588	-0.639464228	0.527575008	0.525897268	0.534489412	-1.19640205	0.231539702	0.909459374
cg01087287	1.16735913	3.213494999	0.959825356	0.976211826	1.19580515	0.231772606	0.909459374
cg02333283	-0.379612055	0.684126761	0.358950775	0.317501861	-1.195621512	0.231844293	0.909459374
cg21265341	0.657240842	1.929461295	0.510674407	0.54971471	1.195603521	0.231851317	0.909459374
cg25125622	-0.505779752	0.603035174	0.425808491	0.423339153	-1.194738896	0.23218906	0.909551867
cg07903515	0.630842547	1.87919322	0.526831948	0.528377508	1.193923922	0.232507729	0.909551867
cg00276426	-0.535941221	0.585118305	0.448575867	0.448933441	-1.193809977	0.232552308	0.909551867
cg25848037	0.237555478	1.268145349	0.191144801	0.199001942	1.193734468	0.232581853	0.909551867
cg26001150	0.341580053	1.407169236	0.272989913	0.286149874	1.193710301	0.23259131	0.909551867
cg00158454	-0.437382289	0.645724531	0.408669689	0.366481847	-1.193462359	0.232688345	0.909551867
cg26486069	0.585789108	1.796407986	0.528827165	0.490922845	1.193240677	0.232775128	0.909551867
cg17659886	0.730902675	2.076954577	0.596117469	0.612876312	1.192577786	0.23303477	0.909551867
cg27429569	0.703308264	2.020425766	0.617307581	0.589753135	1.192546886	0.233046878	0.909551867
cg01747155	0.184830836	1.203014916	0.291658456	0.155048312	1.192085444	0.233227744	0.909551867
cg03164831	-1.057025928	0.347487729	0.975039722	0.887231121	-1.191376071	0.233505982	0.909551867
cg11442732	-0.300523713	0.740430346	0.283194298	0.252343331	-1.190931864	0.233680335	0.909551867
cg02579620	-0.981677123	0.374682183	0.894360275	0.824312913	-1.190903488	0.233691475	0.909551867
cg19618706	0.394728522	1.483981267	0.342703929	0.331659882	1.190160594	0.233983278	0.909551867
cg26016246	0.608153524	1.837036222	0.542462691	0.510990277	1.190146958	0.233988637	0.909551867
cg13569417	-0.634449459	0.53022732	0.562483942	0.533139989	-1.190024145	0.234036902	0.909551867
cg23183988	-0.626493584	0.534462567	0.489781945	0.52651493	-1.189887595	0.234090575	0.909551867
cg23955970	1.048518751	2.853421357	0.8597997	0.881518754	1.189445767	0.2342643	0.909551867
cg21912308	-0.222274334	0.800695676	0.182263267	0.186887223	-1.189350081	0.234301935	0.909551867
cg05559881	0.338285949	1.402541502	0.376080302	0.284636351	1.188484703	0.234642503	0.909551867
cg12058508	-1.051231349	0.349507119	0.834164612	0.884941043	-1.187911169	0.234868409	0.909551867
cg15187939	-1.104064617	0.331520836	0.992648922	0.92959523	-1.187683178	0.234958254	0.909551867
cg25452717	0.355716242	1.427202511	0.312690332	0.299571402	1.187417221	0.235063091	0.909551867
cg00744851	-1.074998851	0.341298147	0.816167335	0.905652406	-1.186988346	0.235232217	0.909551867
cg01821005	0.917946546	2.504142965	0.685097996	0.773470087	1.186789977	0.235310473	0.909551867
cg10510586	0.465571443	1.592924194	0.334604544	0.392310228	1.186743068	0.235328982	0.909551867
cg23318169	-0.772332587	0.461934309	0.640940646	0.650887664	-1.186583537	0.235391933	0.909551867
cg01467249	0.811441745	2.251151233	0.687393252	0.683893201	1.1865036	0.235423481	0.909551867
cg06055803	-0.521182397	0.593818004	0.371883409	0.439373776	-1.186193682	0.235545821	0.909551867
cg09597400	-0.52985682	0.588689252	0.432546392	0.446919127	-1.185576514	0.235789582	0.909551867
cg09370051	-0.793295019	0.452351829	0.740342241	0.669171112	-1.18548904	0.235824146	0.909551867
cg13994408	0.753826449	2.125116127	0.554085876	0.636263596	1.184770673	0.236108131	0.909551867
cg04190662	0.291792682	1.338825426	0.225923847	0.24637154	1.184360346	0.23627045	0.909551867
cg13243544	-0.856916519	0.424468908	0.722150512	0.723766699	-1.183967873	0.236425781	0.909551867
cg06217046	0.861989524	2.367866939	0.76035457	0.728422936	1.183364061	0.236664894	0.909551867
cg08680085	-1.360108624	0.256632899	0.966205124	1.149423485	-1.183296358	0.236691716	0.909551867
cg00962635	-0.532356624	0.587219482	0.456133743	0.450073078	-1.182822635	0.236879448	0.909551867
cg20359650	1.349199045	3.854337145	1.006235365	1.14093729	1.182535672	0.23699322	0.909551867
cg01383599	0.741197917	2.098447776	0.639783236	0.626850461	1.182415845	0.237040739	0.909551867
cg18101474	0.973505679	2.647208476	0.915238743	0.824026358	1.181401141	0.237443405	0.909551867
cg01207481	0.623513914	1.865471646	0.54492971	0.527791208	1.181364723	0.237457866	0.909551867
cg14126185	0.875989564	2.40125031	0.870393627	0.741575532	1.181254676	0.237501567	0.909551867
cg03360001	0.437235143	1.548420134	0.399357081	0.37018699	1.181119689	0.237555179	0.909551867
cg00271516	-0.805547467	0.446843227	0.767590981	0.682079366	-1.181017206	0.237595888	0.909551867
cg19994968	0.755857024	2.12943572	0.59925846	0.640065387	1.180905951	0.237640087	0.909551867
cg03038395	0.788772388	2.200693171	0.724230618	0.667966497	1.180856213	0.237659849	0.909551867
cg10868293	0.578529183	1.783413425	0.492376879	0.49027166	1.180017591	0.237993219	0.909551867
cg16639627	-0.583297313	0.558055247	0.502923127	0.49438186	-1.179851771	0.238059175	0.909551867
cg25456959	-0.439788488	0.644172657	0.421035468	0.372784141	-1.179740336	0.238103506	0.909551867
cg13270115	0.557680682	1.74661684	0.530890192	0.47273532	1.179689053	0.238123909	0.909551867
cg14110884	-0.747760406	0.473425648	0.578961495	0.633898999	-1.179620739	0.238151091	0.909551867
cg07038409	1.107338815	3.026294141	0.896129042	0.939316134	1.17887767	0.238446891	0.909551867
cg11902811	-0.365722066	0.693695576	0.35469511	0.310341263	-1.178451304	0.238616735	0.909551867
cg12922305	0.811018416	2.250198457	0.632501945	0.688219925	1.178429141	0.238625566	0.909551867
cg06140460	0.497561186	1.644705246	0.458577888	0.422286024	1.178256343	0.238694427	0.909551867
cg07951153	-0.325748369	0.721986838	0.254805141	0.27646797	-1.178249943	0.238696977	0.909551867
cg18525817	0.717848778	2.05001842	0.598471793	0.609306861	1.178139988	0.238740802	0.909551867
cg13788827	0.668627262	1.951556505	0.535800934	0.567824119	1.177525292	0.238985909	0.910026523
cg02433685	-0.736407306	0.478831123	0.644099002	0.625595608	-1.177129918	0.239143656	0.91015509
cg00781047	0.86309677	2.370490201	0.804734313	0.733945674	1.175968195	0.239607586	0.91015509
cg03942390	0.843965515	2.325570803	0.754581509	0.717687474	1.175951297	0.239614339	0.91015509
cg03693842	1.078019594	2.938853661	0.845460216	0.916921644	1.175694348	0.239717038	0.91015509
cg02779592	-0.673673496	0.509832267	0.460794218	0.5730263	-1.175641494	0.239738167	0.91015509
cg24605995	-0.870749786	0.418637543	0.840467456	0.740767517	-1.17546972	0.239806845	0.91015509
cg06246900	0.788273211	2.199594909	0.688697046	0.670893978	1.174959438	0.240010944	0.91015509
cg25367647	0.79111341	2.205851077	0.659226289	0.673435379	1.174742871	0.240097602	0.91015509
cg00809111	-0.418934259	0.657747435	0.393549519	0.356623053	-1.174725682	0.240104481	0.91015509
cg25052148	0.482748194	1.620521796	0.425760077	0.41115036	1.174140268	0.240338847	0.910535495
cg01813224	-0.83527474	0.433755295	0.647902142	0.711584468	-1.173823737	0.240465634	0.910535495
cg16730652	-0.383085556	0.681754569	0.457934366	0.326465433	-1.173433746	0.240621911	0.910535495
cg24816350	0.865382375	2.375914402	0.709148141	0.738055351	1.172516903	0.24098959	0.910535495
cg24326574	0.570758173	1.769608212	0.523994054	0.486830423	1.172396272	0.241037996	0.910535495
cg02193580	-0.672781798	0.510287086	0.54817543	0.57394816	-1.17219959	0.241116933	0.910535495
cg05324686	0.529865939	1.698704563	0.474960439	0.45212465	1.171946583	0.241218503	0.910535495
[truncated: 5,552 more rows]
