# Supplementary material for: Age-Dependent DNA Methylation Variability on the X-Chromosome in Male and Female Twins
Source: Epigenomes. 2024 Nov 18;8(4):43. doi: 10.3390/epigenomes8040043 (PMC11586961; doi:10.3390/epigenomes8040043)
Supplement: Supplementary file 1 [file epigenomes-08-00043-s001.zip › Supplementary Table S4 variance450_female_chrx_sur.csv]

CpG	coef	exp(coef)	se(coef)	robust se	z	Pr(>|z|)	fdr
cg02033323	-2.953727176	0.05214499	0.593522441	0.402519483	-7.338097414	2.17E-13	1.64E-09
cg22070189	-1.757302055	0.172509658	0.482966712	0.339221893	-5.180391036	2.21E-07	0.000835976
cg04381495	-3.127720271	0.043817576	0.841447328	0.630681762	-4.959268621	7.08E-07	0.001781006
cg01336631	2.448322077	11.56891867	0.875524974	0.520071355	4.707665699	2.51E-06	0.004730127
cg05162528	-2.091062259	0.123555818	0.688523161	0.458134164	-4.564301077	5.01E-06	0.007568535
cg19753067	-1.811418967	0.163422082	0.505387616	0.404171252	-4.481810511	7.40E-06	0.009314466
cg21992771	-0.982695707	0.374300733	0.385135672	0.233879749	-4.201713526	2.65E-05	0.028575381
cg20796646	3.889062462	48.86505218	1.192617654	0.950729524	4.090608701	4.30E-05	0.040609514
cg01378112	-4.096957878	0.016623168	1.168711716	1.012912389	-4.04473074	5.24E-05	0.043949584
cg14728856	-2.432981647	0.087774729	0.765631655	0.648981445	-3.748923282	0.000177595	0.134102285
cg04287686	3.395471979	29.82872868	0.978561818	0.938519287	3.617903249	0.000296999	0.20387657
cg07069575	-1.379908508	0.251601572	0.652600416	0.384996288	-3.584212499	0.000338097	0.212747379
cg04774951	-1.565786289	0.208923674	0.499989031	0.451114618	-3.470927844	0.000518663	0.301263613
cg04675306	-1.071131584	0.342620594	0.440820877	0.314265951	-3.408360277	0.000653545	0.306029399
cg13350478	-1.777793873	0.169010595	0.694138426	0.523096542	-3.398596109	0.000677327	0.306029399
cg10476451	-1.732231223	0.17688929	0.548913492	0.512901211	-3.377319428	0.00073196	0.306029399
cg01486020	-1.103515235	0.331703018	0.500527347	0.326845563	-3.376258881	0.000734787	0.306029399
cg10796603	-1.266290374	0.281875337	0.645473505	0.375923391	-3.368479865	0.000755839	0.306029399
cg12274524	2.007152821	7.44209817	0.681381083	0.596772648	3.363345871	0.000770038	0.306029399
cg00928753	-2.068348847	0.126394306	0.764767993	0.618499712	-3.344138738	0.000825384	0.307220507
cg24258881	-1.837754986	0.159174374	0.630985463	0.557552723	-3.296109784	0.000980337	0.307220507
cg15749276	1.451524189	4.269617263	0.598474684	0.441346585	3.288853335	0.001005964	0.307220507
cg01289637	-1.380271542	0.251510248	0.576711779	0.419881549	-3.287287914	0.001011574	0.307220507
cg08792260	-1.327059106	0.265256206	0.687450995	0.403963179	-3.285099175	0.001019465	0.307220507
cg07187723	1.654637749	5.23118458	0.56175023	0.504161737	3.281958204	0.001030889	0.307220507
cg09515442	1.895981844	6.659083379	0.558967695	0.578983297	3.274674511	0.001057838	0.307220507
cg16584431	-2.388138999	0.091800366	0.810750306	0.733174942	-3.25725671	0.001124946	0.314610026
cg13049326	4.507867933	90.72817362	1.510328788	1.393172786	3.235684747	0.001213513	0.319075892
cg01207755	2.087549063	8.065123809	0.718064018	0.645721328	3.232894704	0.001225427	0.319075892
cg03665601	-1.236622601	0.290363236	0.499272048	0.386411298	-3.200275476	0.001372963	0.345574771
cg09031836	-1.381120404	0.251296841	0.600651185	0.438439584	-3.150081455	0.001632249	0.388560564
cg11337025	3.727970227	41.59459483	1.163771053	1.184417956	3.147512419	0.001646661	0.388560564
cg17137203	1.359368335	3.893732989	0.457908754	0.43492325	3.125536137	0.001774813	0.406109397
cg07911140	-1.706040013	0.181583439	0.677019827	0.550700668	-3.097944333	0.00194868	0.409789582
cg04055739	-1.116524025	0.327415908	0.43329503	0.361509203	-3.088507889	0.002011644	0.409789582
cg26157279	-0.896031367	0.408186392	0.345123096	0.290307589	-3.086489639	0.00202535	0.409789582
cg01804836	-0.851838083	0.426630029	0.37063583	0.276033473	-3.085995606	0.002028718	0.409789582
cg00582864	3.015537888	20.40006094	1.106293441	0.978715249	3.081118734	0.002062244	0.409789582
cg17001703	-1.318343546	0.267578166	0.493062766	0.431837381	-3.052870374	0.002266638	0.434092076
cg10739728	-0.859384671	0.423422546	0.323001752	0.282286025	-3.04437554	0.002331639	0.434092076
cg14587850	2.053224262	7.792987278	0.887676436	0.675154269	3.041118685	0.002357009	0.434092076
cg05361475	-1.439000523	0.237164681	0.521566787	0.475404894	-3.026894634	0.002470801	0.438341068
cg01381545	-1.630203454	0.195889716	0.675898322	0.539801192	-3.020007141	0.002527687	0.438341068
cg25377867	-1.767570573	0.170747303	0.643634956	0.587318169	-3.009562222	0.002616245	0.438341068
cg20333412	-1.062542279	0.345576142	0.418899861	0.353958262	-3.001885798	0.002683128	0.438341068
cg21462299	1.903453936	6.709027018	0.903233344	0.63561916	2.994645311	0.002747641	0.438341068
cg03554855	2.481499739	11.95918663	0.893660288	0.829765303	2.990604368	0.00278426	0.438341068
cg13550079	-1.315169808	0.268428738	0.597586544	0.439802312	-2.990365834	0.002786435	0.438341068
cg15463500	1.687230657	5.404493066	0.664529106	0.567204366	2.974643283	0.002933294	0.444743059
cg05889642	3.711699214	40.92328492	1.778840744	1.250942557	2.967122027	0.003006016	0.444743059
cg26457272	-1.118142265	0.326886499	0.483317392	0.377051325	-2.965490876	0.003022003	0.444743059
cg13658777	-1.271069719	0.280531371	0.528175319	0.42921661	-2.961371231	0.003062725	0.444743059
cg23140620	1.467431806	4.338079792	0.595613445	0.497522525	2.949478127	0.003183111	0.445513137
cg08559914	2.943544127	18.98300542	0.95640461	0.998083953	2.949194922	0.00318603	0.445513137
cg02540826	-0.879560561	0.414965223	0.383382245	0.300392912	-2.928033676	0.003411131	0.457493698
cg17794813	-0.904387049	0.404789925	0.408002781	0.30949911	-2.922099029	0.00347681	0.457493698
cg04700811	-2.479113472	0.083817499	1.200517874	0.848921955	-2.920307875	0.003496857	0.457493698
cg16251458	-1.127142736	0.323957567	0.458233482	0.386906479	-2.913217525	0.003577253	0.457493698
cg21175761	-1.10830641	0.330117572	0.461317608	0.380692725	-2.911288653	0.003599413	0.457493698
cg25198830	1.418084055	4.129201533	0.585977676	0.488232811	2.904524281	0.003678117	0.457493698
cg07870985	-1.51547822	0.219703093	0.686763701	0.52203486	-2.903021115	0.003695817	0.457493698
cg27162304	1.06450947	2.899416384	0.508605592	0.368926357	2.885425368	0.003908851	0.469465641
cg06511189	-0.99800346	0.368614661	0.444838818	0.345954828	-2.884779688	0.003916877	0.469465641
cg07007780	-2.154062275	0.116011927	0.900652259	0.748475673	-2.877932247	0.004002911	0.472280954
cg18932686	-0.841054658	0.431255457	0.371680226	0.293324706	-2.867316123	0.004139693	0.480904931
cg10196665	-1.184352041	0.305944355	0.468642393	0.41707271	-2.839677622	0.004515915	0.486480012
cg01704778	2.197283667	9.00053182	0.776746107	0.777957666	2.824425754	0.004736542	0.486480012
cg02868201	2.523568498	12.47302732	1.168469953	0.893937767	2.822980068	0.004757953	0.486480012
cg05829338	2.069226781	7.918697864	0.618794598	0.733734825	2.820128896	0.004800436	0.486480012
cg07761358	-2.267505156	0.10357025	0.853644599	0.804408964	-2.818846206	0.00481966	0.486480012
cg08168768	0.792112149	2.208055246	0.372003563	0.281221634	2.816682832	0.004852242	0.486480012
cg17710066	-0.924455609	0.396747346	0.556483549	0.328593268	-2.813373555	0.004902466	0.486480012
cg04271131	-1.38723831	0.249764124	0.61862761	0.495468435	-2.799852043	0.005112603	0.486480012
cg06270497	-1.510609383	0.2207754	0.629042802	0.539595489	-2.799521891	0.005117835	0.486480012
cg24853313	2.09547647	8.129313424	1.008978169	0.748709712	2.798783611	0.00512955	0.486480012
cg11019890	-1.201139621	0.30085116	0.52989891	0.429850576	-2.794318974	0.005200915	0.486480012
cg02538330	1.888656128	6.610479072	0.770762955	0.677610277	2.787230643	0.005316063	0.486480012
cg06822229	-1.037857469	0.354212781	0.420616574	0.372423975	-2.786763313	0.005323735	0.486480012
cg04992335	-1.57425048	0.207162767	0.621255881	0.565714157	-2.782766632	0.005389756	0.486480012
cg18480706	-1.492714033	0.224761816	0.692508538	0.536744759	-2.78105004	0.005418338	0.486480012
cg05061296	-2.104636931	0.121889921	0.805600757	0.757789327	-2.777337785	0.005480619	0.486480012
cg07608505	2.691969938	14.76072502	1.220515198	0.969672963	2.776162729	0.005500467	0.486480012
cg00932276	-1.034787363	0.355301923	0.462844914	0.372918258	-2.774836952	0.005522939	0.486480012
cg16723800	0.955823819	2.600812298	0.414579445	0.344949956	2.770905753	0.00559006	0.486480012
cg05673346	-1.791644496	0.16668583	0.698036643	0.648137621	-2.764296406	0.005704569	0.486480012
cg17054449	1.59359992	4.921433845	0.637411466	0.577622588	2.758894741	0.005799721	0.486480012
cg07662137	2.503129365	12.22067714	1.16850294	0.909591873	2.751925824	0.005924594	0.486480012
cg17856536	3.372982821	29.1653926	1.190060822	1.226488751	2.750113132	0.005957469	0.486480012
cg22226984	3.167413615	23.74598861	1.207850987	1.154414305	2.743740787	0.006074348	0.486480012
cg20945035	2.979687046	19.68165622	1.225902449	1.086395623	2.742727404	0.006093124	0.486480012
cg23554686	-1.350730087	0.259051062	0.621461781	0.492773986	-2.741074257	0.006123867	0.486480012
cg01913024	-1.212824074	0.297356336	0.423695354	0.442480306	-2.740967356	0.006125859	0.486480012
cg08279515	2.496425421	12.13902441	1.068152675	0.911433557	2.739009774	0.006162454	0.486480012
cg06055803	-1.613381395	0.199212857	0.672827609	0.589115421	-2.73865076	0.006169187	0.486480012
cg11565248	-1.363488	0.255767104	0.560856899	0.498260921	-2.736493959	0.006209774	0.486480012
cg07693301	-1.191501791	0.30376473	0.540973206	0.435525838	-2.735777508	0.006223309	0.486480012
cg13788004	-0.564953899	0.568386349	0.382153574	0.207166266	-2.727055473	0.00639023	0.486480012
cg15356502	-1.849140061	0.157372439	0.850982888	0.679067203	-2.723059002	0.006468051	0.486480012
cg17517128	1.320861678	3.74664839	0.695615084	0.485081577	2.722968138	0.00646983	0.486480012
cg12728820	-1.386988291	0.249826578	0.569511018	0.510093312	-2.719087386	0.006546231	0.486480012
cg27375748	-0.903214062	0.405265018	0.479201607	0.332246188	-2.718508425	0.006557699	0.486480012
cg06046085	-1.857548689	0.1560547	0.74939137	0.683471166	-2.717815737	0.006571442	0.486480012
cg26934726	1.094090838	2.986466267	0.554048638	0.405423935	2.698634056	0.006962469	0.510423333
cg16170760	-2.220071937	0.108601296	0.981599616	0.826423775	-2.6863602	0.007223517	0.524469005
cg00420018	2.249045844	9.478687372	1.036170763	0.841403522	2.672969373	0.007518311	0.536946151
cg24980440	-0.93739118	0.391648244	0.348791488	0.351161962	-2.669398404	0.007598726	0.536946151
cg12443477	1.669468789	5.309346663	0.802243813	0.625513285	2.668958166	0.007608693	0.536946151
cg00060882	-2.170377289	0.114134547	0.824020969	0.814346308	-2.665177293	0.007694774	0.537992976
cg14024637	-2.142424111	0.11736998	0.820039185	0.806093458	-2.657786252	0.007865576	0.544889594
cg21283832	-1.965609074	0.140070547	0.909202458	0.741735513	-2.650013435	0.008048857	0.552517448
cg10094509	2.068550012	7.91334055	0.924016159	0.785807635	2.632387265	0.008478716	0.55696277
cg00321056	-2.184090305	0.112580101	0.712923156	0.832283593	-2.624214058	0.008684918	0.55696277
cg03266942	-0.857515208	0.424214859	0.418121808	0.327437224	-2.618869039	0.008822181	0.55696277
cg03823092	-1.24344533	0.288388909	0.519001583	0.474910675	-2.618272016	0.008837632	0.55696277
cg19593957	-1.426866026	0.240060087	0.709931456	0.545681319	-2.614833929	0.008927085	0.55696277
cg11653864	3.120893856	22.6666313	1.30485914	1.195194265	2.611202169	0.009022454	0.55696277
cg19189070	2.186639477	8.905236524	1.016455834	0.838105526	2.60902644	0.009080023	0.55696277
cg08681413	-0.991493714	0.371022076	0.541476809	0.380085324	-2.608608253	0.009091125	0.55696277
cg23218997	-0.809254309	0.445189917	0.38485541	0.310653168	-2.605009034	0.009187184	0.55696277
cg12879539	-2.47807773	0.083904358	1.046521873	0.952444568	-2.601807824	0.00927338	0.55696277
cg14601312	1.545554519	4.690571919	0.707315359	0.596749761	2.58995415	0.009598872	0.55696277
cg15074974	-1.671299702	0.18800256	0.908229902	0.645656564	-2.588527393	0.009638728	0.55696277
cg21771569	-1.450242945	0.234513307	0.704489296	0.560829147	-2.585890826	0.009712769	0.55696277
cg03704031	-1.291812427	0.274772327	0.559294021	0.500051594	-2.583358282	0.009784366	0.55696277
cg15611842	-2.253427254	0.105038613	1.053163054	0.872438552	-2.582906555	0.009797185	0.55696277
cg03758972	2.237628507	9.371081458	0.910921696	0.867450255	2.579546775	0.009893006	0.55696277
cg03517379	4.112761981	61.11528392	1.440001711	1.595125106	2.578331922	0.009927858	0.55696277
cg26978843	-2.450919052	0.086214315	0.964328488	0.952006806	-2.574476398	0.010039194	0.55696277
cg22070035	-1.75246418	0.17334626	0.7008011	0.681124874	-2.572897051	0.01008512	0.55696277
cg01786967	1.308023285	3.698854898	0.5713195	0.508454673	2.572546489	0.01009534	0.55696277
cg16998810	-0.819151442	0.440805545	0.392821845	0.318566348	-2.571368405	0.01012975	0.55696277
cg21626493	-1.758212458	0.172352676	0.607846102	0.684458381	-2.568764599	0.010206176	0.55696277
cg24443136	2.653464052	14.20315399	1.126847055	1.033318905	2.567904293	0.01023154	0.55696277
cg03157806	2.057819312	7.828878838	0.787338747	0.801705724	2.566801321	0.01026414	0.55696277
cg04907664	2.55339246	12.85062515	1.175808655	0.996172394	2.563203394	0.010371127	0.55696277
cg21389621	-1.351135983	0.258945935	0.481185347	0.527499881	-2.561395808	0.010425251	0.55696277
cg24393665	2.614184477	13.65607499	1.159580913	1.021610678	2.558885233	0.01050084	0.55696277
cg25993152	1.064820317	2.9003178	0.528334825	0.416190158	2.558494708	0.010512642	0.55696277
cg23424962	-1.082649406	0.33869699	0.503793824	0.423300112	-2.557640252	0.010538505	0.55696277
cg03537374	-1.08926208	0.336464686	0.5930173	0.426324536	-2.555006782	0.010618573	0.55696277
cg03718309	1.748927616	5.748434839	0.698211015	0.685287663	2.552107254	0.010707355	0.55696277
cg09614279	1.543935201	4.682982535	0.649261924	0.605538627	2.549689042	0.010781904	0.55696277
cg09159751	1.31992117	3.743126296	0.629435556	0.51834514	2.546413711	0.010883612	0.55696277
cg11085564	2.039655131	7.687957405	1.0624764	0.801830098	2.543749776	0.010966962	0.55696277
cg25301621	-1.580802201	0.205809931	0.681348916	0.622065144	-2.541216488	0.01104675	0.55696277
cg03761923	-1.666377186	0.188930287	0.601974665	0.656022498	-2.540122009	0.01108138	0.55696277
cg08769559	-1.820598352	0.161928831	0.741288693	0.716966701	-2.539306707	0.01110724	0.55696277
cg25554892	-0.845727075	0.429245151	0.316054404	0.333189567	-2.538275979	0.01114001	0.55696277
cg27059259	-0.916323045	0.399987075	0.497793189	0.361180691	-2.537021133	0.01118002	0.55696277
cg06942445	-1.288415142	0.275707394	0.532790355	0.508123715	-2.535632767	0.011224437	0.55696277
cg26465522	-1.146004094	0.317904551	0.434576159	0.452213296	-2.534211409	0.011270072	0.55696277
cg26368752	-0.744179445	0.475124005	0.397055627	0.293885524	-2.532208576	0.011334655	0.55696277
cg24707688	1.311888473	3.713179333	0.605822377	0.518269201	2.531287738	0.011364458	0.55696277
cg13161621	1.668338133	5.303347014	0.79197124	0.659789001	2.528593431	0.01145206	0.55696277
cg14937106	-2.002462389	0.135002445	0.804748494	0.79278765	-2.525849626	0.011541887	0.55696277
cg04177332	-1.084240153	0.338158637	0.504314717	0.429414721	-2.52492544	0.011572284	0.55696277
cg10856819	-0.860463643	0.422965932	0.460635271	0.341549735	-2.519292372	0.011759097	0.55696277
cg00213853	2.261264858	9.59521808	1.017404057	0.897586135	2.519273382	0.011759731	0.55696277
cg17572800	-2.244821787	0.10594642	1.085747435	0.891241338	-2.518758604	0.011776937	0.55696277
cg05245722	-1.549018643	0.212456367	0.610100222	0.615172992	-2.51802121	0.011801621	0.55696277
cg05434903	1.611617095	5.010907792	0.748522189	0.641450843	2.512456119	0.011989401	0.558064662
cg05158109	3.479744632	32.45143395	1.281442953	1.385834783	2.510937577	0.012041099	0.558064662
cg01178063	1.493785735	4.453925021	0.693942372	0.596344199	2.504905285	0.012248419	0.558064662
cg08129292	2.677618884	14.5504058	1.024814761	1.070178278	2.502030678	0.012348322	0.558064662
cg00803922	-1.982017024	0.137791029	0.711082815	0.792163845	-2.502029141	0.012348376	0.558064662
cg23699176	-0.969154312	0.37940376	0.428393209	0.38735616	-2.501972117	0.012350365	0.558064662
cg04675919	2.188350662	8.920488071	0.850628535	0.875853112	2.498536149	0.012470742	0.558064662
cg05196885	-2.063003854	0.127071691	0.845527592	0.826363522	-2.496484658	0.012543109	0.558064662
cg01098871	1.650631393	5.210268517	0.805368456	0.661204106	2.496402213	0.012546026	0.558064662
cg01828434	-0.88771755	0.411594124	0.499007464	0.355917065	-2.494169677	0.012625218	0.558064662
cg27260927	-1.129679104	0.323136933	0.686203256	0.45299284	-2.493812275	0.012637936	0.558064662
cg05397816	3.036336761	20.82880244	1.474838391	1.222515472	2.483679619	0.013003274	0.560171744
cg05240083	2.279963358	9.776322179	1.239608192	0.918526965	2.482195345	0.013057567	0.560171744
cg08623129	-0.895897364	0.408241093	0.467782324	0.36104279	-2.481416025	0.013086154	0.560171744
cg10076009	-1.110501629	0.329393686	0.492821007	0.44782183	-2.479784489	0.013146181	0.560171744
cg19616372	3.81060865	45.17792805	1.747712373	1.537326523	2.478724326	0.013185317	0.560171744
cg03909472	-1.606695698	0.200549195	0.671943844	0.648543719	-2.477389962	0.013234721	0.560171744
cg19933709	-2.326025146	0.097683253	0.879610077	0.940278261	-2.473762547	0.013369853	0.560171744
cg10982861	-1.429980794	0.239313519	0.581937681	0.578431614	-2.472169154	0.013429596	0.560171744
cg06455967	-1.344149076	0.260761502	0.58638635	0.544201452	-2.469947612	0.013513284	0.560171744
cg06701191	-2.21181493	0.10950173	0.970934495	0.895543631	-2.469801419	0.013518807	0.560171744
cg25704253	2.026213239	7.585308155	0.839695654	0.82058524	2.469229448	0.013540437	0.560171744
cg00934057	2.279637871	9.773140628	0.864708363	0.923568189	2.468294055	0.013575875	0.560171744
cg15042310	-1.815635977	0.16273438	0.814323049	0.736302198	-2.465884228	0.01366755	0.560889517
cg14867863	2.51497659	12.36631929	1.085860293	1.020973573	2.463312134	0.013766002	0.561876098
cg21284493	3.964340501	52.6855119	1.840559916	1.61133695	2.460280267	0.013882855	0.563599148
cg26316452	0.80343711	2.233203518	0.452907907	0.327310911	2.454660336	0.014101776	0.565486187
cg23689357	-0.863749758	0.421578298	0.512717787	0.352194316	-2.452480684	0.0141875	0.565486187
cg02774269	-1.678927142	0.186574036	0.62933072	0.685116632	-2.450571282	0.014262972	0.565486187
cg12869615	-1.269810487	0.280884848	0.572559089	0.518704141	-2.448043859	0.014363417	0.565486187
cg04779297	-0.998528242	0.368421269	0.507385173	0.408548094	-2.44408983	0.01452181	0.565486187
cg25485190	1.064917017	2.900598273	0.552324114	0.436113574	2.441834146	0.014612858	0.565486187
cg16857852	-0.987794771	0.372397007	0.492089636	0.404737785	-2.440579574	0.014663715	0.565486187
cg27078591	1.626466659	5.085872809	0.707522818	0.667152998	2.437921531	0.01477198	0.565486187
cg04778337	2.623429679	13.78291359	0.97489555	1.076301467	2.437448762	0.01479131	0.565486187
cg04889508	-1.049748379	0.350025812	0.483835701	0.431057316	-2.435287235	0.014879973	0.565486187
cg17280129	-1.423047547	0.240978503	0.606633932	0.584380452	-2.435138858	0.014886076	0.565486187
cg19511425	-1.933739094	0.144606489	0.886060659	0.794126191	-2.43505266	0.014889623	0.565486187
cg26001150	1.987204048	7.295108448	0.776950931	0.816322255	2.434337708	0.014919068	0.565486187
cg15057941	1.048519241	2.853422756	0.586854897	0.43119298	2.431670477	0.015029374	0.565486187
cg00250879	-0.92969253	0.394675042	0.493294309	0.382414941	-2.43110933	0.015052672	0.565486187
cg05975021	-1.33367195	0.263507895	0.577279471	0.549333154	-2.427801674	0.015190648	0.567844454
cg04270663	-1.212750491	0.297378217	0.656454565	0.501626573	-2.417636057	0.015621693	0.581080793
cg02161824	1.985452862	7.282344538	0.991921965	0.823315992	2.411532001	0.015885658	0.588002948
cg03445896	1.579150357	4.850832583	0.655074792	0.657111277	2.403170378	0.016253613	0.588405425
cg19331065	-2.369675076	0.093511105	1.047111645	0.986146809	-2.402963792	0.016262798	0.588405425
cg17388653	-0.980450242	0.375142156	0.421293206	0.408222343	-2.401755466	0.016316612	0.588405425
cg07750953	-2.232161268	0.107296283	1.182669889	0.930082392	-2.399960785	0.016396828	0.588405425
cg26140836	1.381201311	3.979679591	0.644928852	0.575792463	2.398783244	0.016449649	0.588405425
cg10153260	1.83036747	6.236177843	0.928697359	0.763380894	2.397711921	0.016497835	0.588405425
cg06746884	-0.771812341	0.462174691	0.363995488	0.322074545	-2.396377962	0.016558006	0.588405425
cg25389127	-1.976944009	0.138491821	1.096894486	0.825269321	-2.395513754	0.016597092	0.588405425
cg14132995	-1.461762911	0.231827224	0.587598317	0.610212784	-2.39549703	0.016597849	0.588405425
cg11100136	-1.51482306	0.219847081	0.700614704	0.633154776	-2.392500408	0.016734009	0.590460307
cg12527112	0.865839654	2.377001106	0.491141215	0.362493993	2.388562761	0.016914419	0.594050132
cg18538900	-2.490555438	0.082863928	1.247366969	1.044157387	-2.385229917	0.01706845	0.596684573
cg00822998	-1.563469031	0.209408366	0.73662179	0.657191357	-2.379016424	0.017358903	0.597487334
cg04483797	-1.318933353	0.267420393	0.549814905	0.555049071	-2.376246393	0.01748978	0.597487334
cg02469604	2.708798714	15.0112319	0.942899006	1.140036839	2.376062441	0.017498501	0.597487334
cg04644844	2.102404857	8.185832013	0.920942869	0.885569389	2.374071284	0.017593154	0.597487334
cg15200096	-1.472745739	0.229295036	0.594147199	0.62091344	-2.371901853	0.017696791	0.597487334
cg02575859	-2.569545424	0.076570345	1.098177085	1.084339306	-2.369687614	0.01780312	0.597487334
cg03773146	3.169143445	23.78710066	1.585761642	1.338781855	2.367184343	0.017924003	0.597487334
cg27381383	-1.613078069	0.199273292	0.54897518	0.681546123	-2.366792229	0.017943003	0.597487334
cg27274135	1.214570041	3.368845287	0.666318458	0.513976495	2.363084795	0.018123522	0.597487334
cg12321798	1.531912956	4.627019647	0.666144322	0.648464799	2.362368717	0.018158572	0.597487334
cg21248478	-0.877461234	0.415837286	0.507709925	0.371599628	-2.36130816	0.018210591	0.597487334
cg19572135	4.029401264	56.22723588	1.88046609	1.706935994	2.360604779	0.018245163	0.597487334
cg08587717	2.103135295	8.191813442	1.062323018	0.89115883	2.360000512	0.01827491	0.597487334
cg15309236	-1.040286061	0.353353587	0.61117883	0.44084305	-2.359765141	0.018286508	0.597487334
cg02882301	-0.984178149	0.373746264	0.482247285	0.417286366	-2.358519785	0.018347982	0.597487334
cg13204538	4.218239922	67.91384538	2.00248999	1.788656702	2.358328414	0.018357444	0.597487334
cg27465531	-0.91415459	0.40085537	0.466210983	0.388469021	-2.353223911	0.018611423	0.600701287
cg18990483	0.960776797	2.613726019	0.558200182	0.408294502	2.353146544	0.018615296	0.600701287
cg17868751	-0.73699598	0.47854933	0.418832803	0.313633117	-2.349866577	0.018780142	0.603441909
cg21854924	0.535387731	1.708110401	0.320007991	0.228223738	2.345889766	0.01898172	0.607334624
cg17274142	-1.149718561	0.316725896	0.564112411	0.490828881	-2.342402015	0.019160064	0.610328634
cg07038409	4.122660823	61.72325861	1.711063785	1.762266261	2.339408586	0.019314298	0.610328634
cg10602162	-1.547579446	0.212762354	0.790979102	0.661544967	-2.339341273	0.019317778	0.610328634
cg03100992	-0.701833164	0.495675815	0.383096668	0.300508112	-2.335488251	0.019517929	0.614082841
cg21183872	2.091912636	8.100393465	0.883997922	0.896377877	2.333739697	0.019609356	0.614399369
cg23404612	1.744892428	5.725285562	0.844034739	0.749355866	2.328523079	0.019884345	0.619642298
cg08728127	1.49792935	4.472418661	0.795235081	0.643589819	2.327459673	0.019940813	0.619642298
cg20931907	-1.088020054	0.336882844	0.513077391	0.467829496	-2.325676478	0.020035816	0.619823412
cg21738316	-1.275027787	0.279423204	0.543704895	0.548656606	-2.323908567	0.020130395	0.619823412
cg09143059	2.039477387	7.686591035	0.91063042	0.878046473	2.322744238	0.020192896	0.619823412
cg16088894	0.561278123	1.752911506	0.274236572	0.24220465	2.317371374	0.02048351	0.626198325
cg22964346	-1.653735391	0.191333865	0.885493322	0.714573976	-2.314295576	0.020651514	0.626346149
cg08843314	1.940211025	6.960219599	0.984273827	0.839399169	2.311428338	0.020809207	0.626346149
cg25686125	-1.328658751	0.264832229	0.63488253	0.575569873	-2.308423031	0.020975619	0.626346149
cg03269770	-0.993980942	0.370100406	0.498689723	0.430812852	-2.307222122	0.02104244	0.626346149
cg17788031	-0.69238715	0.50038016	0.481518388	0.300097817	-2.307204886	0.021043401	0.626346149
cg14831390	-0.777501089	0.45955296	0.390682051	0.337006074	-2.307083313	0.021050176	0.626346149
cg10535814	-1.550249992	0.21219492	0.64516819	0.672050597	-2.306745948	0.021068987	0.626346149
cg03892808	-0.900002247	0.406568746	0.417505575	0.391386532	-2.29952278	0.021475271	0.63573859
cg26234774	2.158751453	8.66031809	1.048281739	0.939726415	2.297212697	0.021606639	0.63573859
cg12330929	2.548735342	12.79091742	1.390810831	1.109776192	2.296621031	0.021640398	0.63573859
cg03073000	-1.861518138	0.155436477	0.779784272	0.811646604	-2.293508197	0.021818764	0.63573859
cg17734959	-1.815031154	0.162832835	0.959274942	0.791480166	-2.293211165	0.021835851	0.63573859
cg00855923	-1.238193596	0.289907435	0.617554283	0.540776582	-2.289658312	0.022041132	0.63573859
cg05560472	-1.780560638	0.168543629	0.896004911	0.777897663	-2.288939437	0.022082871	0.63573859
cg16211147	1.725505576	5.615359305	0.843731547	0.754083675	2.288215001	0.022125004	0.63573859
cg19023236	-1.335401673	0.263052493	0.715294611	0.584136172	-2.286113644	0.022247611	0.63573859
cg23431897	1.777343142	5.914122541	0.861445508	0.77790022	2.284795784	0.022324805	0.63573859
cg19017491	1.995386132	7.355042498	0.979777563	0.874287549	2.282299611	0.022471658	0.63573859
cg19994968	1.59817188	4.94398596	0.843736458	0.700367378	2.281905082	0.022494945	0.63573859
cg23849777	2.682297023	14.61863409	1.150650416	1.175732136	2.281384458	0.022525707	0.63573859
cg25499905	1.425898851	4.161596818	0.593144169	0.625661759	2.279025099	0.022665573	0.63573859
cg26670011	-0.915226402	0.400425959	0.501822905	0.401723523	-2.278249465	0.022711719	0.63573859
cg02871887	3.943873814	51.6181737	1.658738599	1.731479033	2.277748525	0.022741565	0.63573859
cg06534187	-0.93670009	0.391919001	0.478598541	0.411465321	-2.276498267	0.022816204	0.63573859
cg00434413	1.839145594	6.291160758	1.168601735	0.808643666	2.274358499	0.022944441	0.636961289
cg19345896	2.401788286	11.04290661	1.037030207	1.057155964	2.271933723	0.023090514	0.638668384
cg27394478	-1.133680571	0.321846495	0.578203454	0.499917491	-2.267735359	0.023345341	0.641922805
cg06102971	-1.031713021	0.356395924	0.561325824	0.45506105	-2.267196939	0.023378198	0.641922805
cg19208477	-1.094075324	0.334849091	0.596705487	0.483311766	-2.263705129	0.023592257	0.643411732
cg18015035	-0.583065884	0.558184412	0.330219392	0.257712494	-2.262466499	0.023668596	0.643411732
cg12548693	-1.94093073	0.143570262	1.060295682	0.858002126	-2.262151422	0.023688049	0.643411732
cg02869694	1.850481519	6.362882634	1.027240584	0.818784333	2.260035327	0.023819058	0.644438294
cg13616735	-0.980638017	0.37507172	0.533237036	0.434375268	-2.257582533	0.023971699	0.644438294
cg19926635	1.762509397	5.827041422	0.844834149	0.780762921	2.257419442	0.023981878	0.644438294
cg19538335	1.268229005	3.55455189	0.630215495	0.562241085	2.25566761	0.024091456	0.645087165
cg03523884	-1.454164718	0.2335954	0.713260272	0.646244149	-2.250178542	0.024437614	0.651389325
cg05782106	-0.602622217	0.547374418	0.328219803	0.268143562	-2.24738648	0.024615338	0.651389325
cg25871420	-0.736803287	0.478641552	0.36341864	0.327998798	-2.246359715	0.024680977	0.651389325
cg22040303	-1.306541438	0.270754861	0.681481794	0.581969096	-2.24503577	0.024765836	0.651389325
cg15731038	-1.273998782	0.27971088	0.716356017	0.568307479	-2.241742068	0.024978047	0.651389325
cg15157289	-1.9408202	0.143586132	0.961585933	0.866034967	-2.241041383	0.025023395	0.651389325
cg02295504	-0.838903866	0.432183996	0.409181159	0.374638702	-2.239234389	0.025140669	0.651389325
cg17592148	3.413979581	30.38592723	1.339580074	1.525469041	2.237986802	0.025221916	0.651389325
cg06232789	2.228773934	9.288470821	1.041098483	0.996004673	2.237714334	0.02523969	0.651389325
cg10407245	1.871340949	6.49700271	0.800512435	0.836425944	2.237306198	0.025266334	0.651389325
cg21644660	1.635988513	5.134531038	0.839604036	0.731278422	2.237162296	0.025275735	0.651389325
cg03374735	-1.249932174	0.28652423	0.60991804	0.559178051	-2.23530264	0.025397487	0.65230076
cg10058598	-1.047004075	0.350987709	0.637456406	0.469006132	-2.232388883	0.025589272	0.654998618
cg27584469	-1.711745219	0.180550418	0.715402007	0.767491439	-2.230311808	0.02572675	0.656292864
cg20359650	2.159482599	8.666652362	1.206336336	0.969154402	2.228213165	0.025866304	0.657631172
cg01127586	-0.770423065	0.462817225	0.398535252	0.346065908	-2.226232195	0.025998633	0.65877743
cg03512439	-1.205030846	0.299682755	0.598050158	0.541605499	-2.224923579	0.026086369	0.65878987
cg21811592	-1.204917707	0.299716663	0.677950399	0.54204741	-2.222900959	0.026222479	0.6600198
cg07459438	-0.891434243	0.410067195	0.477062669	0.40162657	-2.219559931	0.026448655	0.661959448
cg01747155	-0.874737215	0.416971579	0.492915221	0.394172387	-2.219174263	0.026474871	0.661959448
cg01884384	-1.020106438	0.360556561	0.629008233	0.4602052	-2.216633881	0.02664812	0.662147546
cg05070565	-0.97579852	0.376891278	0.530762513	0.440244401	-2.216492743	0.026657774	0.662147546
cg05100479	-2.435471971	0.087556413	1.035382156	1.099576649	-2.214917871	0.026765702	0.662460509
cg00611101	-0.675401141	0.508952218	0.40809567	0.305093394	-2.213752096	0.026845837	0.662460509
cg02726808	1.402906847	4.067004961	0.635171197	0.635338284	2.208125785	0.027235506	0.667217873
cg24857545	-1.453761699	0.233689563	0.621834511	0.658536918	-2.207562945	0.027274755	0.667217873
cg24735671	-1.905710179	0.148716989	0.82520742	0.863426492	-2.207148145	0.027303711	0.667217873
cg22203323	1.444657696	4.240400388	0.722970959	0.655284719	2.204625949	0.027480353	0.667394468
cg23106251	-1.617088026	0.198475815	0.745570327	0.733532521	-2.204521245	0.027487708	0.667394468
cg19112757	2.565990613	13.01354337	1.190140779	1.170449744	2.192311652	0.028357011	0.676649053
cg02981877	-1.396930098	0.247355156	0.952281329	0.637458535	-2.191405434	0.028422466	0.676649053
cg06616051	-1.498779648	0.223402624	0.702239448	0.684088945	-2.190913417	0.028458059	0.676649053
cg22474124	-0.711570098	0.490872874	0.4875786	0.324962609	-2.189698379	0.028546119	0.676649053
cg03717635	-1.927771043	0.145472088	0.933595661	0.882174497	-2.185249119	0.028870586	0.676649053
cg05793108	-0.808399844	0.445570479	0.456631309	0.36995069	-2.185155658	0.028877436	0.676649053
cg16204757	-1.018018297	0.361310241	0.613480389	0.465884625	-2.185129628	0.028879343	0.676649053
cg12687215	-1.101664163	0.332317592	0.583138475	0.504194019	-2.185000458	0.028888813	0.676649053
cg20593767	1.905596819	6.723419096	0.897796175	0.872130865	2.184989541	0.028889613	0.676649053
cg17828255	-1.620235317	0.197852136	0.844609272	0.74155745	-2.18490869	0.028895542	0.676649053
cg15691129	2.849612259	17.28107996	1.725366868	1.304544095	2.184374043	0.028934774	0.676649053
cg26791257	-0.635290969	0.529781316	0.325355008	0.291069177	-2.182611622	0.029064423	0.676649053
cg27069588	-2.439765008	0.087181336	1.201724921	1.118197784	-2.181872513	0.029118943	0.676649053
cg15232885	-1.0487485	0.35037597	0.53984133	0.480677785	-2.181811876	0.02912342	0.676649053
cg21114800	-0.89374022	0.409122679	0.484119533	0.410682209	-2.176233109	0.029537834	0.682523655
cg02229344	2.162496363	8.69281101	0.916902847	0.993805174	2.175976157	0.029557043	0.682523655
cg21206555	-1.689753801	0.184564958	1.090698805	0.778920324	-2.169353848	0.03005583	0.691427337
cg15068728	-3.206031094	0.040517103	1.375071934	1.47892973	-2.167804886	0.030173535	0.691427337
cg12914043	-0.715624599	0.488886658	0.47717651	0.33022791	-2.16706274	0.030230071	0.691427337
cg17281810	-0.776139152	0.460179268	0.441680557	0.358323358	-2.166030025	0.030308893	0.691427337
cg00646659	-1.243507797	0.288370895	0.598791999	0.575592546	-2.160395934	0.030742032	0.694783208
cg08929402	-1.969234227	0.139563689	0.888785786	0.911806536	-2.159706198	0.030795421	0.694783208
cg24655012	-3.177823898	0.041676248	1.460072154	1.473856447	-2.156128505	0.031073632	0.694783208
cg01864032	-0.84837368	0.428110611	0.534711089	0.393581152	-2.155524154	0.031120841	0.694783208
cg22858728	2.024108291	7.569358273	1.115739638	0.939311946	2.154884008	0.031170912	0.694783208
cg08264124	-0.793381508	0.452312707	0.525833428	0.368539224	-2.152773592	0.031336477	0.694783208
cg10645377	-1.462223908	0.231720376	0.752061844	0.679281572	-2.152603527	0.031349851	0.694783208
cg00130498	1.732774332	5.65632468	0.928210957	0.804967521	2.152601546	0.031350007	0.694783208
cg00730224	1.623531945	5.070969108	0.909894919	0.754400431	2.152082474	0.031390859	0.694783208
cg18124706	-1.087496749	0.337059182	0.679908231	0.505455159	-2.151519732	0.0314352	0.694783208
cg22903370	-1.066721725	0.344134839	0.622992291	0.49589541	-2.151102237	0.031468131	0.694783208
cg14493612	1.767035452	5.85347471	0.848400344	0.822676965	2.147909237	0.031720966	0.696501763
cg11442732	1.534291802	4.638039718	0.666971067	0.714358411	2.147789932	0.031730447	0.696501763
cg09107157	1.585417014	4.881326533	0.736453999	0.738898313	2.145649794	0.03190093	0.698214258
cg06228453	1.673179657	5.329085553	0.899567369	0.780595069	2.143466855	0.03207563	0.700008904
cg22808564	1.312519458	3.715523032	0.742110923	0.613285464	2.140144408	0.032343098	0.700192319
cg02971064	-2.567531483	0.076724708	1.328520265	1.199739366	-2.140074383	0.032348756	0.700192319
cg26973074	1.484584692	4.413132223	0.701605691	0.693965176	2.139278372	0.03241313	0.700192319
cg07005924	-1.434957511	0.238125482	0.598076136	0.671118104	-2.138159441	0.032503805	0.700192319
cg00040923	1.132628179	3.103803139	0.616988561	0.52991707	2.137368735	0.032568012	0.700192319
cg02702444	-0.215065971	0.806488234	0.155811897	0.10066375	-2.13647883	0.032640405	0.700192319
cg16802801	-0.966110094	0.380560507	0.51184309	0.452884924	-2.133235274	0.032905431	0.701920359
cg07258624	-1.061765224	0.345844778	0.534148007	0.498700049	-2.129065813	0.033248816	0.701920359
cg01924982	-1.564435375	0.209206103	0.631658497	0.735021221	-2.128422052	0.033302106	0.701920359
cg15067665	2.335731809	10.33702189	1.244043793	1.097760661	2.127724094	0.033359966	0.701920359
cg25034591	-1.252557773	0.285772919	0.671714572	0.588768596	-2.127419469	0.033385246	0.701920359
cg04185841	-1.410821857	0.243942715	0.685090847	0.66410855	-2.124384421	0.033638012	0.701920359
cg18230356	1.196648679	3.309008769	0.725303998	0.563448954	2.12379253	0.033687496	0.701920359
cg06806679	-1.491037593	0.225138932	0.921878129	0.702162173	-2.123494614	0.033712426	0.701920359
cg18581963	-0.667952203	0.512757527	0.504919677	0.314614403	-2.123082085	0.033746974	0.701920359
cg09810925	-1.031360757	0.356521491	0.678073338	0.48587449	-2.122689664	0.033779866	0.701920359
cg22497867	-1.079798089	0.339664101	0.69664236	0.508963502	-2.121562912	0.03387446	0.701920359
cg10149996	-2.016124146	0.133170616	0.944304548	0.950476298	-2.12117246	0.033907292	0.701920359
cg06959635	1.271026346	3.564509105	0.601621187	0.599283581	2.120909676	0.033929404	0.701920359
cg01483252	-0.903000351	0.405351636	0.484434825	0.426902769	-2.115236575	0.034409789	0.707718992
cg25220716	1.305764545	3.690509578	0.71340801	0.617339213	2.115149204	0.034417233	0.707718992
cg01823238	-2.30910849	0.099349783	1.094677238	1.092461314	-2.113675295	0.03454301	0.707718992
cg17733714	-1.379826842	0.25162212	0.946417459	0.652959521	-2.113188945	0.034584599	0.707718992
cg13108472	-1.629258602	0.19607489	0.754766798	0.771648382	-2.11140027	0.034737922	0.708654613
cg07648454	3.264607292	26.16983186	1.715413434	1.548030268	2.108878204	0.034955096	0.708654613
cg00935924	1.302061587	3.676869044	0.768754874	0.617553978	2.108417454	0.034994896	0.708654613
cg00401265	-0.898261894	0.407276935	0.582455866	0.426231452	-2.107450989	0.035078506	0.708654613
cg11170680	-1.831729017	0.16013645	0.951086552	0.87001347	-2.105403054	0.035256238	0.708654613
cg20469935	-1.928402996	0.145380186	0.91840466	0.918093067	-2.100443915	0.035689809	0.708654613
cg25258879	1.359156522	3.892908334	0.778029931	0.647106674	2.100359303	0.035697246	0.708654613
cg23360700	2.501187087	12.19696422	1.319968874	1.191491709	2.099206455	0.035798705	0.708654613
cg08817443	2.216676935	9.176785086	1.150815695	1.056287476	2.098554593	0.035856183	0.708654613
cg23733328	-1.427430195	0.23992469	0.79120514	0.680264215	-2.098346735	0.035874527	0.708654613
cg07256643	1.248446042	3.484923324	0.683442285	0.595600725	2.096112362	0.036072225	0.708654613
cg04297329	-1.227592157	0.29299722	0.608450017	0.58600583	-2.094846321	0.036184656	0.708654613
cg01301326	-0.953524376	0.385380402	0.464877545	0.455192877	-2.094769983	0.036191445	0.708654613
cg03991766	-1.040149985	0.353401673	0.468972286	0.49663741	-2.094385089	0.03622569	0.708654613
cg09146129	0.928298234	2.530199703	0.603781151	0.443271023	2.094200132	0.036242156	0.708654613
cg17499479	-0.618088241	0.538973841	0.359075777	0.295188853	-2.093873921	0.036271213	0.708654613
cg05835547	-1.370543207	0.253968964	0.803489081	0.654616133	-2.09365938	0.036290334	0.708654613
cg14783837	-0.746398688	0.474070759	0.532887912	0.357223806	-2.089442742	0.036667887	0.708654613
cg23356769	2.393142201	10.94784027	1.48517794	1.145722661	2.088762214	0.036729133	0.708654613
cg19321437	1.992481558	7.333710225	0.987295411	0.953945787	2.088673785	0.036737098	0.708654613
cg10794473	-1.054336263	0.348423612	0.542282051	0.504861394	-2.088367768	0.036764673	0.708654613
cg20129827	0.805500632	2.23781654	0.423056831	0.385932119	2.087156245	0.036874013	0.708654613
cg16796107	-1.297016189	0.273346191	0.846520901	0.621961192	-2.085365143	0.037036168	0.708654613
cg00279797	-1.184557698	0.305881441	0.614860922	0.568352506	-2.084195435	0.037142394	0.708654613
cg20514061	2.237681149	9.371574791	1.235093099	1.073815261	2.083860446	0.037172863	0.708654613
cg18491397	2.339105467	10.37195435	1.056106555	1.12384557	2.081340648	0.037402737	0.708654613
cg13326840	-2.790776187	0.061373558	1.336619522	1.34168786	-2.080048774	0.037521059	0.708654613
cg09996779	2.014500613	7.496982547	0.921536959	0.96868019	2.079634366	0.037559082	0.708654613
cg26376518	-0.758718473	0.468266138	0.437670771	0.364889116	-2.079312428	0.037588644	0.708654613
cg08867430	1.786663933	5.969504545	0.973629301	0.859422403	2.07891245	0.037625398	0.708654613
cg25988710	1.229275437	3.418751537	0.861707799	0.591601775	2.077876519	0.037720734	0.708654613
cg00817885	1.188300304	3.281498913	0.612655382	0.572101172	2.077080702	0.037794111	0.708654613
cg07382899	-1.079616401	0.339725819	0.475416358	0.519820836	-2.076900977	0.0378107	0.708654613
cg13918312	1.766690184	5.851454039	0.943700643	0.850973049	2.076082416	0.037886329	0.708654613
cg08279496	-1.576253039	0.206748327	0.695460244	0.759357487	-2.075772039	0.03791504	0.708654613
cg16523424	1.033196198	2.81003292	0.530659977	0.498242416	2.073681735	0.038108879	0.710322451
cg11184796	1.247169671	3.480478106	0.718649285	0.601688284	2.072783705	0.038192414	0.710322451
cg04535803	-1.691729597	0.184200655	0.755797953	0.818870023	-2.065931771	0.038834922	0.717883178
cg21772629	-1.344477378	0.260675907	0.66922678	0.651810217	-2.062682271	0.039142825	0.717883178
cg02634083	2.83206055	16.98041379	1.36945546	1.374715334	2.060106903	0.039388322	0.717883178
cg22688927	-3.182622324	0.041476747	1.706156781	1.5452489	-2.059617919	0.039435082	0.717883178
cg19127840	-1.585499296	0.204845489	0.786537471	0.770311416	-2.058257561	0.039565416	0.717883178
cg03810476	-0.938864981	0.391071457	0.518103319	0.456275777	-2.057670004	0.039621822	0.717883178
cg08784874	3.406586797	30.16211892	1.419081134	1.65813084	2.054474058	0.039929832	0.717883178
cg21910941	1.652686001	5.220984582	1.001849298	0.805556761	2.051607138	0.040207858	0.717883178
cg27480179	1.755802176	5.788088948	0.920513273	0.856330339	2.050379504	0.040327412	0.717883178
cg01589255	1.520698863	4.575421673	0.889896504	0.742779094	2.047309727	0.040627683	0.717883178
cg01081720	2.245632723	9.446390615	1.168021987	1.096932902	2.047192421	0.040639195	0.717883178
cg05878968	-2.306697749	0.099589579	0.962141358	1.127254834	-2.046296613	0.040727197	0.717883178
cg05915658	1.261830778	3.531881664	0.703381759	0.616687657	2.046142426	0.04074236	0.717883178
cg14470409	-1.019942561	0.360615653	0.590868974	0.498490691	-2.046061399	0.04075033	0.717883178
cg23530721	0.967519186	2.63140832	0.615008198	0.473044155	2.045304178	0.040824879	0.717883178
cg07192043	1.27953967	3.594984464	0.936886523	0.625897262	2.044328595	0.040921096	0.717883178
cg22569587	-0.60276216	0.547297822	0.303815219	0.294998496	-2.043271981	0.041025522	0.717883178
cg02814558	1.954601976	7.061107977	0.822546641	0.956705304	2.04305544	0.04104695	0.717883178
cg14542503	-1.305157585	0.271129806	0.653673935	0.639372369	-2.041310585	0.041219966	0.717883178
cg03718079	-0.596806318	0.550567168	0.462450441	0.292457732	-2.040658369	0.041284796	0.717883178
cg26486069	1.533234434	4.633138191	0.877819116	0.751400432	2.040502464	0.041300306	0.717883178
cg13861342	1.768001608	5.859132813	0.834083927	0.866802499	2.039682176	0.041381991	0.717883178
cg01321830	-1.088097948	0.336856604	0.559108677	0.533519533	-2.039471622	0.041402981	0.717883178
cg03003036	-1.056767457	0.347577556	0.585399247	0.518505921	-2.03810104	0.041539829	0.717883178
cg19723367	-1.542813922	0.213778698	0.66234211	0.757257474	-2.037370346	0.041612943	0.717883178
cg24770201	1.522488335	4.58361659	0.675874869	0.747857002	2.035801403	0.041770301	0.717883178
cg17397814	0.960207617	2.612238763	0.579104519	0.471689801	2.035676022	0.041782898	0.717883178
cg24392532	-1.072656463	0.342098537	0.449234128	0.527041003	-2.035242906	0.041826438	0.717883178
cg18406314	1.257381247	3.516201358	0.682022189	0.618115915	2.034215939	0.041929828	0.717883178
cg25523185	-1.94184769	0.143438675	1.043753025	0.955344354	-2.032615447	0.04209139	0.717883178
cg20842729	2.097591509	8.146525429	1.454050663	1.032055684	2.032440247	0.042109107	0.717883178
cg21308826	2.44825755	11.56817219	1.509474873	1.204922878	2.031879047	0.042165902	0.717883178
cg06122016	1.652771222	5.221429535	0.899924919	0.813700905	2.031177811	0.04223696	0.717883178
cg17337021	-0.794066669	0.452002906	0.509816676	0.391171551	-2.0299704	0.042359548	0.717883178
cg21142188	2.183978886	8.881574819	1.093355959	1.07624541	2.02925733	0.042432087	0.717883178
cg10162698	1.870065851	6.488723677	1.071454936	0.922283752	2.027646965	0.042596292	0.717883178
cg22249566	-1.08529633	0.33780167	0.584237644	0.535514091	-2.026643832	0.042698851	0.717883178
cg09121987	-0.712659117	0.490338595	0.526980916	0.351756169	-2.026003178	0.042764459	0.717883178
cg12623328	1.577201333	4.841387403	0.921062349	0.779609189	2.023066627	0.043066279	0.717883178
cg17917970	1.690409028	5.42169788	0.857077043	0.83562448	2.022929043	0.043080464	0.717883178
cg00854925	-1.085420839	0.337759614	0.566563834	0.53661917	-2.022702319	0.043103848	0.717883178
cg10418630	-1.290080034	0.275248753	0.736723753	0.638275734	-2.021195486	0.043259533	0.717883178
cg14176959	1.686405454	5.400035104	0.890918811	0.834401251	2.021096508	0.043269776	0.717883178
cg22069441	1.040722178	2.831260951	0.677048096	0.514986973	2.02087088	0.043293133	0.717883178
cg00466309	2.499699062	12.17882834	1.381227374	1.238278708	2.018688561	0.0435196	0.717883178
cg04740028	2.075261721	7.966631223	1.118207176	1.028312213	2.018124161	0.043578332	0.717883178
cg18525817	-1.258330498	0.284127983	0.684372366	0.623754752	-2.017348156	0.043659194	0.717883178
cg05045028	2.778436007	16.09383061	1.358024753	1.378256544	2.015906268	0.043809778	0.717883178
cg19168249	1.772706878	5.886766574	1.140133284	0.879863863	2.014751319	0.043930712	0.717883178
cg03369828	1.484452644	4.412549516	0.911536981	0.736950238	2.014318697	0.043976084	0.717883178
cg01477427	1.418738624	4.131905267	0.65151355	0.704521674	2.013761501	0.044034579	0.717883178
cg04710661	-2.203357899	0.110431717	1.143962258	1.094309124	-2.013469366	0.044065275	0.717883178
cg22324667	-1.14541873	0.318090696	0.621931716	0.569027491	-2.012940935	0.044120843	0.717883178
cg26778358	2.352818188	10.51516171	1.169600111	1.170224727	2.010569537	0.044370944	0.717883178
cg25493146	-1.187926713	0.304852656	0.855791325	0.590877898	-2.010443642	0.044384255	0.717883178
cg24880787	-0.450940724	0.637028602	0.376206089	0.224349951	-2.009988067	0.044432452	0.717883178
cg16590821	2.503718564	12.22787968	1.263400331	1.246477143	2.00863576	0.044575776	0.717883178
cg04812084	1.226756771	3.410151678	0.724264292	0.611039891	2.007654147	0.044680056	0.717883178
cg06464066	-0.594266852	0.551967091	0.448393615	0.29603591	-2.007414749	0.04470552	0.717883178
cg14773858	1.514587238	4.547543685	0.896305571	0.754713681	2.006836866	0.044767036	0.717883178
cg25831435	1.778118079	5.91870739	0.874176417	0.886449232	2.005888229	0.044868174	0.717883178
cg16832551	-1.736251645	0.176179548	0.958963207	0.865580079	-2.005882168	0.044868821	0.717883178
cg23318169	1.32159237	3.749387036	0.600540795	0.659149389	2.00499673	0.044963397	0.717883178
cg19406003	-1.247401601	0.287250219	0.78370881	0.622193368	-2.004845542	0.044979562	0.717883178
cg17604239	1.510499422	4.528992108	0.587913604	0.753482219	2.00469153	0.044996035	0.717883178
cg19059427	1.680978453	5.370808486	1.183423531	0.838564167	2.004591323	0.045006755	0.717883178
cg00261039	-1.280698434	0.277843178	0.673584867	0.639480632	-2.002716533	0.045207723	0.717883178
cg22617367	-1.10889071	0.32992474	0.56723806	0.553869536	-2.00207926	0.045276208	0.717883178
cg22848793	1.23273675	3.43060541	0.629163364	0.615736206	2.002053376	0.045278991	0.717883178
cg00148031	-1.377163095	0.252293271	0.644281665	0.687897965	-2.001987453	0.045286081	0.717883178
cg06448666	-1.187724366	0.304914349	0.590597405	0.59384548	-2.000056254	0.04549419	0.717883178
cg23245497	-1.016809987	0.361747079	0.527050278	0.508549047	-1.999433475	0.045561473	0.717883178
cg23486773	1.619756286	5.051858959	0.901657872	0.810335057	1.998872285	0.045622174	0.717883178
cg06375559	-2.554411148	0.077737995	1.05608159	1.277997243	-1.998761079	0.045634211	0.717883178
cg04027312	-0.656550554	0.518637264	0.485316273	0.328773831	-1.996967187	0.045828748	0.718855803
cg13661446	1.477502292	4.381987077	0.743379022	0.74006979	1.996436433	0.045886438	0.718855803
cg11236246	0.781088307	2.18384767	0.520776197	0.391819125	1.993492039	0.046207594	0.721879865
cg25874079	-0.87533683	0.416721632	0.707877307	0.439384093	-1.992190531	0.046350157	0.721879865
cg24508310	-3.031392309	0.048248415	1.934917741	1.522045574	-1.991656728	0.046408735	0.721879865
cg11458217	2.320084596	10.17653516	1.281150472	1.16568743	1.990314501	0.046556302	0.721879865
cg06334238	1.025192521	2.787632087	0.793178865	0.515098511	1.990284383	0.046559617	0.721879865
cg14970569	1.491815864	4.445160003	0.835803735	0.749905176	1.989339335	0.046663761	0.721879865
cg27483305	1.500777389	4.485174439	0.794464783	0.754701783	1.988570084	0.046748676	0.721879865
cg14295696	-1.500919081	0.22292518	1.070624323	0.755966562	-1.985430515	0.047096594	0.722374132
cg12064531	2.58672954	13.28624833	1.534120738	1.303469914	1.984495009	0.047200684	0.722374132
cg05836475	-1.522096166	0.218253911	0.737015937	0.766998995	-1.98448261	0.047202065	0.722374132
cg12230162	0.708261403	2.030458041	0.350468642	0.356919757	1.98437153	0.047214437	0.722374132
cg09336260	-0.712009244	0.490657356	0.472448555	0.358880778	-1.983971521	0.047259015	0.722374132
cg13012525	-1.248013386	0.287074537	0.78918012	0.62987432	-1.981368895	0.047549919	0.725352405
cg08062822	-1.093040428	0.335195804	0.522422807	0.552610988	-1.977956377	0.047933628	0.729731502
cg26297738	-0.625726452	0.534872728	0.429730665	0.316928469	-1.974345989	0.048342415	0.734441781
cg20344426	1.590738438	4.907371378	0.938465659	0.806383982	1.972681096	0.048531907	0.734441781
cg25905965	-1.20627771	0.299309324	0.669996429	0.611499422	-1.972655519	0.048534823	0.734441781
cg19997062	-0.72709763	0.4833097	0.407416791	0.368815592	-1.97143951	0.048673626	0.734830665
cg16975981	-0.986303652	0.372952709	0.727818986	0.500515751	-1.970574653	0.048772548	0.734830665
cg16104517	0.592376247	1.808280235	0.357787057	0.300742064	1.96971531	0.048871007	0.734830665
cg26800155	-1.220390039	0.295115038	0.778423244	0.619792886	-1.969028793	0.048949785	0.734830665
cg00939965	-1.546020101	0.213094382	0.829597233	0.786059158	-1.966798664	0.049206427	0.735083455
cg10428230	-1.068779209	0.343427515	0.597909312	0.543688262	-1.965794158	0.049322393	0.735083455
cg21768287	1.861317231	6.432203893	1.116683617	0.947002061	1.965483823	0.049358266	0.735083455
cg12324831	-0.946709992	0.3880155	0.576218127	0.481995756	-1.964145909	0.049513174	0.735083455
cg25445853	-1.721151121	0.17886014	0.703091901	0.876972884	-1.962604719	0.049692122	0.735083455
cg27124447	-1.092595904	0.33534484	0.64763087	0.556890581	-1.961957952	0.04976738	0.735083455
cg26308359	1.838958783	6.289985608	1.016856295	0.9375048	1.961545991	0.049815366	0.735083455
cg12064213	-0.7377361	0.478195277	0.448503935	0.376154691	-1.96125721	0.049849026	0.735083455
cg17868752	0.491835459	1.635315021	0.29525239	0.250864628	1.960561209	0.049930231	0.735083455
cg24149658	0.746187079	2.108943433	0.562156675	0.38061515	1.960476556	0.049940116	0.735083455
cg09835024	-0.508036019	0.6016761	0.368233794	0.259458571	-1.958062193	0.050222715	0.736858451
cg00920537	-1.102813906	0.331935732	0.598936173	0.563591313	-1.956761718	0.05037549	0.736858451
cg04653706	1.205599036	3.338758516	0.778681124	0.616318772	1.956129021	0.050449957	0.736858451
cg03577944	-0.690410255	0.501370337	0.414770913	0.353067934	-1.955460095	0.050528789	0.736858451
cg11146367	-1.44332996	0.236140111	0.741278538	0.738777046	-1.953674614	0.05073971	0.736858451
cg01110765	-0.830128082	0.43599344	0.399728916	0.425330777	-1.951723524	0.050971038	0.736858451
cg22673121	-1.095237605	0.334460128	0.497073255	0.561282501	-1.951312581	0.051019873	0.736858451
cg06172119	1.519574795	4.570281474	1.041380318	0.778901747	1.95091974	0.051066594	0.736858451
cg24052239	2.320265067	10.1783719	1.270272911	1.189854283	1.950041362	0.051171189	0.736858451
cg27084087	-1.638235713	0.194322581	0.750918983	0.840144682	-1.949944752	0.051182704	0.736858451
cg00279529	1.587399667	4.891014111	1.035361297	0.814122948	1.949827936	0.051196631	0.736858451
cg24432916	0.950120794	2.586022016	0.519807223	0.487723	1.948074612	0.051406036	0.736858451
cg25536960	-0.939351542	0.390881223	0.551549211	0.482255762	-1.94782855	0.051435481	0.736858451
cg14506716	1.709699145	5.527298315	0.821063527	0.877802762	1.947703083	0.051450501	0.736858451
cg02148711	3.143213378	23.17822773	2.012374303	1.614730372	1.946587141	0.051584252	0.736858451
cg06162422	-1.002319511	0.36702713	0.678082994	0.516108876	-1.942069897	0.052128639	0.736858451
cg17391028	2.022273968	7.555486346	0.829045123	1.041318745	1.942031657	0.052133268	0.736858451
cg13823441	-1.184589972	0.30587157	0.514135192	0.61008838	-1.941669454	0.052177129	0.736858451
cg02529390	1.736588982	5.67794279	1.092974722	0.894877769	1.940587913	0.052308281	0.736858451
cg08867267	-1.141074116	0.319475683	0.694032192	0.588019608	-1.940537527	0.052314398	0.736858451
cg17340957	0.957909334	2.606241993	0.580999881	0.493797717	1.939882065	0.052394024	0.736858451
cg10593416	0.991900989	2.696355345	0.441282859	0.511379156	1.939658622	0.052421191	0.736858451
cg20522855	1.706565129	5.51000279	0.938171286	0.880247794	1.93873264	0.052533902	0.736858451
cg12653105	2.223285771	9.237633804	1.53905771	1.147220635	1.937975751	0.052626181	0.736858451
cg16917996	-0.712594929	0.49037007	0.435819655	0.368017714	-1.936306058	0.052830227	0.736858451
cg12440269	1.219522997	3.38557242	0.725806722	0.630106496	1.935423622	0.052938333	0.736858451
cg05680973	-1.028049382	0.357704024	0.595997755	0.531419236	-1.934535509	0.053047321	0.736858451
cg25626441	0.976888439	2.656178508	0.584590061	0.504978091	1.934516478	0.053049658	0.736858451
cg05826817	1.105650076	3.021187832	0.620109379	0.571602624	1.934298461	0.053076442	0.736858451
cg20002326	1.490565569	4.439605712	0.856790826	0.771148828	1.93291556	0.053246601	0.736858451
cg13536258	-1.123261687	0.325217306	0.664459408	0.581132387	-1.932884337	0.053250448	0.736858451
cg06981242	-0.853367786	0.425977911	0.504689396	0.441633215	-1.932299831	0.053322509	0.736858451
cg17634825	2.048773015	7.758375853	1.271552432	1.060482343	1.931925626	0.053368686	0.736858451
cg26924177	2.250254533	9.49015109	1.207927309	1.165039561	1.931483366	0.053423304	0.736858451
cg19885926	-0.839487734	0.431931731	0.524193369	0.435175551	-1.929078349	0.053721136	0.736858451
cg03273606	-0.573345456	0.56363666	0.467450367	0.297244054	-1.928871069	0.05374687	0.736858451
cg04336572	-0.947706488	0.387629036	0.558712675	0.491365485	-1.928720102	0.053765619	0.736858451
cg16697940	0.941633789	2.564167306	0.524900828	0.488223618	1.928693645	0.053768906	0.736858451
cg12251508	-1.336859772	0.262669216	0.650870041	0.694326128	-1.925406114	0.054178571	0.737214445
cg06793890	-1.03095984	0.356664455	0.631075207	0.53553322	-1.925109035	0.054215719	0.737214445
cg04402371	0.886821281	2.427401349	0.568091678	0.460929881	1.923983059	0.054356707	0.737214445
cg25422517	-1.498249956	0.22352099	0.715338903	0.778738126	-1.923945813	0.054361376	0.737214445
cg25576048	2.238373561	9.378066029	1.297919085	1.163586069	1.923685425	0.054394026	0.737214445
cg11395386	-1.072603609	0.342116619	0.700827172	0.557849401	-1.922747623	0.054511753	0.737214445
cg05563347	0.749407273	2.115745585	0.514315722	0.389947695	1.921814852	0.054629059	0.737214445
cg01375263	0.834813284	2.304383743	0.48785721	0.434487457	1.921374878	0.054684463	0.737214445
cg10465607	1.401755949	4.062326946	0.871868242	0.729648928	1.921137542	0.05471437	0.737214445
cg24665612	1.941639737	6.970170851	1.086537429	1.011977158	1.918659647	0.055027422	0.737214445
cg10710494	1.68609122	5.398338496	0.759438509	0.879030006	1.918127036	0.055094905	0.737214445
cg13204040	-1.192279287	0.303528646	0.612098518	0.621748247	-1.917623881	0.05515872	0.737214445
cg10978544	2.012742148	7.483810954	1.1228892	1.049872191	1.917130642	0.055221337	0.737214445
cg12030973	-0.780603044	0.458129656	0.587948137	0.407388547	-1.916114356	0.055350541	0.737214445
cg22691634	-0.811350952	0.44425749	0.450192731	0.423445726	-1.916068346	0.055356397	0.737214445
cg26419091	1.893706328	6.643947755	1.298744965	0.989162491	1.914454244	0.05556214	0.737214445
cg01345087	-0.811462195	0.444208072	0.512538785	0.423996083	-1.913843613	0.055640141	0.737214445
cg06444329	1.38844932	4.008629129	0.829411676	0.726099182	1.912203393	0.055850111	0.737214445
cg17878899	0.779727617	2.180878151	0.4359777	0.407788522	1.912088192	0.055864883	0.737214445
cg03122511	1.878004806	6.540442387	0.931643685	0.983088536	1.910310961	0.056093187	0.737214445
cg02156782	-0.74662626	0.473962886	0.548423168	0.391242045	-1.908348729	0.056346159	0.737214445
cg14868996	-1.224862969	0.293797957	0.649553492	0.641948719	-1.908038653	0.056386221	0.737214445
cg15757320	-0.650418836	0.521827171	0.471149682	0.341002914	-1.907370313	0.056472651	0.737214445
cg26793903	-0.489888407	0.612694763	0.320166581	0.257003059	-1.906157882	0.056629725	0.737214445
cg04039555	-0.539676471	0.582936819	0.375247693	0.283208019	-1.905583298	0.056704291	0.737214445
cg14772836	0.468445636	1.597509152	0.29589301	0.24588877	1.905111962	0.056765519	0.737214445
cg16215037	2.08743111	8.064172562	1.162919771	1.097490589	1.902003653	0.057170677	0.737214445
cg05655041	1.412780008	4.107358037	0.844256643	0.743022725	1.901395422	0.057250239	0.737214445
cg16318983	-0.600667166	0.54844561	0.449369937	0.315915156	-1.901355961	0.057255404	0.737214445
cg05293502	0.851668273	2.34355328	0.591137361	0.448255535	1.899961532	0.057438168	0.737214445
cg16561743	-1.009813327	0.364286976	0.622661062	0.531768033	-1.898973358	0.057567979	0.737214445
cg15840039	-1.122955928	0.325316759	0.645245465	0.591366362	-1.89891749	0.057575325	0.737214445
cg00404599	-1.866469143	0.154668812	0.854502274	0.984452139	-1.895947064	0.057967045	0.737214445
cg03765359	-0.778296185	0.459187716	0.611460963	0.410554135	-1.89572122	0.057996918	0.737214445
cg23851088	-1.172247473	0.309670183	0.671446509	0.618396331	-1.895624885	0.058009664	0.737214445
cg06481089	-0.97449494	0.377382906	0.757441943	0.514129302	-1.89542774	0.058035757	0.737214445
cg13825930	0.342827518	1.408925727	0.239457513	0.180902744	1.895092967	0.058080086	0.737214445
cg17291758	-0.808199477	0.445659765	0.450770302	0.426522268	-1.894858808	0.05811111	0.737214445
cg00409000	1.112216211	3.04109063	0.637434083	0.58705173	1.894579563	0.058148124	0.737214445
cg08750326	-1.346689951	0.26009978	0.727084395	0.71083786	-1.894510729	0.058157252	0.737214445
cg14338025	-1.99663826	0.135791011	1.232712975	1.054196179	-1.893991174	0.058226181	0.737214445
cg07573912	-0.975767068	0.376903132	0.454435955	0.515243366	-1.893798411	0.058251773	0.737214445
cg05114100	0.615273244	1.850162076	0.387116714	0.324899684	1.893732969	0.058260463	0.737214445
cg05272837	-0.822338422	0.439402943	0.497858322	0.434597763	-1.892182824	0.058466626	0.737214445
cg05223760	1.414264491	4.113459865	0.842459411	0.747502766	1.891985628	0.058492896	0.737214445
cg06297686	4.348659625	77.37468226	2.370143801	2.298464864	1.891984381	0.058493062	0.737214445
cg05559881	1.001535906	2.722460063	0.577896923	0.529499274	1.891477393	0.058560646	0.737214445
cg05096434	-0.806026743	0.446629118	0.439198289	0.426242251	-1.891006209	0.058623515	0.737214445
cg13185972	-1.65742826	0.190628597	1.094450437	0.877177873	-1.889500762	0.058824761	0.737214445
cg06295352	-0.699872353	0.496648695	0.387186998	0.370651687	-1.888221145	0.058996268	0.737214445
cg19514407	1.811333606	6.118601795	1.144261784	0.95933242	1.888118828	0.05901	0.737214445
cg13189687	-0.672879774	0.510237093	0.443173336	0.356377026	-1.888112097	0.059010903	0.737214445
cg21797452	1.167460879	3.213821988	0.882123582	0.618938191	1.886231768	0.059263729	0.737214445
cg21918369	0.813693533	2.256226061	0.505023475	0.431429659	1.886039859	0.059289584	0.737214445
cg10701490	0.750500745	2.11806036	0.50153437	0.397951302	1.885911021	0.059306946	0.737214445
cg05462236	-0.891209253	0.410159466	0.646099306	0.472628113	-1.885645879	0.059342691	0.737214445
cg03753451	-1.044232198	0.351961953	0.626885796	0.553817003	-1.88551849	0.059359871	0.737214445
cg10647025	-0.652436944	0.520775129	0.517564202	0.346344404	-1.883780813	0.05959463	0.737913634
cg00147819	1.056839581	2.877263246	0.507759816	0.561095099	1.88353023	0.059628547	0.737913634
cg13933773	-0.952466069	0.385788468	0.448877282	0.505841507	-1.882933796	0.059709341	0.737913634
cg21489722	1.24225645	3.463419687	0.709287345	0.660627352	1.880419342	0.06005095	0.739950073
cg15481878	2.804974772	16.52665896	1.252805191	1.491786734	1.880278667	0.060070109	0.739950073
cg06180047	-1.375844138	0.252626254	0.73899346	0.732199892	-1.879055368	0.060236933	0.740636063
cg18476633	-1.046459039	0.351179061	0.553419824	0.557281233	-1.877793433	0.060409429	0.740636063
cg07862274	1.42913954	4.175105136	0.907344896	0.761808246	1.87598329	0.060657574	0.740636063
cg14701129	1.826167349	6.210040073	1.105298189	0.973500005	1.875878109	0.060672019	0.740636063
cg26937310	-1.014086142	0.362733765	0.46891058	0.541537997	-1.872603858	0.061123108	0.740636063
cg14825116	-0.452142561	0.636263457	0.293069175	0.241562476	-1.871741705	0.061242347	0.740636063
cg19523692	-0.744978844	0.474744344	0.445707758	0.398059463	-1.871526525	0.061272137	0.740636063
cg26557308	0.672643665	1.959410505	0.372354856	0.35942833	1.8714264	0.061286003	0.740636063
cg11707753	1.44842806	4.256418418	0.883221817	0.774246886	1.87075736	0.06137872	0.740636063
cg24783935	0.749777287	2.116528586	0.483280517	0.401470394	1.867578031	0.061820911	0.740636063
cg13988146	-1.432589102	0.238690128	0.948460164	0.76724146	-1.867194587	0.061874419	0.740636063
cg24787889	-1.906229939	0.148639712	1.008867332	1.02096771	-1.867081515	0.061890205	0.740636063
cg07112779	-1.139430163	0.320001318	0.56566037	0.610319102	-1.866941671	0.061909734	0.740636063
cg22045077	-0.950847887	0.38641325	0.646441463	0.509444991	-1.866438779	0.061980002	0.740636063
cg24381372	-1.111402183	0.329097183	0.801193604	0.59551466	-1.866288537	0.062001008	0.740636063
cg19750917	-2.105027923	0.121842272	1.143921638	1.127941052	-1.866257036	0.062005413	0.740636063
cg00016522	2.336969254	10.3498213	1.056330312	1.252732302	1.865497721	0.062111671	0.740636063
cg26540943	1.98473953	7.277151662	1.345931208	1.064025315	1.865312322	0.062137639	0.740636063
cg04077363	-0.69236143	0.50039303	0.487975018	0.371381293	-1.864287307	0.062281368	0.740636063
cg22495120	1.400627637	4.057745958	0.907999148	0.751515543	1.863737417	0.062358588	0.740636063
cg11450947	1.075776195	2.93226803	0.560315514	0.577332297	1.86335703	0.062412051	0.740636063
cg13940798	1.411912571	4.103796704	0.876612804	0.757776926	1.863229826	0.062429938	0.740636063
cg07601068	-1.423104075	0.240964882	0.89180401	0.763826505	-1.863124761	0.062444715	0.740636063
cg05943755	-1.89720226	0.149987659	0.902001057	1.018426925	-1.8628752	0.062479827	0.740636063
cg15923127	-1.867845203	0.154456125	1.018050311	1.003292039	-1.86171636	0.062643081	0.740675846
cg01563671	0.858890545	2.360540326	0.55556296	0.46159317	1.860708955	0.062785289	0.740675846
cg11721498	1.623604992	5.071339539	0.853388176	0.872744831	1.860343292	0.062836972	0.740675846
cg24266622	1.246749476	3.479015932	0.671057686	0.670998933	1.858049862	0.063161934	0.740675846
cg23549061	0.712752532	2.039597596	0.437887724	0.38378168	1.85718227	0.063285227	0.740675846
cg25896901	0.807979518	2.243370715	0.586936973	0.435136541	1.856841341	0.06333373	0.740675846
cg15259889	0.812721807	2.254034693	0.572938617	0.437765176	1.856524575	0.063378824	0.740675846
cg03010388	-1.202543514	0.300429094	0.746935155	0.64784084	-1.856232952	0.063420361	0.740675846
cg11031647	0.700657411	2.015077006	0.432898203	0.377536079	1.85586875	0.063472268	0.740675846
cg09875833	-0.64840975	0.52287662	0.40119142	0.349435442	-1.855592398	0.063511678	0.740675846
cg08435532	-1.195904852	0.302430176	0.753815267	0.644688513	-1.855011883	0.06359453	0.740675846
cg18828303	1.748339801	5.745056816	0.97185458	0.942980616	1.854056989	0.063731007	0.740675846
cg20816612	-1.167935726	0.311008285	0.827443151	0.630222051	-1.853213046	0.063851829	0.740675846
cg01963147	-1.018761425	0.361041841	0.637994314	0.549797867	-1.852974494	0.063886015	0.740675846
cg27221747	2.302198842	9.996138238	1.405492957	1.242974587	1.852168875	0.064001577	0.740675846
cg11901680	-0.829771614	0.436148885	0.587327359	0.448085969	-1.851813425	0.064052619	0.740675846
cg25857333	-1.044523015	0.351859611	0.555103642	0.564637403	-1.849900502	0.064327891	0.742462052
cg11469866	0.934952048	2.547091318	0.544975476	0.505550389	1.849374601	0.06440374	0.742462052
cg19481013	-0.708685956	0.492290664	0.465868274	0.3836395	-1.847270566	0.064707937	0.74382601
cg25647989	-0.947928178	0.387543113	0.648136219	0.513359275	-1.846520018	0.064816735	0.74382601
cg04522721	1.727982038	5.629282763	1.048959533	0.935807596	1.846514226	0.064817576	0.74382601
cg10164191	-1.258260825	0.28414778	0.65468372	0.681778494	-1.845556638	0.064956608	0.744290354
cg14533874	1.451417169	4.269160351	1.292387449	0.787342001	1.843439277	0.0652649	0.744941839
cg05012785	-2.908688161	0.05454724	1.682456778	1.577915863	-1.843373419	0.065274508	0.744941839
cg05605944	-1.092816874	0.335270747	0.631585298	0.592912287	-1.843134133	0.065309429	0.744941839
cg15813702	-1.181153692	0.306924438	0.698897833	0.64141283	-1.841487473	0.065550155	0.746559907
cg23708288	1.489188576	4.433496612	0.788639461	0.809600442	1.839411762	0.065854645	0.748898233
cg08457610	1.28808023	3.625819131	0.760366804	0.700528415	1.838726599	0.065955409	0.748916231
cg11166197	-3.041638356	0.047756583	1.351345476	1.655221296	-1.837602237	0.066121039	0.749669617
cg19023309	0.896956643	2.452129039	0.479898587	0.4883497	1.836709724	0.066252759	0.750036856
cg00719224	-1.223035479	0.294335361	0.694290909	0.666315381	-1.835520405	0.066428619	0.750344379
cg00473051	-0.850211768	0.427324429	0.534575695	0.463437082	-1.83457863	0.066568148	0.750344379
cg22134140	-1.279068483	0.278296418	0.71292443	0.697578158	-1.833584479	0.066715698	0.750344379
cg20584415	-0.771678537	0.462236536	0.440436449	0.421084338	-1.832598526	0.066862298	0.750344379
cg00078867	1.354229909	3.873776646	0.957586158	0.739609843	1.831005796	0.067099678	0.750344379
cg10627583	-0.730486829	0.48167444	0.464411083	0.399047742	-1.830575024	0.067163999	0.750344379
cg01348758	-1.182816638	0.306414463	0.593588631	0.646179169	-1.830477821	0.06717852	0.750344379
cg16984885	1.504714314	4.502867042	0.746344815	0.822062282	1.830414005	0.067188055	0.750344379
cg16934986	-0.717505209	0.487968117	0.583384778	0.392236945	-1.829264732	0.067359959	0.750344379
cg05555050	-1.649032888	0.192235732	0.740136635	0.902052146	-1.828090422	0.067535982	0.750344379
cg08814772	1.752340325	5.768086087	0.924871906	0.958632337	1.827958704	0.06755575	0.750344379
cg00745293	-1.049062745	0.350265884	0.681154961	0.573993884	-1.827654919	0.067601358	0.750344379
cg01819787	2.591416835	13.34867108	1.498252477	1.419544741	1.825526706	0.067921585	0.750344379
cg01134497	0.829440642	2.292036314	0.528303958	0.454875664	1.823444753	0.068236057	0.750344379
cg19350224	-0.657018952	0.518394392	0.461577408	0.36036789	-1.823189498	0.068274695	0.750344379
cg14013497	-1.267379436	0.281568524	0.818462147	0.695737543	-1.821634393	0.068510479	0.750344379
cg00780578	-1.289433179	0.275426857	0.571478686	0.708467394	-1.820031789	0.068754164	0.750344379
cg12054337	1.479957148	4.39275744	0.968327633	0.813723642	1.818746651	0.068950091	0.750344379
cg12059303	2.156775675	8.643224116	1.062005463	1.186764627	1.817357567	0.069162381	0.750344379
cg17035182	1.928641455	6.880156885	1.200322247	1.063009406	1.814322097	0.069628152	0.750344379
cg21537947	2.066163893	7.89448088	1.047324461	1.138911662	1.81415641	0.069653649	0.750344379
cg20852235	-1.019491746	0.360778261	0.770371284	0.561970483	-1.814137532	0.069656555	0.750344379
cg24569746	-0.832200908	0.435090637	0.509779606	0.458974066	-1.81317632	0.069804631	0.750344379
cg10694252	1.044642782	2.842382993	0.564977742	0.57632081	1.812606389	0.069892552	0.750344379
cg01353347	1.061444876	2.890544452	0.658750431	0.585685347	1.812312502	0.069937924	0.750344379
cg02459704	-1.182296297	0.306573945	0.562583627	0.652411859	-1.812193141	0.069956358	0.750344379
cg24138084	1.386016632	3.998889236	0.746805067	0.76529597	1.811085758	0.070127578	0.750344379
cg04663649	-0.741822423	0.476245204	0.537954821	0.409627306	-1.810969171	0.070145624	0.750344379
cg21327343	-0.792797522	0.452576929	0.556874837	0.437921563	-1.810364206	0.070239326	0.750344379
cg26133460	-0.464011477	0.628756338	0.432871579	0.25633163	-1.810199842	0.070264802	0.750344379
cg15082071	-0.870666078	0.418672588	0.587240513	0.481229385	-1.809253768	0.070411588	0.750344379
cg20749047	-1.587219943	0.204493325	0.782669634	0.877550115	-1.80869436	0.0704985	0.750344379
cg19227561	1.351728865	3.864100266	0.846348347	0.747498363	1.80833689	0.070554084	0.750344379
cg12883424	1.465098854	4.327971058	0.890346199	0.810370717	1.807936571	0.070616373	0.750344379
cg22275278	1.865714297	6.460548991	1.119222836	1.032383584	1.807190977	0.070732507	0.750344379
cg06963664	1.113960654	3.046400269	0.732035053	0.616474052	1.806987092	0.070764292	0.750344379
cg08209483	2.044395907	7.724490818	1.332980314	1.131398989	1.806962819	0.070768077	0.750344379
cg15040731	1.867771461	6.47385308	1.173962555	1.034002821	1.80635045	0.070863616	0.750344379
cg06072560	2.529293737	12.54464319	1.116810858	1.4008019	1.805604159	0.070980193	0.750344379
cg06654051	-1.224257394	0.293975928	0.717623591	0.679055925	-1.802881544	0.07140682	0.750344379
cg02272668	1.464296382	4.324499375	0.976630624	0.812404797	1.802422127	0.071479016	0.750344379
cg09018810	-0.656611615	0.518605596	0.471464608	0.36432692	-1.802259398	0.071504603	0.750344379
cg04419618	2.76245463	15.83867336	1.535624249	1.53442035	1.800324553	0.071809406	0.750344379
cg00369477	-0.730369881	0.481730774	0.604146674	0.405849475	-1.7996078	0.071922589	0.750344379
cg15448462	1.345278163	3.839254332	0.916703568	0.747633928	1.799380837	0.071958459	0.750344379
cg17404000	-0.968725724	0.379566402	0.592280485	0.538633054	-1.79848919	0.07209952	0.750344379
cg22824415	1.543706185	4.681910179	0.832922005	0.859143098	1.796797517	0.072367771	0.750344379
cg04312965	3.467831867	32.06714118	1.768906068	1.930497311	1.796341205	0.072440268	0.750344379
cg07157700	-1.367403046	0.254767721	0.733137521	0.761316913	-1.796102283	0.072478251	0.750344379
cg08842373	-1.021002858	0.360233496	0.67027518	0.568461615	-1.796080562	0.072481705	0.750344379
cg24817502	0.732058717	2.079357011	0.484082602	0.407594398	1.796047051	0.072487034	0.750344379
cg08800033	-0.827938956	0.43694893	0.461957864	0.461066322	-1.79570469	0.072541496	0.750344379
cg24643262	-1.119525909	0.326434518	0.777570885	0.623548058	-1.795412391	0.07258802	0.750344379
cg05572834	1.203287834	3.331050881	0.633863064	0.670424299	1.794815366	0.072683122	0.750344379
cg22417678	1.772005053	5.882636544	1.030679417	0.98730676	1.794786712	0.072687689	0.750344379
cg06136002	3.281944673	26.62750418	1.887816432	1.829162735	1.794233291	0.072775941	0.750344379
cg07318999	-1.3689379	0.25437699	0.830559908	0.762979182	-1.794200854	0.072781116	0.750344379
cg20978230	0.826631072	2.285605713	0.441219212	0.460772636	1.794010772	0.072811449	0.750344379
cg17994896	-1.434764087	0.238171545	0.7303564	0.800143607	-1.793133225	0.072951624	0.750344379
cg13655660	1.306321798	3.692566695	0.903229629	0.728556069	1.793028503	0.072968367	0.750344379
cg07556193	-0.765628302	0.465041652	0.548702211	0.42721136	-1.792153427	0.073108393	0.750344379
cg19899539	-1.155017254	0.315052101	0.607209947	0.644537022	-1.792010723	0.073131248	0.750344379
cg06098232	2.207695733	9.094735526	1.739515918	1.232283603	1.791548412	0.073205333	0.750344379
cg20787451	1.415614623	4.119017331	0.799633781	0.790777239	1.790156006	0.073428835	0.750344379
cg13716034	-2.008943643	0.134130289	1.075949237	1.122399105	-1.789865686	0.073475506	0.750344379
cg25569919	1.753117921	5.772573074	1.027898249	0.979792343	1.789274977	0.073570542	0.750344379
cg04323365	1.553317441	4.727126161	1.092680415	0.868216535	1.789089908	0.073600337	0.750344379
cg16426291	0.913931847	2.494109737	0.579996328	0.5113236	1.787384441	0.073875375	0.750344379
cg06774787	1.341272916	3.823907922	0.827041162	0.750447613	1.787297197	0.073889467	0.750344379
cg08656747	2.023782805	7.566894948	1.504296193	1.132337346	1.787261378	0.073895253	0.750344379
cg05516935	0.9377233	2.554159738	0.598826732	0.524951608	1.786304271	0.074050006	0.750344379
cg17475505	1.65169173	5.215796087	0.893876358	0.924695996	1.786199722	0.074066926	0.750344379
cg18778986	-1.064899193	0.344762608	0.517972817	0.596454282	-1.785382759	0.074199253	0.750344379
cg02830744	-1.618593672	0.198177205	0.914471656	0.906671804	-1.785203494	0.074228315	0.750344379
cg21255939	1.673599354	5.331322624	1.193394371	0.937527853	1.78511961	0.074241918	0.750344379
cg25849068	0.466981814	1.595172393	0.28919227	0.261613945	1.785003523	0.074260745	0.750344379
cg09361477	-1.534318921	0.215602484	0.902835794	0.859705108	-1.784703739	0.074309384	0.750344379
cg15366127	-2.10840121	0.121431955	1.334993388	1.181675468	-1.784247256	0.074383497	0.750344379
cg12409683	0.615943799	1.851403128	0.513815422	0.345356962	1.783499011	0.074505109	0.750344379
cg00267352	-1.253023105	0.285639971	0.670625578	0.702763277	-1.782994566	0.074587188	0.750344379
cg05414556	2.63322444	13.91857725	1.656094921	1.476946744	1.782883812	0.074605219	0.750344379
cg26899005	1.371242069	3.94024171	0.67643134	0.769223937	1.782630523	0.074646468	0.750344379
cg05104476	1.324568039	3.760560587	0.757363832	0.743167139	1.78232859	0.074695663	0.750344379
cg26777760	2.203527429	9.056904811	1.274941976	1.236721708	1.781748809	0.074790204	0.750344379
cg19782749	2.058127823	7.831294505	1.241067966	1.156414177	1.779749732	0.075116928	0.750344379
cg04738169	-1.349400641	0.259395685	0.717891675	0.75845347	-1.779147562	0.075215573	0.750344379
cg10709704	1.512836412	4.539588695	0.949176263	0.8506282	1.778493133	0.075322899	0.750344379
cg24264679	1.226712518	3.410000774	0.893918148	0.690112011	1.777555671	0.07547686	0.750344379
cg05257947	-0.710042837	0.491623137	0.620109997	0.399774037	-1.776110429	0.075714718	0.750344379
cg13174077	-1.817614762	0.162412682	0.865415344	1.023997069	-1.775019497	0.075894668	0.750344379
cg22395236	1.070235047	2.91606483	0.736247	0.603075459	1.774628747	0.075959207	0.750344379
cg25508321	0.95770105	2.60569921	0.521842524	0.539708051	1.774479827	0.075983816	0.750344379
cg09929941	-1.132760369	0.322142795	0.624081179	0.638576162	-1.773884522	0.076082253	0.750344379
cg26461352	-1.177907135	0.307922505	0.617860212	0.664061806	-1.773791421	0.076097658	0.750344379
cg21045917	-1.027537904	0.357887029	0.640078208	0.579422674	-1.773382282	0.076165383	0.750344379
cg08683562	-0.721398369	0.486072073	0.500593088	0.406966771	-1.772622289	0.076291316	0.750344379
cg03056321	0.960213463	2.612254035	0.563118894	0.541850009	1.772101961	0.076377634	0.750344379
cg23194060	-0.694606774	0.499270736	0.358778314	0.391973178	-1.77207731	0.076381725	0.750344379
cg00739467	-0.608476621	0.544179229	0.478066631	0.343374466	-1.772049704	0.076386307	0.750344379
cg13486082	1.189690786	3.286064952	0.688733252	0.671481394	1.771740508	0.076437642	0.750344379
cg01372992	-0.968190138	0.379769747	0.496930864	0.546486309	-1.771664031	0.076450344	0.750344379
cg06457249	-0.659189396	0.517270466	0.435250146	0.372095312	-1.771560603	0.076467524	0.750344379
cg01008919	0.924593345	2.520842939	0.60131225	0.522067996	1.771020925	0.076557222	0.750344379
cg11708870	-0.911080507	0.402089529	0.507542813	0.514537937	-1.770677031	0.076614424	0.750344379
cg25967516	1.338296663	3.812543925	0.878234062	0.756164247	1.769849169	0.07675227	0.750720718
cg03829491	-0.989131583	0.371899515	0.678201563	0.559073265	-1.769234275	0.076854787	0.750750962
cg18884384	1.653846671	5.227047941	1.120506366	0.935384601	1.768092686	0.07704541	0.751640685
cg07928156	-0.640193242	0.527190539	0.336711415	0.362400924	-1.766533142	0.077306446	0.753214164
cg08470157	-0.539184797	0.583223504	0.395278511	0.305459255	-1.765161106	0.077536693	0.754483983
cg00735876	1.061574837	2.890920135	0.590504744	0.601762119	1.764110441	0.077713387	0.754787477
cg09536390	0.85038502	2.340547836	0.61083647	0.482566402	1.762213484	0.078033235	0.754787477
cg09286880	1.171277693	3.226111988	0.650591037	0.664675819	1.762178885	0.078039078	0.754787477
cg04053131	-0.926439471	0.395961034	0.633328119	0.526043361	-1.761146587	0.078213596	0.754787477
cg12058840	2.03547546	7.655891333	1.124408793	1.156081737	1.76066743	0.078294709	0.754787477
cg19144013	-1.073185541	0.341917588	0.743867958	0.609690159	-1.760214636	0.078371421	0.754787477
cg16884539	-2.888616201	0.055653172	1.532720875	1.641169646	-1.760096044	0.078391524	0.754787477
cg21784182	-0.988779813	0.372030361	0.65920163	0.56180537	-1.760004205	0.078407094	0.754787477
cg14586560	-1.175468971	0.308674186	0.843371777	0.668013706	-1.759647985	0.07846751	0.754787477
cg19162841	2.726873025	15.28501634	1.623350001	1.550512434	1.758691491	0.078629923	0.754890959
cg09656426	-0.723894738	0.484860171	0.424387291	0.411676345	-1.758407413	0.078678213	0.754890959
cg07649160	1.491874967	4.44542273	1.114281166	0.849618982	1.755934128	0.079099657	0.757971458
cg08348649	1.425194524	4.158666724	0.812367429	0.812164045	1.754811152	0.079291615	0.758526765
cg19605909	1.132564755	3.103606291	0.82165962	0.645928501	1.753390279	0.079535038	0.758526765
cg26961103	-1.255595382	0.28490617	0.786557977	0.716331851	-1.752812443	0.079634207	0.758526765
cg08757719	-0.639989426	0.527298	0.343172301	0.365129688	-1.752772909	0.079640995	0.758526765
cg17413784	-0.989933395	0.371601441	0.571483981	0.564981392	-1.752152211	0.079747639	0.758526765
cg08848711	1.713888168	5.550500854	1.170446296	0.978202904	1.752078388	0.07976033	0.758526765
cg18105344	1.243605365	3.468094699	0.669595963	0.710255314	1.750927225	0.079958447	0.759454377
cg08291487	1.005371921	2.732923516	0.695669141	0.5747226	1.749316838	0.080236267	0.759993324
cg01817230	2.091206918	8.094678881	1.190160509	1.195653591	1.749007349	0.080289749	0.759993324
cg06646098	1.579345473	4.851779151	1.088945948	0.903639795	1.747759983	0.080505597	0.759993324
cg15395087	1.035247834	2.815804001	0.733327701	0.592827509	1.746288453	0.080760841	0.759993324
cg16213807	1.520171531	4.573009539	1.046067194	0.870640897	1.746037356	0.080804461	0.759993324
cg07874284	-0.979324194	0.375564822	0.583385598	0.560906504	-1.745966909	0.080816702	0.759993324
cg01064194	-1.000246445	0.36778879	0.619701919	0.573199297	-1.745023852	0.080980717	0.759993324
cg06152434	-1.068969779	0.343362074	0.894244283	0.612750874	-1.744542235	0.081064583	0.759993324
cg02190600	-1.725524667	0.178079595	1.024387143	0.989279145	-1.744224243	0.081119996	0.759993324
cg13781721	-1.091675765	0.335653546	0.735117533	0.625914626	-1.744128865	0.081136622	0.759993324
cg25131597	-0.875399896	0.416695352	0.707608817	0.5019619	-1.743956853	0.081166614	0.759993324
cg19039586	-0.821777116	0.439649652	0.570845912	0.471424741	-1.743177741	0.081302572	0.759993324
cg13525739	1.804265241	6.075505776	1.126426022	1.035115302	1.743057259	0.081323614	0.759993324
cg03244736	-1.693325153	0.183906987	1.018546934	0.972973315	-1.740361351	0.081795588	0.760665542
cg12813325	1.034052191	2.812439317	0.625524104	0.594239167	1.740127963	0.081836551	0.760665542
cg27424407	-1.117540459	0.327083281	0.678627636	0.642491261	-1.73938624	0.081966847	0.760665542
cg19779655	-1.229828108	0.292342825	0.586163188	0.707650024	-1.737904426	0.082227656	0.760665542
cg14029201	-0.576505446	0.561858385	0.428659609	0.33190156	-1.736977207	0.082391194	0.760665542
cg15529344	-1.033648279	0.355706872	0.635128727	0.595088782	-1.736964821	0.082393381	0.760665542
cg16710313	-0.594127255	0.55204415	0.374415278	0.342305283	-1.73566487	0.082623109	0.760665542
cg06791102	-0.423833647	0.654532756	0.384089302	0.244193961	-1.735643442	0.0826269	0.760665542
cg06233761	-1.236809755	0.290308899	0.74841323	0.713119068	-1.734366406	0.082853092	0.760665542
cg06206449	-0.704320811	0.494444281	0.548286317	0.406140276	-1.734181153	0.082885946	0.760665542
cg15798883	1.323108515	3.755075965	0.791700546	0.76297024	1.734154815	0.082890618	0.760665542
cg25968748	1.704301078	5.497541971	1.253412846	0.983256311	1.733323304	0.083038221	0.760665542
cg07903246	-1.45450836	0.233515141	0.731583894	0.839344165	-1.732910551	0.083111569	0.760665542
cg03842291	-0.772223298	0.461984796	0.622435023	0.446283071	-1.730344143	0.083568807	0.760665542
cg22912011	1.0216054	2.777650427	0.646436043	0.590414236	1.730319727	0.083573167	0.760665542
cg09513996	0.934102321	2.544927904	0.752898101	0.540323177	1.728784478	0.083847675	0.760665542
cg05563333	0.613454965	1.846801021	0.518180245	0.355183084	1.727151411	0.084140475	0.760665542
cg01714671	-1.354819402	0.257993884	0.961916993	0.784562227	-1.726847604	0.084195036	0.760665542
cg22834521	-0.876838387	0.41609637	0.694489473	0.507781316	-1.726803174	0.084203018	0.760665542
cg14766682	1.485293685	4.416262211	0.949805565	0.860795016	1.725490573	0.084439101	0.760665542
cg02110822	1.759814017	5.811356482	1.208162743	1.020122496	1.725100685	0.084509329	0.760665542
cg24829975	-0.928037031	0.395328968	0.758673158	0.538123697	-1.724579379	0.084603302	0.760665542
cg20344820	0.956337926	2.60214974	0.670441413	0.554790424	1.723782323	0.084747147	0.760665542
cg10088372	3.123705993	22.73046267	1.955407044	1.813524119	1.722450757	0.084987896	0.760665542
cg05240059	-1.046682433	0.351100619	0.511412383	0.607992958	-1.721537097	0.085153406	0.760665542
cg22219869	-0.646591847	0.523828024	0.436397686	0.375646815	-1.721276001	0.085200752	0.760665542
cg04886769	1.644410979	5.177959082	0.930835074	0.955496347	1.721001849	0.085250488	0.760665542
cg06441867	2.130505768	8.419123859	1.153584983	1.238046654	1.720860649	0.085276114	0.760665542
cg06008640	-1.287062276	0.276080642	0.585989846	0.747924498	-1.720845191	0.08527892	0.760665542
cg16068020	1.345475291	3.840011228	0.771485259	0.781972426	1.720617309	0.08532029	0.760665542
cg01627510	1.392341411	4.024261482	0.971853994	0.809389678	1.720236185	0.085389518	0.760665542
cg05689984	-0.713102931	0.490121024	0.44740813	0.414593849	-1.720003644	0.085431779	0.760665542
cg21762935	-0.814323518	0.442938866	0.496983159	0.473602395	-1.719424407	0.085537121	0.760665542
cg02626719	2.189515506	8.930885102	1.209841695	1.273614541	1.719135135	0.085589768	0.760665542
cg05453458	1.404816721	4.074779852	0.772032213	0.817179536	1.719104138	0.085595412	0.760665542
cg12590845	-1.180153878	0.307231459	0.671096054	0.686785246	-1.718373952	0.085728428	0.760665542
cg10291990	-0.700478026	0.49634798	0.462436659	0.407698837	-1.718126131	0.085773612	0.760665542
cg26790627	0.725229153	2.065204293	0.435434752	0.422142644	1.717971788	0.085801761	0.760665542
cg21516819	0.88694363	2.427698355	0.561044467	0.516558838	1.717023433	0.08597489	0.760665542
cg25885716	-1.244361335	0.288124865	0.75977406	0.725323932	-1.71559393	0.08623639	0.760665542
cg20446252	0.917496003	2.503014995	0.639988889	0.534816926	1.715532845	0.086247579	0.760665542
cg03834574	-0.763013783	0.466259103	0.712682012	0.444946262	-1.714844798	0.086373686	0.760665542
cg12239742	-0.704069835	0.494568391	0.525522877	0.410601595	-1.714727472	0.086395204	0.760665542
cg04920616	1.619715763	5.051654244	0.999134691	0.94482104	1.714309583	0.086471884	0.760665542
cg10413105	-0.651922231	0.521043248	0.418863218	0.380538999	-1.71315485	0.086684055	0.760665542
cg05159604	-2.79312432	0.061229614	1.828080195	1.630924109	-1.712602263	0.086785737	0.760665542
cg08372291	0.852953468	2.346567137	0.604168811	0.49819224	1.712097056	0.086878784	0.760665542
cg19434750	-0.895861946	0.408255553	0.566979841	0.523320959	-1.711878592	0.086919045	0.760665542
cg04144603	1.514495985	4.547128727	1.112446135	0.884742205	1.711793534	0.086934724	0.760665542
cg25996557	-1.361166593	0.256361533	0.608224987	0.79560474	-1.710857821	0.087107363	0.760665542
cg24608087	-0.763751971	0.465915044	0.528117284	0.446616266	-1.710085433	0.087250076	0.760665542
cg14990368	1.371396884	3.940851765	0.886098281	0.801958792	1.710059043	0.087254956	0.760665542
cg12858650	-0.71895208	0.4872626	0.601973929	0.420525968	-1.709649667	0.087330675	0.760665542
cg24376537	1.151171566	3.161895108	0.698535569	0.673389943	1.709517016	0.087355222	0.760665542
cg26215003	-0.936026779	0.392182973	0.723830509	0.54766279	-1.709129773	0.087426914	0.760665542
cg03206476	1.359248569	3.893266681	0.673626408	0.795435015	1.708811585	0.087485856	0.760665542
cg01716666	1.803653402	6.07178968	1.462446111	1.05603915	1.707941795	0.087647143	0.760665542
cg14355748	-0.78755204	0.45495715	0.639080818	0.461270371	-1.707354492	0.087756183	0.760665542
cg23206017	-0.700218605	0.496476759	0.486534039	0.410207206	-1.706987579	0.087824361	0.760665542
cg15192905	-0.78797755	0.454763603	0.470938917	0.461667728	-1.706806655	0.087857995	0.760665542
cg10159238	1.182144068	3.261359287	0.767043988	0.692789479	1.706353955	0.087942198	0.760665542
cg03810479	-0.997285534	0.368879394	0.688513669	0.584973487	-1.704838863	0.088224481	0.760665542
cg20784188	1.641583605	5.163339733	0.964323921	0.962910216	1.704814818	0.088228967	0.760665542
cg05242815	-0.60450294	0.546345926	0.584747383	0.354596435	-1.704763163	0.088238604	0.760665542
cg02454309	-1.141601334	0.319307295	0.624364765	0.669658209	-1.704752243	0.088240642	0.760665542
cg01651728	-0.952033071	0.38595555	0.562356535	0.559019037	-1.703042308	0.088560151	0.760665542
cg02581727	-0.784700431	0.456256362	0.525635981	0.460837029	-1.702772091	0.088610728	0.760665542
cg17808639	1.149156323	3.155529539	0.848878085	0.674960272	1.702554018	0.088651561	0.760665542
cg00213957	0.944535187	2.571617779	0.685309799	0.554821177	1.702413726	0.088677839	0.760665542
cg10102167	-0.601580965	0.54794467	0.494752743	0.35340432	-1.702245645	0.088709329	0.760665542
cg01855997	1.218256103	3.381285976	0.814303208	0.716062763	1.70132587	0.088881813	0.760665542
cg05093999	0.833317052	2.300938427	0.578907185	0.489936732	1.700866657	0.088968029	0.760665542
cg10786329	0.976109487	2.654110278	0.517278806	0.573893415	1.700855003	0.088970218	0.760665542
cg05324686	1.045694197	2.845373088	0.685478026	0.614835769	1.700769945	0.088986195	0.760665542
cg09210933	-0.679899851	0.506667732	0.476127481	0.400081412	-1.699403746	0.089243137	0.760665542
cg03165260	0.809420743	2.246606247	0.489942285	0.476481082	1.698746862	0.08936689	0.760665542
cg09541777	1.369157209	3.932035414	1.022748805	0.806026479	1.69865041	0.089385072	0.760665542
cg14051366	-0.603620136	0.546828455	0.552945987	0.355380103	-1.698519782	0.089409702	0.760665542
cg24738321	-0.800426344	0.449137436	0.612238688	0.471314361	-1.698285497	0.089453891	0.760665542
cg03714991	1.391665416	4.02154202	1.008877293	0.819454742	1.698282216	0.08945451	0.760665542
cg11307246	2.357009294	10.55932435	1.082194862	1.388720759	1.69725215	0.089649	0.76068573
cg02063752	3.742485041	42.20273548	1.869650957	2.205090325	1.697202604	0.089658363	0.76068573
cg00898159	2.142484977	8.520584801	1.381843956	1.263077336	1.696242119	0.089840037	0.761371627
cg05903800	-0.693044025	0.50005158	0.477160101	0.408769894	-1.695438032	0.089992356	0.761772987
cg17740349	-0.709384572	0.491946862	0.606806317	0.418578175	-1.694748113	0.090123214	0.761772987
cg02671603	1.05308593	2.86648325	0.681794336	0.621511083	1.69439606	0.090190048	0.761772987
cg04659622	-1.337892869	0.262397993	0.865995225	0.790338806	-1.692809285	0.090491775	0.761901991
cg17220866	-0.825211188	0.438142452	0.655490149	0.48750481	-1.692724196	0.090507977	0.761901991
cg20495640	2.132111007	8.432649421	1.076902641	1.259723176	1.692523443	0.090546214	0.761901991
cg11675245	0.721507019	2.057531615	0.547076228	0.426373614	1.692194345	0.090608924	0.761901991
cg15056572	-0.895057631	0.408584051	0.617609568	0.529209416	-1.691310859	0.090777447	0.762469971
cg14550383	-0.93693652	0.391826351	0.625560697	0.554266094	-1.690409229	0.090949691	0.762917183
cg00241296	-0.631524776	0.531780337	0.42371115	0.373820509	-1.68937969	0.091146691	0.762917183
cg03789606	0.738951987	2.093740096	0.368441821	0.437423976	1.689326667	0.091156846	0.762917183
cg01807688	1.262930355	3.535767376	0.726626222	0.747774097	1.688919635	0.091234832	0.762917183
cg05453733	2.342985626	10.41227736	1.538077509	1.389317016	1.686429806	0.091713044	0.764541475
cg05684622	0.911951796	2.48917616	0.601888184	0.54076479	1.686411196	0.091716627	0.764541475
cg06839398	-1.882078029	0.152273348	1.014909451	1.116081277	-1.686327033	0.091732827	0.764541475
cg21284034	1.318560164	3.738035344	0.750205882	0.782829487	1.684351683	0.092113723	0.766311646
cg16397002	-0.609938437	0.543384321	0.451560671	0.36215896	-1.684173262	0.092148189	0.766311646
cg23124867	-0.639682442	0.527459896	0.485852006	0.380074223	-1.683046108	0.092366166	0.766792141
cg23629795	-0.827024886	0.437348515	0.656372228	0.491526238	-1.682565083	0.092459316	0.766792141
cg08510401	-1.395918605	0.24760548	0.894953062	0.830040998	-1.681746574	0.092617993	0.766792141
cg10026671	-0.925775973	0.396223841	0.649369492	0.550626652	-1.681313407	0.092702055	0.766792141
cg12391921	-1.115587584	0.327722658	0.797061525	0.663545187	-1.681253375	0.09271371	0.766792141
cg09734952	-0.440042942	0.644008766	0.324207147	0.261957637	-1.679824822	0.092991404	0.768016173
cg24985300	1.44148299	4.226959709	0.981109492	0.858308563	1.679446125	0.09306513	0.768016173
cg01545419	2.169296885	8.75212812	1.347501248	1.292434639	1.67845771	0.09325778	0.76840062
cg07295246	-0.952152358	0.385909514	0.493545562	0.56737768	-1.678163225	0.093315239	0.76840062
cg00426668	-1.297760336	0.273142857	1.024439646	0.773919917	-1.67686644	0.093568602	0.769024538
cg01765758	0.869057458	2.384662149	0.457424694	0.518367893	1.6765264	0.093635129	0.769024538
cg05756954	0.368626821	1.445747981	0.294077632	0.219991122	1.675644078	0.09380793	0.769024538
cg02752267	0.888924973	2.432513228	0.636703753	0.530909992	1.674342141	0.094063377	0.769024538
cg27519679	1.732405854	5.654240835	1.265225035	1.034706235	1.674297298	0.094072185	0.769024538
cg08461617	-0.498323568	0.60754832	0.605489716	0.297797569	-1.673363454	0.094255768	0.769024538
cg21252909	-1.090850215	0.335930759	0.722638449	0.651963162	-1.673177687	0.094292322	0.769024538
cg05833518	-0.76984752	0.463083674	0.52306458	0.46042583	-1.672033733	0.09451767	0.769024538
cg09199027	1.844322891	6.323816427	1.129394569	1.1032838	1.671666792	0.094590046	0.769024538
cg27054331	-0.730852576	0.481498301	0.544819596	0.437273405	-1.671385837	0.094645492	0.769024538
cg21180513	-1.327997101	0.265007513	1.075097702	0.794818696	-1.670817645	0.094757702	0.769024538
cg23213481	-1.448192411	0.234994678	0.934021707	0.867335055	-1.669703538	0.094978033	0.769024538
cg04932149	0.558648611	1.748308258	0.320611749	0.334838733	1.668410956	0.095234175	0.769024538
cg15248636	-0.901858886	0.405814595	0.59644883	0.540841983	-1.667509023	0.095413232	0.769024538
cg13574945	2.922267656	18.58338043	1.781025582	1.752722637	1.6672733	0.095460073	0.769024538
cg03319489	1.534131895	4.63729812	1.075990719	0.920312473	1.666968491	0.09552067	0.769024538
cg26369916	1.3935645	4.029186522	0.831155057	0.836607674	1.665732389	0.095766728	0.769024538
cg24670916	-1.395578395	0.247689732	0.983914151	0.838698038	-1.663981948	0.096116037	0.769024538
cg01466335	1.054804091	2.871412562	0.616107248	0.633978295	1.663785809	0.096155241	0.769024538
cg02055404	-0.870465294	0.418756659	0.556849208	0.52322694	-1.663647697	0.096182854	0.769024538
cg16783314	-0.797378767	0.450508305	0.485090941	0.479363777	-1.663410556	0.096230282	0.769024538
cg03768687	1.387382728	4.004355836	0.841858108	0.834438558	1.662654146	0.096381686	0.769024538
cg27151711	0.600934633	1.823822609	0.36280474	0.361434134	1.662639403	0.096384639	0.769024538
cg05335577	-0.905420525	0.404371801	0.604248228	0.544656256	-1.662370558	0.096438498	0.769024538
cg19177332	0.942003955	2.565116651	0.820625154	0.566987818	1.661418332	0.096629459	0.769024538
cg21224730	1.709401239	5.525651944	0.877503204	1.029074975	1.661104662	0.096692428	0.769024538
cg15583887	-1.511596067	0.220557672	0.874663826	0.910285253	-1.660574048	0.096799025	0.769024538
cg02902015	-0.733848277	0.480058034	0.538098199	0.441992484	-1.660318455	0.096850405	0.769024538
cg06554760	0.745749917	2.108021684	0.577259227	0.449165866	1.66029962	0.096854192	0.769024538
cg17531456	0.878908416	2.408269442	0.594956101	0.52949813	1.659889555	0.096936673	0.769024538
cg14805868	-0.994377749	0.369953577	0.580594193	0.599118536	-1.659734575	0.096967861	0.769024538
cg09614506	1.520124724	4.572795497	1.076111513	0.916142474	1.659266726	0.097062057	0.769024538
cg14321295	0.91942884	2.507857592	0.714391728	0.554223778	1.658948743	0.097126121	0.769024538
cg16746539	1.200415201	3.321495725	0.879238426	0.72366331	1.658803459	0.097155403	0.769024538
cg16244634	-1.392613332	0.248425238	0.908065741	0.839576339	-1.658709599	0.097174324	0.769024538
cg05511752	-0.786587945	0.455395983	0.549906419	0.474400896	-1.658065892	0.097304167	0.769024538
cg04752574	0.659883131	1.934566231	0.506296471	0.398110759	1.657536543	0.097411047	0.769024538
cg07746818	1.54574039	4.691443839	1.045231349	0.932626187	1.657406162	0.097437386	0.769024538
cg21128398	1.151554156	3.16310505	0.840572575	0.69533667	1.656110206	0.097699503	0.769024538
cg18239702	-1.121221807	0.325881387	0.652614582	0.677247414	-1.655557162	0.097811531	0.769024538
cg27425779	1.563357523	4.77482595	0.753896292	0.944395937	1.655404753	0.097842423	0.769024538
cg08884343	1.455614655	4.287117754	1.00691108	0.879962183	1.654178649	0.09809122	0.769024538
cg23112505	2.257652617	9.560620363	1.541612171	1.365107756	1.653827404	0.098162586	0.769024538
cg18267532	1.948172419	7.015853813	1.209895631	1.178163581	1.653567	0.098215522	0.769024538
cg00029931	-0.923524748	0.397116834	0.49162313	0.558579338	-1.653345702	0.098260527	0.769024538
cg04751886	1.025883112	2.789557865	0.604799952	0.620664856	1.65287772	0.098355752	0.769024538
cg22799132	0.720109154	2.054657472	0.499715331	0.435817393	1.652318528	0.098469634	0.769024538
cg24883860	0.835491562	2.305947285	0.499235168	0.505697384	1.652157175	0.098502514	0.769024538
cg11667509	-0.945498303	0.388485939	0.512325311	0.572509004	-1.651499448	0.098636633	0.769024538
cg09411587	3.672489865	39.34975959	2.179386599	2.224470515	1.650950121	0.09874876	0.769024538
cg02010442	1.557144923	4.745253822	1.093109251	0.943262178	1.650808184	0.098777748	0.769024538
cg17527404	-0.624767404	0.535385943	0.526135367	0.378529808	-1.650510449	0.098838578	0.769024538
cg14699015	-1.043241194	0.352310921	0.765681326	0.632318138	-1.649867576	0.098970024	0.769024538
cg21918559	1.225498979	3.405865114	0.968278504	0.742880972	1.649657248	0.099013059	0.769024538
cg04173432	-1.023037807	0.359501184	0.589381385	0.620167124	-1.649616317	0.099021435	0.769024538
cg19412336	1.097394604	2.996349169	0.860887898	0.665416482	1.649184585	0.099109825	0.769024538
cg25602651	-0.895099833	0.408566808	0.650480401	0.543078868	-1.648194925	0.099312678	0.769024538
cg10208578	1.595068755	4.928667931	0.897543906	0.968154319	1.64753565	0.099447995	0.769024538
cg21205654	1.684160585	5.387926326	1.208900099	1.02224006	1.647519648	0.099451281	0.769024538
cg24691854	0.866519024	2.378616518	0.601633783	0.526031977	1.647274427	0.099501652	0.769024538
cg11022804	0.858919619	2.360608958	0.594442676	0.522240349	1.644682608	0.100035281	0.772358291
cg02546818	-1.143264051	0.318776818	0.812726408	0.695417556	-1.643996533	0.100176918	0.772559254
cg19567683	-0.949316349	0.38700551	0.570004734	0.577595604	-1.643565747	0.100265934	0.772559254
cg11658867	-1.96528536	0.140115897	1.04283284	1.197064688	-1.641753683	0.100641061	0.774408407
cg17207552	-1.357316442	0.257350466	1.018450363	0.826917878	-1.64141625	0.100711039	0.774408407
cg24925526	2.58712686	13.29152826	1.165410388	1.57794004	1.639559675	0.101096753	0.776583504
cg25456959	-1.481993971	0.227184238	0.962134126	0.904540024	-1.63839513	0.101339294	0.77664639
cg01383599	-1.080641268	0.339377824	0.846286217	0.659658583	-1.638182683	0.101383591	0.77664639
cg20321768	1.958813481	7.090908571	1.393401394	1.19582815	1.638039279	0.1014135	0.77664639
cg04790137	1.483162405	4.406859944	0.933964415	0.906409063	1.636305799	0.101775603	0.778003518
cg26655138	0.847386633	2.333540479	0.657429811	0.51796062	1.636005907	0.101838351	0.778003518
cg19257537	1.148117962	3.152254662	0.828969461	0.702098559	1.635266086	0.10199328	0.778003518
cg17330459	1.744793051	5.724716627	1.608739432	1.067007854	1.635220439	0.102002845	0.778003518
cg20219360	-0.85729877	0.424306686	0.721699329	0.525103604	-1.632627855	0.102547289	0.781116856
cg11620557	-1.547628807	0.212751852	0.985451199	0.948370502	-1.631882059	0.102704334	0.781116856
cg06625174	0.914152838	2.494660975	0.59933678	0.560245563	1.631700274	0.102742642	0.781116856
cg07954607	1.571657109	4.814619939	1.082140777	0.963490716	1.631211472	0.102845705	0.781116856
cg05908833	-2.025961329	0.131867015	1.119757529	1.242295927	-1.63082023	0.102928257	0.781116856
cg08261988	-0.798476549	0.450014017	0.664130141	0.490013094	-1.629500432	0.103207124	0.781367433
cg14053556	-0.953917024	0.385229112	0.623892527	0.585549789	-1.629096351	0.103292624	0.781367433
cg04755662	-1.327397071	0.265166573	0.64408335	0.815546338	-1.627616984	0.103606125	0.781367433
cg19579913	-0.510170425	0.600393248	0.573745536	0.313472683	-1.627479692	0.103635258	0.781367433
cg19774450	1.678556854	5.357818276	0.994365098	1.032099248	1.626352172	0.103874759	0.781367433
cg09920632	-0.852341063	0.426415497	0.646384454	0.52411743	-1.626240637	0.103898475	0.781367433
cg23494279	2.556980825	12.89682072	1.691195718	1.572504075	1.626056724	0.103937589	0.781367433
cg00575851	2.978730595	19.66284068	2.253533767	1.832256723	1.625716832	0.104009908	0.781367433
cg01886810	-2.42725819	0.088278544	1.676484667	1.493216842	-1.625522912	0.104051186	0.781367433
cg16508637	1.035198636	2.815665473	0.774121584	0.63700477	1.62510343	0.104140522	0.781367433
cg04545159	1.360028981	3.89630622	0.710963757	0.836963491	1.624956162	0.1041719	0.781367433
cg18096738	-1.150203274	0.316572412	0.733024804	0.707900109	-1.624810138	0.10420302	0.781367433
cg20134295	-0.772769572	0.461732495	0.508398621	0.4757961	-1.624161215	0.104341406	0.781628927
cg23175583	-0.62311981	0.536268769	0.424864645	0.383923545	-1.623030983	0.104582782	0.782660639
cg25911220	-0.88492502	0.41274512	0.644388527	0.54576794	-1.621430933	0.104925251	0.78363875
cg13243388	1.29076744	3.63557557	0.852384521	0.796464538	1.620621357	0.105098869	0.78363875
cg23476908	0.400286666	1.492252414	0.332590723	0.247033366	1.6203749	0.105151768	0.78363875
cg11322877	-1.086322466	0.337455217	0.623311121	0.67042453	-1.620350119	0.105157088	0.78363875
cg21693321	-0.93554326	0.392372647	0.576397804	0.577665487	-1.619524243	0.105334515	0.78363875
cg14342672	-0.926609197	0.395893835	0.522276509	0.572151714	-1.619516598	0.105336158	0.78363875
cg14993186	-0.725434405	0.484114222	0.474749623	0.44817758	-1.618631625	0.105526546	0.784282433
cg07758529	-1.043592055	0.352187331	0.807682972	0.645642057	-1.61636319	0.106015812	0.785376575
cg08826497	-0.70913367	0.492070308	0.543190618	0.438876042	-1.615794901	0.106138664	0.785376575
cg05074623	1.408098134	4.088172849	1.043671356	0.872521518	1.613826255	0.106565118	0.785376575
cg22354945	-1.02312789	0.359468801	0.566165853	0.634152412	-1.613378535	0.106662294	0.785376575
cg15977272	1.716118605	5.562894716	1.352753802	1.064160192	1.612650631	0.106820432	0.785376575
cg06134608	-1.182018325	0.306659176	0.775918131	0.733089589	-1.61237909	0.106879472	0.785376575
cg07686944	0.640603257	1.89762529	0.448150642	0.397617117	1.611105832	0.107156657	0.785376575
cg10531088	0.754282047	2.126084547	0.575697094	0.468308283	1.610652799	0.107255419	0.785376575
cg08468443	0.953122077	2.593795059	0.539263409	0.591919733	1.610221831	0.107349437	0.785376575
cg08992687	1.3011935	3.673678586	0.869707974	0.80808791	1.610212804	0.107351407	0.785376575
cg17203703	0.919827685	2.508858038	0.527925273	0.571400896	1.609776413	0.107446676	0.785376575
cg10296914	1.114048391	3.046667563	0.859847298	0.692088297	1.609691126	0.107465303	0.785376575
cg14113919	-0.544531467	0.580113522	0.435146225	0.338333583	-1.609451426	0.107517668	0.785376575
cg04653083	1.008323528	2.741001948	0.715168174	0.626552446	1.609320232	0.107546337	0.785376575
cg02952729	1.475043209	4.371224645	0.913827613	0.91697705	1.608593376	0.107705284	0.785376575
cg00718129	-0.797744803	0.450343433	0.63040213	0.496022896	-1.608282219	0.107773383	0.785376575
cg14755341	-0.567382124	0.567007854	0.437247031	0.352811793	-1.608172222	0.107797465	0.785376575
cg04070122	3.444893347	31.33994076	2.022087853	2.142220899	1.608094361	0.107814514	0.785376575
cg23496314	-0.432994851	0.648563831	0.332284958	0.269330501	-1.607671054	0.107907241	0.785376575
cg13699152	-0.482126999	0.617468639	0.349241657	0.300000305	-1.607088362	0.108034986	0.785376575
cg20492222	-0.997064679	0.368960872	0.620062226	0.620615898	-1.606572894	0.108148093	0.785376575
cg07679571	-1.944331769	0.143082804	1.396567953	1.210759979	-1.605877136	0.108300908	0.785376575
cg01426251	0.718696445	2.051756888	0.568906105	0.44757715	1.605748739	0.108329128	0.785376575
cg08446143	0.874746065	2.398266213	0.697959721	0.544837652	1.605516912	0.108380094	0.785376575
cg00409480	0.747306194	2.111304903	0.548583587	0.46550876	1.605353663	0.108415996	0.785376575
cg17964359	0.751238457	2.119623455	0.578900785	0.46799786	1.605217718	0.1084459	0.785376575
cg04595053	-0.782795333	0.457126403	0.68197469	0.487706683	-1.60505353	0.108482025	0.785376575
cg26101161	0.769057646	2.157731949	0.63862498	0.479552182	1.603699607	0.108780283	0.785993642
cg24565395	1.102113655	3.010522511	0.69146334	0.687388835	1.603333659	0.108861009	0.785993642
cg10423328	-0.962542182	0.381920739	0.754201638	0.600789173	-1.602129708	0.10912693	0.785993642
cg17725595	-1.143312133	0.318761491	0.922834384	0.714033582	-1.601202187	0.109332145	0.785993642
cg03897851	-1.189100212	0.304495122	0.747039979	0.743117877	-1.600150189	0.109565269	0.785993642
cg21162029	-1.219328571	0.29542846	0.847820231	0.762099485	-1.599959841	0.109607493	0.785993642
cg11271203	-0.593171483	0.55257203	0.458641215	0.370785729	-1.599768912	0.109649858	0.785993642
cg23186825	0.900998476	2.462060192	0.562815236	0.56340931	1.599189896	0.109778415	0.785993642
cg03671371	1.318592658	3.738156809	0.78264005	0.824702313	1.598871056	0.109849256	0.785993642
cg25888867	-0.559172553	0.571681904	0.449756819	0.349841289	-1.598360661	0.109962734	0.785993642
cg20025403	1.35395489	3.872711432	0.87774408	0.847181225	1.598188027	0.110001138	0.785993642
cg01730177	-1.624144091	0.197080286	1.21417625	1.016653414	-1.597539602	0.110145477	0.785993642
cg00221961	-0.875371707	0.416707098	0.650299645	0.548018402	-1.597339988	0.110189942	0.785993642
cg18719157	1.501000316	4.486174419	1.114046242	0.940022884	1.596769974	0.110316991	0.785993642
cg10703213	0.796300571	2.217322907	0.480315751	0.498986902	1.595834614	0.110525723	0.785993642
cg00484111	1.183026933	3.2642399	0.789239572	0.741366989	1.595737267	0.110547464	0.785993642
cg20450764	-0.823814974	0.43875462	0.526216763	0.51641922	-1.595244603	0.110657548	0.785993642
cg18542573	-0.455937844	0.633853234	0.365200475	0.28585875	-1.594975995	0.110717604	0.785993642
cg22573003	-0.73610876	0.478974097	0.551757792	0.461551157	-1.594858443	0.110743894	0.785993642
cg06350107	-1.014448283	0.362602429	0.571858605	0.636186807	-1.594576109	0.110807059	0.785993642
cg17790038	1.66683664	5.29539005	0.908457666	1.045570525	1.594188627	0.110893793	0.785993642
cg14343151	-1.302930607	0.271734279	0.828516001	0.817320053	-1.594149811	0.110902485	0.785993642
cg19718903	1.697428822	5.459890975	1.219488117	1.065187054	1.593549993	0.111036863	0.785993642
cg06815914	-1.373130431	0.253312739	1.089648964	0.861965717	-1.593022095	0.111155235	0.785993642
cg10659052	1.161489382	3.194687847	0.862423832	0.729302409	1.592603244	0.111249225	0.785993642
cg07910525	-0.593197936	0.552557413	0.487306324	0.372626866	-1.591935501	0.111399198	0.785993642
cg13368805	3.425063708	30.72460219	1.933542755	2.151717941	1.591780987	0.111433924	0.785993642
cg11802925	-0.80118443	0.448797081	0.498982957	0.503468811	-1.591328822	0.111535594	0.785993642
cg04497165	0.833299416	2.300897849	0.533062455	0.524045934	1.590126669	0.111806256	0.785993642
cg00763725	0.88174543	2.415111438	0.618898722	0.554559746	1.589991766	0.111836661	0.785993642
cg10501443	-1.037784661	0.354238572	0.669546652	0.652738349	-1.589893812	0.111858743	0.785993642
cg18087559	0.953476872	2.594715488	0.711691359	0.599777024	1.589718902	0.111898181	0.785993642
cg12431196	-1.074269755	0.341547077	0.64857531	0.676261936	-1.588540916	0.112164077	0.786564458
cg12375308	-0.632800732	0.531102241	0.545725156	0.398459977	-1.588116168	0.112260073	0.786564458
cg22618269	0.89903855	2.457239462	0.8967831	0.566178428	1.587906755	0.112307426	0.786564458
cg15408180	1.191462183	3.291891036	0.912982293	0.750520394	1.587514732	0.112396113	0.786564458
cg11924796	-0.744758908	0.474848769	0.566580221	0.469552648	-1.586103094	0.112715925	0.78681486
cg20497120	-0.872472666	0.417916902	0.488116219	0.550157908	-1.585858628	0.112771383	0.78681486
cg25077868	-0.691798373	0.500674859	0.557611898	0.436262808	-1.58573768	0.112798828	0.78681486
cg00026186	3.568617184	35.46751419	2.247304767	2.250757939	1.585517982	0.112848695	0.78681486
cg00157034	-1.018590587	0.361103526	0.64656555	0.642773421	-1.584680624	0.113038916	0.787203653
cg20922422	-0.909152687	0.402865432	0.629003126	0.573831431	-1.584354982	0.11311296	0.787203653
cg14562337	1.509264932	4.523404563	0.804120488	0.953029533	1.583649698	0.113273458	0.787554043
cg12449183	-0.941426847	0.390070867	0.536754493	0.595050013	-1.582097011	0.113627426	0.787554043
cg17224287	-0.577982095	0.561029329	0.493804472	0.365481084	-1.581428203	0.113780163	0.787554043
cg27450030	-1.362131648	0.256114249	0.781640781	0.862457384	-1.579361106	0.114253253	0.787554043
cg19937286	-2.022537964	0.132319217	1.17614197	1.280908202	-1.578987441	0.114338938	0.787554043
cg01742836	1.747810985	5.742019544	1.215223657	1.107061387	1.578784162	0.114385572	0.787554043
cg18064897	-0.691431542	0.500858555	0.68248741	0.438074379	-1.578342802	0.114486878	0.787554043
cg17973147	0.877641858	2.405221161	0.542404477	0.556056264	1.578332832	0.114489167	0.787554043
cg06775759	1.411526901	4.102214299	1.315298617	0.894716425	1.57762489	0.114651811	0.787554043
cg08579577	0.422044774	1.525076807	0.308400217	0.26761285	1.577072152	0.114778924	0.787554043
cg26375421	-0.908887668	0.402972214	0.667409242	0.576499123	-1.576563836	0.11489592	0.787554043
cg00907920	0.641138943	1.898642093	0.448353679	0.406789314	1.576095832	0.11500372	0.787554043
cg02291897	2.140042839	8.49980174	1.563699995	1.357820496	1.57608671	0.115005821	0.787554043
cg21730821	-0.67511446	0.509098146	0.554792221	0.428434093	-1.575772031	0.11507835	0.787554043
cg08760398	-1.279050021	0.278301556	0.637121299	0.811830856	-1.575512942	0.115138093	0.787554043
cg21365536	0.995176035	2.705200509	0.666274987	0.631678497	1.575447067	0.115153287	0.787554043
cg23646109	-0.463737614	0.628928555	0.28416438	0.294398702	-1.575202646	0.115209677	0.787554043
cg19261292	-1.672941983	0.18769406	1.048970256	1.062457565	-1.574596519	0.115349607	0.787554043
cg22822140	0.773407358	2.167137903	0.440983639	0.491196349	1.574538082	0.115363105	0.787554043
cg09738386	1.919134201	6.815055449	1.174775873	1.218945479	1.57442169	0.115389993	0.787554043
cg05914696	1.473583042	4.364846586	1.019702676	0.936302444	1.573832315	0.115526221	0.787554043
cg03536032	1.256415981	3.512808924	0.885667344	0.798372766	1.57372099	0.115551967	0.787554043
cg10674704	1.435196432	4.200470034	0.738152156	0.91200196	1.573676916	0.115562161	0.787554043
cg11081925	-1.032680282	0.356051362	0.650329257	0.65684711	-1.572177553	0.11590938	0.788428436
cg25434856	1.368232843	3.928402454	0.935482381	0.870300175	1.572138996	0.11591832	0.788428436
cg26046341	0.757215381	2.132330217	0.559512361	0.481837673	1.571515518	0.116062953	0.788428436
cg22846914	-0.844274493	0.429869118	0.438218011	0.53730239	-1.571320935	0.116108121	0.788428436
ch.X.1083956F	0.713969448	2.042081128	0.598844715	0.454685542	1.570248848	0.116357229	0.789410098
cg13098917	-0.70363132	0.494785314	0.482012377	0.448439717	-1.569065568	0.116632662	0.789952093
cg27301423	-1.270245211	0.280762767	0.75934847	0.809585524	-1.569006822	0.116646349	0.789952093
cg23607813	-1.51040836	0.220819786	0.989121576	0.963323182	-1.567914474	0.116901093	0.790149266
cg17619403	-1.179337897	0.307482256	0.63765101	0.752173176	-1.567907411	0.116902742	0.790149266
cg09119244	0.628761645	1.87528687	0.433919187	0.401180724	1.567277809	0.11704977	0.790149266
cg15929297	-0.73743205	0.478340695	0.644632517	0.470658201	-1.566810156	0.117159073	0.790149266
cg27121276	2.544570972	12.73776206	1.332745227	1.624404601	1.566463781	0.117240081	0.790149266
cg23127995	1.2842279	3.611878148	0.835952311	0.819967562	1.566193541	0.117303314	0.790149266
cg27429230	1.310040695	3.706324539	0.819687167	0.837391539	1.564430298	0.11771655	0.792226086
cg24034992	3.048533486	21.08440118	1.818187042	1.949721633	1.56357371	0.117917713	0.792827445
cg19000468	-1.533065912	0.215872805	0.871194718	0.98085787	-1.562984769	0.118056177	0.792827445
cg08437035	-0.786896051	0.455255695	0.650430748	0.503545897	-1.562709688	0.118120895	0.792827445
cg12377701	1.195544102	3.305355733	0.817670132	0.76555182	1.56167626	0.118364274	0.793755448
cg07818713	-1.99972174	0.135372947	1.262702188	1.282028942	-1.559810137	0.118804755	0.794364744
cg23954206	1.575138219	4.831409366	1.091838463	1.010087142	1.559408247	0.118899786	0.794364744
cg27278294	-0.52217453	0.59322915	0.570902652	0.33485543	-1.559402905	0.118901049	0.794364744
cg12720637	-1.135649739	0.321213349	0.710164164	0.728414134	-1.559071531	0.118979451	0.794364744
cg15577287	0.975390404	2.65220244	0.721965407	0.626068336	1.557961565	0.119242359	0.794364744
cg17639969	-0.823027127	0.439100428	0.625112195	0.528399944	-1.557583676	0.119331971	0.794364744
cg09517019	0.557476185	1.746259697	0.440583825	0.357921022	1.557539653	0.119342414	0.794364744
cg07933757	-0.873224433	0.417602844	0.760744646	0.560702293	-1.557376247	0.119381182	0.794364744
cg06002208	-1.576460818	0.206705373	1.07505794	1.012311146	-1.557288808	0.119401931	0.794364744
cg11906997	0.989803733	2.690706323	0.647731753	0.636845326	1.554229405	0.120129706	0.797821111
cg13814975	1.244171578	3.470058935	0.97398899	0.800513673	1.554216523	0.120132778	0.797821111
cg23532648	0.644106198	1.904284215	0.463418486	0.414762347	1.552952439	0.120434497	0.799122048
cg26340529	0.651630025	1.918665755	0.434784717	0.419730361	1.552496759	0.120543408	0.799142468
cg21374587	1.37219548	3.944000172	0.809734527	0.884242712	1.551831258	0.120702605	0.7994551
cg02210067	0.822872309	2.27703079	0.486124177	0.530556689	1.550960202	0.120911222	0.7994551
cg08693325	-0.884165037	0.413058918	0.55878236	0.570165952	-1.55071525	0.120969938	0.7994551
cg09054333	1.572002305	4.816282209	1.002467308	1.013917146	1.550424816	0.121039586	0.7994551
cg25420238	-0.852081381	0.426526244	0.556710626	0.549698035	-1.550089917	0.121119936	0.7994551
cg11315455	1.105648218	3.021182218	0.79452337	0.713712744	1.549150169	0.121345625	0.800245254
cg18496230	0.849298248	2.338005575	0.622327734	0.548564652	1.548219057	0.121569565	0.801022499
cg00969573	1.049769906	2.856993665	0.746611644	0.678467592	1.547266101	0.121799092	0.801057845
cg13371527	1.886120904	6.593741254	1.066780135	1.219255106	1.546945257	0.121876447	0.801057845
cg03944921	-0.585559668	0.556794155	0.604179903	0.378568162	-1.546774733	0.121917575	0.801057845
cg07910919	-1.290409527	0.275158075	0.781888306	0.834440882	-1.546436129	0.121999274	0.801057845
cg11721100	1.091019783	2.977308734	0.611374615	0.705950532	1.545462087	0.122234533	0.801398591
cg00620602	-0.91774967	0.39941685	0.598427214	0.593970659	-1.545109436	0.122319795	0.801398591
cg25111007	0.901658169	2.463684931	0.880546079	0.583766617	1.544552468	0.122454551	0.801398591
cg13779265	1.130238688	3.096395485	0.796200615	0.732169938	1.543683548	0.122665014	0.801398591
cg20780998	-1.154987768	0.315061391	0.735515251	0.748230054	-1.543626539	0.122678832	0.801398591
cg14924469	-0.733043258	0.480444646	0.728222136	0.474939968	-1.543444028	0.122723078	0.801398591
cg08327960	-0.821360216	0.43983298	0.713700123	0.532261651	-1.54315122	0.12279409	0.801398591
cg02189483	1.546588938	4.695426446	0.813966254	1.00275708	1.542336593	0.122991821	0.801618452
cg08819482	1.665000855	5.285677771	1.151829729	1.079670572	1.54213785	0.123040099	0.801618452
cg02225164	-0.635061334	0.529902986	0.512551481	0.412006796	-1.54138558	0.123222971	0.801778885
cg22139325	-1.605813287	0.200726241	1.34950277	1.041948934	-1.541163135	0.123277087	0.801778885
cg27614967	0.861942046	2.36775452	0.613647079	0.559983928	1.539226402	0.123749034	0.80415573
cg14814331	1.046001051	2.846246336	0.793333017	0.679900465	1.538462031	0.123935685	0.804676148
cg01333849	-0.567979469	0.566669255	0.390591288	0.36940951	-1.537533425	0.124162736	0.805457752
cg09891468	-2.261508779	0.104193162	1.555346387	1.471437762	-1.536938114	0.124308465	0.805710917
cg16626088	0.838993122	2.314035853	0.714693028	0.546203804	1.536044086	0.124527568	0.806438823
cg14353569	-0.81395872	0.443100479	0.63586492	0.530189448	-1.535222406	0.124729206	0.806966097
cg11276914	1.128181204	3.090031248	0.835277793	0.735047288	1.534841665	0.124822726	0.806966097
cg10721440	-0.466888252	0.626950147	0.544614074	0.30432729	-1.534164919	0.124989086	0.807018375
cg16730484	-1.158227841	0.314042221	0.892846912	0.755202278	-1.533665715	0.125111913	0.807018375
cg13009143	1.557492618	4.74690401	1.148109676	1.015807948	1.533255003	0.125213037	0.807018375
cg11266940	0.753933462	2.125343555	0.597100372	0.491779812	1.533071192	0.125258315	0.807018375
cg15731001	-0.771779835	0.462189714	0.621214137	0.503960082	-1.53143049	0.125663033	0.807175928
cg06692867	-1.216635948	0.296225009	0.959366709	0.794655882	-1.531022392	0.125763859	0.807175928
cg25316166	-0.541310117	0.581985284	0.48418543	0.353819764	-1.529903562	0.126040602	0.807175928
cg22690030	1.007708813	2.73931753	0.692971565	0.65874002	1.529751924	0.126078146	0.807175928
cg00606069	0.990935035	2.693752048	0.846755417	0.647833739	1.529613196	0.126112501	0.807175928
cg19938385	-0.864044496	0.421454062	0.554644916	0.564974966	-1.529350057	0.126177687	0.807175928
cg24783624	-0.775488272	0.460478887	0.597523429	0.5070866	-1.529301448	0.126189731	0.807175928
cg20113724	2.917840781	18.50129596	1.850067968	1.908136484	1.529157272	0.12622546	0.807175928
cg07418809	0.701914612	2.017611956	0.50112701	0.459044019	1.529079092	0.126244838	0.807175928
cg26399113	-0.567959942	0.566680321	0.481921917	0.371822165	-1.527504263	0.126635668	0.807406804
cg26014066	0.748742682	2.114339946	0.561100185	0.490283394	1.527163047	0.126720473	0.807406804
cg17008556	-0.739540984	0.477332969	0.690883581	0.484327887	-1.526942809	0.126775233	0.807406804
cg01210880	-0.816467537	0.441990214	0.566820678	0.534737819	-1.526855794	0.126796874	0.807406804
cg03660541	0.89658859	2.451226691	0.881153733	0.587271226	1.526702738	0.126834946	0.807406804
cg17346042	-0.736100533	0.478978038	0.581026716	0.482261684	-1.526350853	0.12692251	0.807406804
cg02132188	-0.772765603	0.461734327	0.564523654	0.506722652	-1.525026758	0.127252424	0.808824118
cg02353937	0.361501814	1.435483627	0.240670803	0.237211687	1.523962915	0.127517976	0.809805413
cg03790146	-1.15645505	0.314599446	0.679304655	0.759437558	-1.522778321	0.127814176	0.809805413
cg25675072	1.387796842	4.00601444	1.068407655	0.911809404	1.522025146	0.12800278	0.809805413
cg02232922	-0.771021183	0.462540489	0.549885104	0.5066281	-1.521868175	0.128042115	0.809805413
cg22679626	0.626225667	1.870537208	0.436214666	0.411751921	1.520880985	0.128289707	0.809805413
cg14803417	-0.561133564	0.570561929	0.451543719	0.369201105	-1.519858841	0.128546457	0.809805413
cg20763943	1.195673419	3.305783199	0.907408517	0.786852443	1.519564982	0.128620344	0.809805413
cg21080294	-0.754781811	0.470113177	0.57886451	0.496876992	-1.519051641	0.128749498	0.809805413
cg20034238	-0.939810103	0.390702021	0.77618792	0.619006706	-1.518255123	0.128950096	0.809805413
cg26064831	-0.901575125	0.405929766	0.725624893	0.593995955	-1.517813576	0.129061402	0.809805413
cg09912841	0.990109738	2.691529819	0.640015355	0.652500872	1.517407533	0.129163823	0.809805413
cg17700139	0.6046434	1.830599301	0.426466405	0.398474675	1.517394802	0.129167036	0.809805413
cg16619186	-1.360062112	0.256644836	0.9336988	0.896367258	-1.517304542	0.129189812	0.809805413
cg16617551	-0.839271099	0.432025312	0.807162224	0.553171534	-1.51719864	0.12921654	0.809805413
cg19172265	-0.949133923	0.387076116	0.651392695	0.625650228	-1.517036007	0.129257593	0.809805413
cg15462879	-0.621906993	0.536919559	0.446439567	0.410108947	-1.516443368	0.12940728	0.809805413
cg16167304	1.368477908	3.929365287	0.744476697	0.902565829	1.516208419	0.12946666	0.809805413
cg09331780	-0.574509677	0.562980843	0.506149991	0.379018414	-1.515783024	0.129574226	0.809805413
cg06657741	-0.876150368	0.416382751	0.538497046	0.578055557	-1.515685401	0.129598921	0.809805413
cg08689075	0.730510647	2.076140512	0.485585827	0.481976738	1.515655402	0.12960651	0.809805413
cg21557231	0.648881958	1.91340037	0.464107665	0.428318465	1.514952101	0.129784535	0.809805413
cg24208785	-0.682355935	0.505424841	0.536206187	0.450416378	-1.514944766	0.129786392	0.809805413
cg06899582	-0.622027949	0.536854619	0.566222267	0.410687625	-1.514601148	0.129873441	0.809805413
cg01479413	0.602819567	1.827263636	0.509299135	0.398339656	1.51333054	0.130195719	0.809957674
cg16360370	-0.634179596	0.530370428	0.691050659	0.419413518	-1.512062844	0.130517876	0.809957674
cg06438901	0.963994968	2.622150987	0.858742423	0.637941054	1.511103514	0.13076208	0.809957674
cg00644637	1.194558996	3.302101209	0.724470506	0.790540791	1.511065601	0.130771738	0.809957674
cg24691157	-1.546201462	0.213055739	1.067410076	1.023507762	-1.510688555	0.13086782	0.809957674
cg20104776	-1.150424069	0.316502522	0.835136931	0.762227997	-1.50929128	0.131224362	0.809957674
cg00264378	-0.605195938	0.54596744	0.494336893	0.401023021	-1.509130166	0.131265522	0.809957674
ch.X.1282647F	-0.86731251	0.420078992	0.516556432	0.574719153	-1.509106674	0.131271524	0.809957674
cg13027792	0.75252317	2.122348312	0.751325597	0.498655908	1.509103088	0.13127244	0.809957674
cg05463813	0.776548529	2.173955956	0.51029976	0.514844546	1.508316509	0.13147354	0.809957674
cg11475880	1.482585556	4.404318584	1.164171187	0.983258233	1.507829282	0.131598226	0.809957674
cg06055478	1.290365291	3.634113821	1.054608149	0.856757093	1.506104006	0.132040476	0.809957674
cg05422360	-0.554151139	0.574559776	0.458347565	0.367992803	-1.505874937	0.132099282	0.809957674
cg06891491	-0.68112146	0.50604916	0.614716079	0.452414759	-1.505524403	0.132189308	0.809957674
cg12546665	-1.097080328	0.333844378	0.683733632	0.728792899	-1.505338938	0.132236959	0.809957674
cg15235844	1.122031056	3.071085421	0.591856674	0.745369368	1.505335615	0.132237813	0.809957674
cg19491742	-0.903495779	0.405150864	0.630344582	0.600443754	-1.504713427	0.13239777	0.809957674
cg23277098	1.712440001	5.542468623	1.493386857	1.138188366	1.504531282	0.132444625	0.809957674
cg19069416	1.720488717	5.587258387	1.119196633	1.14363534	1.504403245	0.132477569	0.809957674
cg17533951	1.238506832	3.450457505	0.914212561	0.823349753	1.504229312	0.132522333	0.809957674
cg00128197	1.084933315	2.959242475	0.639639842	0.721541085	1.503633456	0.132675772	0.809957674
cg09092713	1.677995078	5.354809228	0.947715271	1.115969213	1.503621299	0.132678904	0.809957674
cg17718322	-1.158278825	0.31402621	0.774994607	0.770599817	-1.503087334	0.132816525	0.809957674
cg27047283	1.608087211	4.993251053	1.160297849	1.070062	1.502798165	0.132891099	0.809957674
cg13284386	1.21690196	3.376710329	0.812462848	0.809944306	1.502451404	0.132980569	0.809957674
cg10293967	-1.250213069	0.286443758	0.800412698	0.832121765	-1.502440054	0.132983499	0.809957674
cg15465809	1.763612385	5.833472126	1.202091393	1.173846381	1.502421793	0.132988212	0.809957674
cg20208052	-0.685633236	0.503771122	0.522200999	0.45640699	-1.502240875	0.133034912	0.809957674
cg20063630	-0.711158256	0.491075077	0.442400848	0.473415531	-1.502186156	0.133049039	0.809957674
cg24616736	-0.764691578	0.465477472	0.553952351	0.509140108	-1.501927595	0.133115809	0.809957674
cg01869765	2.081689409	8.018003169	1.433243453	1.386991127	1.500867142	0.133389928	0.81052241
cg17383222	1.129278712	3.093424444	0.758616305	0.75248218	1.500738147	0.133423302	0.81052241
cg24850178	-0.688283274	0.502437877	0.591282891	0.458912602	-1.49981341	0.133662743	0.810561837
cg01706033	-0.488702002	0.613422098	0.340995535	0.325844432	-1.499801604	0.133665802	0.810561837
cg15667675	-0.641153697	0.526684439	0.569900225	0.427882091	-1.498435457	0.13402015	0.810561837
cg15376401	-0.838516163	0.432351587	0.583487155	0.559630534	-1.498338836	0.134045239	0.810561837
cg06655100	-0.852881776	0.426184991	0.67145218	0.569797357	-1.496815958	0.134441153	0.810561837
cg06208111	1.233503371	3.433236393	0.830534316	0.824271536	1.49647697	0.134529405	0.810561837
cg08104711	1.387178704	4.003538936	1.011357319	0.927026721	1.496374023	0.134556215	0.810561837
cg12220696	1.237746704	3.447835711	1.200090736	0.828090551	1.494699708	0.134992831	0.810561837
cg14247788	-0.80432988	0.44738763	0.589638295	0.538501958	-1.49364337	0.135268857	0.810561837
cg05175213	1.878144046	6.541353136	1.488577515	1.257448929	1.493614574	0.135276388	0.810561837
cg09293857	-1.742855328	0.175019947	1.303779338	1.166898783	-1.493578838	0.135285734	0.810561837
cg27559462	-0.797127884	0.450621344	0.559314606	0.53377016	-1.49339162	0.135334705	0.810561837
cg14688652	-1.271842607	0.280314636	0.825109828	0.851680515	-1.493332987	0.135350045	0.810561837
cg15359342	0.545509021	1.725486467	0.426786071	0.365312595	1.49326639	0.13536747	0.810561837
cg23061435	2.693177504	14.77856033	1.610280812	1.803595458	1.493227038	0.135377767	0.810561837
cg12704708	0.788429628	2.19993899	0.54464329	0.528029145	1.493155512	0.135396484	0.810561837
cg00349460	1.102184239	3.010735013	0.99705419	0.73819489	1.493080288	0.135416172	0.810561837
cg26964112	1.455352012	4.285991921	0.785696221	0.97524509	1.492293606	0.135622192	0.810561837
cg01325935	-1.436211858	0.237826977	1.113002909	0.962429795	-1.492277011	0.135626541	0.810561837
cg04691867	-0.542093591	0.581529492	0.565906529	0.363340706	-1.491970433	0.135706897	0.810561837
cg25499687	0.999144008	2.715955997	0.783263326	0.669987861	1.491286732	0.135886231	0.810561837
cg05987154	-1.12944784	0.323211672	0.685798887	0.757416058	-1.491185496	0.135912801	0.810561837
cg07882687	1.136359123	3.115404884	0.930839349	0.76227114	1.490754486	0.136025965	0.810561837
cg06892157	0.757211739	2.132322452	0.542242846	0.507971662	1.490657444	0.136051454	0.810561837
cg12594780	-0.958985818	0.383281406	0.627449856	0.64352562	-1.49020612	0.136170048	0.810561837
cg12618587	1.603038067	4.968102951	0.849549941	1.076046669	1.489747716	0.136290583	0.810561837
cg00328965	-1.052050243	0.349221027	0.959213989	0.706392383	-1.489328408	0.13640091	0.810561837
cg15895359	1.091919938	2.97998998	0.774316147	0.733227237	1.489197186	0.136435452	0.810561837
cg15454357	1.995883129	7.358698842	1.189517485	1.340947394	1.488412699	0.13664209	0.811151273
cg05177544	-1.394877038	0.247863512	0.965357804	0.937425067	-1.487987773	0.136754118	0.811178591
cg13645113	0.933897178	2.544405884	0.689459201	0.62795288	1.487209006	0.136959618	0.811759871
cg22695906	-1.460589825	0.232099336	0.899012081	0.982524626	-1.486568159	0.137128903	0.812125759
cg04335355	-1.603947998	0.201101002	1.242435294	1.080025041	-1.485102601	0.137516647	0.813783858
cg21776057	0.887412956	2.428838005	0.624494137	0.598030009	1.483893689	0.137837127	0.814577471
cg20086420	-0.736912611	0.478589228	0.71108514	0.496644476	-1.483782961	0.137866509	0.814577471
cg16808568	1.410340989	4.097352319	0.885792272	0.95155817	1.482138491	0.138303449	0.815708839
cg02590287	-1.424659866	0.240590282	0.99846396	0.961716881	-1.481371383	0.138507636	0.815708839
cg02936290	-0.854076158	0.425676267	0.692499918	0.576549015	-1.481359147	0.138510895	0.815708839
cg11913917	1.274539265	3.577052957	0.823030204	0.860833259	1.480587852	0.138716435	0.815708839
cg05215598	1.931445366	6.899475308	1.561546765	1.304964103	1.480075477	0.138853105	0.815708839
cg02741829	-0.932861009	0.393426502	0.649449698	0.630583529	-1.479361523	0.139043718	0.815708839
cg20746035	1.489670797	4.435635056	1.038728765	1.007267091	1.478923327	0.139160808	0.815708839
cg17388110	0.488159456	1.629314633	0.414302808	0.330221912	1.478276994	0.139333653	0.815708839
cg09340741	-0.453545078	0.635371712	0.453934216	0.306844617	-1.478093642	0.139382716	0.815708839
cg04455999	1.830854609	6.239216472	1.187718042	1.238748644	1.477987175	0.139411211	0.815708839
cg17120139	-1.447645319	0.235123277	0.948951819	0.979612246	-1.477773808	0.139468331	0.815708839
cg24618413	-1.788983789	0.167129923	1.098227677	1.210752951	-1.477579541	0.139520354	0.815708839
cg10288121	1.776918957	5.911614391	1.211612421	1.202986671	1.47708948	0.139651653	0.815708839
cg15554694	0.670058863	1.954352355	0.40932021	0.453667729	1.476981542	0.139680585	0.815708839
cg14463725	0.932297793	2.54033965	0.637303526	0.631362333	1.47664462	0.139770924	0.815708839
cg02433927	-0.552870662	0.575295958	0.394921754	0.374661135	-1.475655224	0.140036472	0.815708839
cg06452970	1.081135279	2.948024481	0.846761214	0.732679831	1.475590338	0.1400539	0.815708839
cg14972002	2.074247087	7.958552108	1.355382236	1.405927008	1.475359016	0.140116048	0.815708839
cg16218862	0.733693242	2.082758551	0.496143466	0.497410869	1.475024547	0.140205944	0.815708839
cg21900692	0.734115737	2.083638692	0.694202569	0.497893108	1.474444463	0.14036196	0.815708839
cg12737514	-0.399382531	0.670734075	0.281819736	0.27088026	-1.474387731	0.140377226	0.815708839
cg20074774	-0.76323394	0.466156465	0.630965585	0.517796709	-1.474003072	0.140480764	0.815708839
cg09013091	0.828808665	2.290588257	0.456737929	0.562604666	1.473163512	0.140706951	0.815708839
cg08983668	-0.708921891	0.492174529	0.664372628	0.481273269	-1.473013226	0.14074747	0.815708839
cg02860323	0.961525104	2.61568262	0.906313725	0.652779058	1.472971738	0.140758657	0.815708839
cg24324845	1.038232413	2.824220545	0.757136414	0.705142809	1.472371836	0.140920494	0.816020438
cg06302025	-0.486413078	0.614827783	0.450506957	0.330493407	-1.471778461	0.141080712	0.816322187
cg03971283	-0.506554742	0.602568009	0.381335273	0.344393069	-1.470862182	0.141328392	0.817129164
cg05470074	-0.765529739	0.465087491	0.470830694	0.520615502	-1.470432086	0.141444767	0.817176307
cg18498622	0.765315065	2.149671554	0.669224567	0.520689728	1.469810184	0.14161317	0.817443438
cg01777017	1.443237403	4.234382054	1.205640499	0.982707765	1.468633357	0.141932262	0.817443438
cg02295369	1.623142682	5.068995554	1.151466858	1.105757642	1.46790094	0.142131133	0.817443438
cg25153755	0.905738512	2.473758149	0.658909909	0.617109318	1.467711612	0.142182575	0.817443438
cg10105723	1.292630621	3.642355622	0.799200939	0.881209007	1.466883125	0.142407852	0.817443438
cg02157475	3.245898071	25.68476644	2.01273002	2.215112371	1.465342397	0.142827525	0.817443438
cg01963258	-2.749260617	0.063975146	1.526338696	1.876415201	-1.46516646	0.142875508	0.817443438
cg18470455	0.726889388	2.068635866	0.573910955	0.496135528	1.465102472	0.142892962	0.817443438
cg03181214	1.275769791	3.581457322	1.070896807	0.871002668	1.464713987	0.142998967	0.817443438
cg25452717	-0.655240757	0.519317018	0.460737797	0.447411685	-1.46451418	0.143053511	0.817443438
cg10349665	1.722257575	5.597150199	1.425116151	1.176272054	1.464166023	0.143148591	0.817443438
cg23616046	-0.81735996	0.441595948	0.536817981	0.558289444	-1.464043371	0.143182098	0.817443438
cg21905818	-0.69363979	0.499753756	0.509693855	0.473790545	-1.464022019	0.143187932	0.817443438
cg26933504	1.243399611	3.467381196	0.838853227	0.849435455	1.463795281	0.143249892	0.817443438
cg08081144	0.80719955	2.241621639	0.565970312	0.55155536	1.463496882	0.143331466	0.817443438
cg23954847	0.971079013	2.640792371	0.70002854	0.663790419	1.462930144	0.143486495	0.817443438
cg11325578	-1.018737982	0.361050305	0.540678953	0.69642671	-1.462807166	0.143520152	0.817443438
cg05371395	-1.146516643	0.317741652	0.744421686	0.784192202	-1.462035252	0.14373155	0.817443438
cg06306751	-0.913958122	0.400934133	0.625308066	0.625636099	-1.460846206	0.144057652	0.817443438
cg13554270	-1.126417798	0.324192502	0.790908896	0.771134551	-1.460727958	0.144090113	0.817443438
cg16101581	0.854824971	2.350962858	0.818893907	0.585205932	1.460725062	0.144090908	0.817443438
cg05785376	-0.660569012	0.516557324	0.563618032	0.452344009	-1.460324441	0.144200928	0.817443438
cg27124847	-0.535652956	0.585286999	0.512154072	0.366807307	-1.460311576	0.144204462	0.817443438
cg07468307	-0.945138342	0.388625804	0.635522639	0.647242341	-1.460254192	0.144220226	0.817443438
cg09385630	0.842150125	2.321352813	0.646298518	0.576862476	1.45988023	0.144322994	0.817443438
cg06022838	-0.673618098	0.509860511	0.392293514	0.461420908	-1.459877709	0.144323686	0.817443438
cg03020597	-0.804238579	0.447428479	0.607793187	0.551018362	-1.459549508	0.144413925	0.817443438
cg02644889	0.888385009	2.431200114	1.025297736	0.608944045	1.458894322	0.144594196	0.817850768
cg16385415	-0.518159156	0.595615976	0.440711662	0.355520574	-1.457466018	0.144987785	0.818769635
cg01999076	-0.768986464	0.463482587	0.556662758	0.52782162	-1.456905959	0.145142341	0.818769635
cg03670113	2.491463713	12.07894329	1.603276061	1.710195547	1.456829727	0.145163388	0.818769635
cg25899147	0.959990667	2.6116721	0.795096687	0.659002945	1.456731983	0.145190378	0.818769635
cg00213805	-0.769150747	0.463406451	0.448993643	0.528447063	-1.455492519	0.14553296	0.818779853
cg20207108	-0.409871857	0.663735298	0.451301794	0.281630522	-1.455353113	0.14557153	0.818779853
cg10142252	-0.829505501	0.436264966	0.54044069	0.570141429	-1.454911815	0.145693676	0.818779853
cg21758197	0.93078427	2.536497697	0.879256696	0.639870396	1.454644997	0.145767567	0.818779853
cg11670235	0.958272637	2.60718902	0.675657481	0.658957738	1.454224728	0.145884011	0.818779853
cg27615468	0.882239673	2.416305385	0.851880957	0.606711883	1.454132839	0.145909481	0.818779853
cg03905487	2.628785636	13.85693232	1.592356077	1.808207047	1.45380787	0.145999581	0.818779853
cg07457143	1.431611177	4.185437244	0.861015606	0.98487876	1.45359128	0.146059656	0.818779853
cg24667648	0.899207845	2.457655497	0.788326802	0.618801677	1.453143841	0.146183821	0.818867975
cg27167979	0.671857377	1.95787045	0.519439937	0.462594263	1.452368589	0.146399145	0.819254139
cg07869461	0.516235024	1.675706762	0.452565286	0.355577666	1.451820722	0.14655146	0.819254139
cg17292622	1.636179377	5.135511131	1.204837217	1.127194671	1.451549958	0.146626782	0.819254139
cg16164539	-0.770280896	0.462883028	0.599440242	0.530833006	-1.451079507	0.146757722	0.819254139
cg00790086	-0.778850492	0.458933256	0.668922206	0.536918738	-1.450592868	0.146893263	0.819254139
cg17581805	-0.868537739	0.419564614	0.710624169	0.598762246	-1.450555282	0.146903735	0.819254139
cg15735483	0.48154818	1.618578314	0.408704718	0.332078563	1.450103182	0.147029748	0.819351755
cg17334225	0.572940867	1.773474943	0.367258848	0.395233485	1.44962633	0.147162749	0.819425403
cg27590787	0.574725541	1.776642844	0.445536305	0.39655994	1.44927786	0.147260002	0.819425403
cg05031352	-0.75825798	0.468481821	0.62229566	0.52366454	-1.447984199	0.14762147	0.820831898
cg08491314	-0.805834051	0.446715188	0.606855039	0.557296633	-1.445969708	0.148185698	0.821252601
cg08202860	2.358437567	10.57441672	1.719149875	1.631671973	1.445411581	0.148342312	0.821252601
cg19000389	-0.508318175	0.601506357	0.351243128	0.351681716	-1.445392671	0.148347621	0.821252601
cg11640333	1.153066227	3.167891506	0.826433656	0.79777434	1.445353867	0.148358514	0.821252601
cg11111131	1.201529113	3.32519764	1.02246035	0.831307741	1.445348159	0.148360117	0.821252601
cg14372935	-1.540428441	0.214289271	0.966988909	1.066015272	-1.44503412	0.148448302	0.821252601
cg27586390	-0.506423383	0.602647167	0.480393804	0.350545109	-1.444673937	0.148549494	0.821252601
cg15520863	1.188510218	3.282187817	0.904601348	0.823415863	1.443389994	0.148910641	0.821252601
cg20430101	-0.644543522	0.524902094	0.811851879	0.446777615	-1.442649542	0.14911922	0.821252601
cg10783042	-0.987948732	0.372339677	0.586840375	0.684833628	-1.442611303	0.149129998	0.821252601
cg13130271	3.015546872	20.40024421	1.968635433	2.090373206	1.442587794	0.149136624	0.821252601
cg14746118	0.794457106	2.213239116	0.680743397	0.55087282	1.442178805	0.149251938	0.821252601
cg10072574	0.732643284	2.080572891	0.493607203	0.508348468	1.441222568	0.149521815	0.821252601
cg12615934	1.599232805	4.949233939	1.166342427	1.109647053	1.441208536	0.149525778	0.821252601
cg24530587	-1.287499844	0.275959864	0.917752916	0.893366703	-1.441177335	0.14953459	0.821252601
cg12382941	-0.954622546	0.384957421	0.584113589	0.662391734	-1.441175209	0.14953519	0.821252601
cg18478786	1.637965584	5.144692414	1.202095837	1.136578903	1.441136713	0.149546064	0.821252601
cg06308344	1.43046125	4.180627062	0.882750616	0.99335076	1.440036397	0.149857102	0.822317572
cg24605338	-1.328135574	0.264970819	1.12378692	0.92269275	-1.439412604	0.150033655	0.822317572
cg16391404	-0.748417925	0.473114464	0.725704354	0.519988912	-1.439295932	0.150066695	0.822317572
cg03210191	1.419223295	4.133908365	0.994218372	0.987176283	1.437659433	0.150530709	0.822399844
cg02746718	1.340328876	3.820299703	0.956714738	0.932405105	1.437496287	0.150577027	0.822399844
cg13041595	0.906488485	2.475614097	0.607899819	0.630617585	1.437461476	0.150586912	0.822399844
cg08401365	-1.512189226	0.220426885	1.261313105	1.052286414	-1.437050983	0.150703508	0.822399844
cg12373280	-0.959044074	0.383259078	0.704275784	0.667688839	-1.436363793	0.15089885	0.822399844
cg04787237	1.245252028	3.473810186	0.817805855	0.866979629	1.436310597	0.15091398	0.822399844
cg05921207	1.878884657	6.546199531	1.623381639	1.308682777	1.43570672	0.151085812	0.822399844
cg18811601	0.846298282	2.331002149	0.677705847	0.589521315	1.435568587	0.151125139	0.822399844
cg14295009	2.193718933	8.96850444	1.897400168	1.52818221	1.435508749	0.151142177	0.822399844
cg16953966	2.020270177	7.540361893	0.992895055	1.407453505	1.435408111	0.151170836	0.822399844
cg02053896	-0.764614982	0.465513127	0.565380164	0.532896662	-1.434827868	0.151336154	0.822706481
cg00584971	-0.844540899	0.429754614	0.650135993	0.588797317	-1.434349096	0.151472666	0.822856189
cg09173743	0.882906734	2.417917744	0.579478466	0.615726369	1.43392711	0.151593064	0.82291821
cg20512370	-1.11281506	0.328632537	0.826336154	0.776575194	-1.43297786	0.151864165	0.823302048
cg10729706	1.949203087	7.023088559	1.236336046	1.360305177	1.432916025	0.151881837	0.823302048
cg11194545	0.875880801	2.400989158	0.6756742	0.611591281	1.432134218	0.152105413	0.823649917
cg16718139	0.862181272	2.368321017	0.594229545	0.602243715	1.431615226	0.15225397	0.823649917
cg26710619	0.802579548	2.23128923	0.549225833	0.560684528	1.431428029	0.15230758	0.823649917
cg00570097	-1.841629056	0.158558914	1.369863015	1.287314342	-1.430597792	0.152545521	0.823649917
cg07099245	-0.873709515	0.417400321	0.637394139	0.610790328	-1.430457352	0.152585798	0.823649917
cg01924074	-0.638698711	0.527979031	0.645845412	0.446515632	-1.43040616	0.152600481	0.823649917
cg01370179	-0.948173008	0.387448242	0.745872065	0.663604372	-1.428822725	0.153055192	0.82390556
cg17196716	1.383046492	3.987029596	0.817384748	0.968069016	1.428665177	0.153100491	0.82390556
cg01191902	1.259106908	3.522274367	0.882690812	0.881537242	1.428308242	0.153203157	0.82390556
cg25619303	-1.315625196	0.268306527	0.986723078	0.921234948	-1.428110385	0.153260089	0.82390556
cg06877198	-1.302544241	0.271839288	1.228497408	0.91223147	-1.427865936	0.15333045	0.82390556
cg19247520	1.053342229	2.867218021	0.79219113	0.73775769	1.427761774	0.153360439	0.82390556
cg23119380	0.844486145	2.32678188	0.642432015	0.591549178	1.427584006	0.15341163	0.82390556
cg22844499	-0.48754654	0.614131294	0.434850478	0.341664871	-1.426972984	0.153587682	0.824264809
cg08783735	0.842565243	2.32231665	0.618262073	0.590851284	1.426019145	0.153862816	0.824495811
cg24152857	-0.566037801	0.567770608	0.465098831	0.397055995	-1.425586838	0.153987638	0.824495811
cg25496792	2.704413209	14.94554421	2.01779803	1.897418717	1.425311759	0.154067102	0.824495811
cg25832925	0.929419127	2.533037378	0.515677222	0.65213153	1.425201949	0.154098833	0.824495811
cg22955387	0.678186867	1.970302072	0.443984711	0.47594311	1.424932629	0.154176677	0.824495811
cg09006810	-0.59284328	0.552753415	0.505264797	0.416346873	-1.423916737	0.154470576	0.824862283
cg19499945	1.297251899	3.659226913	0.905661466	0.911049096	1.423909979	0.154472533	0.824862283
cg13741548	-0.986504068	0.372877971	0.845657537	0.692982221	-1.423563315	0.154572922	0.824862283
cg08143197	-1.078637113	0.340058672	0.645593663	0.757977686	-1.423045998	0.154722821	0.825065466
cg13397632	0.694590291	2.002888305	0.507986224	0.488539588	1.421768693	0.155093411	0.825065466
cg03934360	-1.717007587	0.17960279	0.965821033	1.207674181	-1.421747366	0.155099604	0.825065466
cg08814148	-1.016818196	0.36174411	0.610666478	0.715251896	-1.421622511	0.155135866	0.825065466
cg20967299	-0.706325109	0.49345426	0.643712503	0.496944066	-1.421337242	0.155218742	0.825065466
cg17488844	-0.547656778	0.578303317	0.387744879	0.385359341	-1.421158696	0.155270629	0.825065466
cg19406135	1.038843893	2.825948027	0.782410286	0.731191204	1.420755457	0.155387864	0.825065466
cg10576817	-0.465602904	0.627756514	0.419843566	0.327792162	-1.420421104	0.155485122	0.825065466
cg26410404	0.976649582	2.655544138	0.871328914	0.688052574	1.419440344	0.155770677	0.82600027
cg16065628	1.046700137	2.848236801	0.726346041	0.738227409	1.417855967	0.15623282	0.826943183
cg13788061	1.160717038	3.192221401	0.758600686	0.8188072	1.41757063	0.15631616	0.826943183
cg03130686	-0.722262504	0.485652222	0.57292367	0.509541199	-1.417476164	0.156343758	0.826943183
cg17439480	-0.679074886	0.507085888	0.627777901	0.479122735	-1.417329707	0.156386554	0.826943183
cg09148853	-0.306230661	0.736216783	0.292399674	0.216178888	-1.41656137	0.15661121	0.827551605
cg00203568	-0.732391399	0.48075793	0.609185511	0.517240345	-1.415959536	0.156787352	0.827903003
cg02949713	1.126006996	3.083320177	0.758002943	0.795479208	1.415507765	0.156919673	0.828022679
cg07674503	2.657249698	14.257024	1.589229848	1.87791504	1.414999956	0.157068509	0.828030562
cg13033283	1.412471084	4.10608937	0.864481296	0.99846191	1.414646938	0.157172039	0.828030562
cg24000816	-0.751659542	0.471583291	0.768173898	0.531527468	-1.41414995	0.15731788	0.828030562
cg19265708	-0.755749102	0.469658661	0.750229265	0.534649548	-1.413541084	0.15749669	0.828030562
cg03576039	-0.864971514	0.421063547	0.825953069	0.612146258	-1.41301446	0.157651473	0.828030562
cg19002579	-0.536247809	0.584938943	0.429803236	0.379508691	-1.413005345	0.157654152	0.828030562
cg12596096	0.926097259	2.524636921	0.798823282	0.655464214	1.412887599	0.157688776	0.828030562
cg19840285	0.645710681	1.90734206	0.506386567	0.457540316	1.411265103	0.15816646	0.828466553
cg05106463	-1.629870578	0.195954933	1.284359069	1.15573602	-1.410244684	0.158467446	0.828466553
cg13030797	1.250153552	3.490878949	1.029011607	0.886508405	1.410199323	0.158480836	0.828466553
cg26581933	-0.504155949	0.60401518	0.577756402	0.357509566	-1.410188697	0.158483973	0.828466553
cg17517993	-0.592188496	0.553115468	0.52515532	0.419944449	-1.410159125	0.158492702	0.828466553
cg22650104	-1.094072791	0.334849939	0.72593023	0.776226426	-1.409476351	0.158694361	0.828466553
cg13370439	-0.726332518	0.483679627	0.550964583	0.515454587	-1.409110591	0.15880247	0.828466553
cg03512369	1.340263861	3.820051336	0.84899687	0.951143526	1.409107905	0.158803264	0.828466553
cg12295100	-0.817169653	0.441679995	0.512439261	0.580045422	-1.408802865	0.158893468	0.828466553
cg11434986	-1.082701052	0.338679498	0.876606412	0.768535388	-1.408784903	0.158898781	0.828466553
cg00467547	0.846068797	2.330467279	0.672403168	0.600681503	1.408514816	0.158978683	0.828466553
cg20767433	-0.742536885	0.475905066	0.5361663	0.52749484	-1.407666632	0.159229807	0.828779681
cg15840970	-2.006669627	0.134435651	1.48665196	1.425930968	-1.407269827	0.159347393	0.828779681
cg04821008	-0.984781207	0.373520942	0.877363218	0.700003403	-1.406823456	0.159479745	0.828779681
cg25941716	-0.566952728	0.567251377	0.469564572	0.403076293	-1.40656431	0.159556622	0.828779681
cg25813820	0.835841188	2.306753646	0.654088143	0.594318529	1.406385882	0.15960957	0.828779681
cg15162843	1.726715423	5.622157138	1.236973227	1.228451571	1.40560317	0.159841994	0.828779681
cg26257771	-0.80184394	0.448501192	0.565933787	0.570467379	-1.405591221	0.159845544	0.828779681
cg19063141	1.38432851	3.992144319	1.008985868	0.985966015	1.404032683	0.160309117	0.828779681
cg22896055	1.106415179	3.023500236	0.850690711	0.78829821	1.403549018	0.160453186	0.828779681
cg24350752	-1.081573874	0.339061466	0.709344953	0.770781383	-1.403217433	0.160552011	0.828779681
cg13182820	-0.526731513	0.590531965	0.55413698	0.375430798	-1.403005603	0.160615168	0.828779681
cg06165699	-1.474198972	0.228962059	0.922378844	1.051052458	-1.402593145	0.160738197	0.828779681
cg06915915	0.491900987	1.635422183	0.6256867	0.350797027	1.402238188	0.160844132	0.828779681
cg05396017	-0.793614759	0.452207217	0.586130904	0.566060962	-1.401995214	0.160916676	0.828779681
cg20071884	0.394889553	1.484220255	0.296181445	0.28179579	1.401332341	0.161114714	0.828779681
cg05080834	1.200486417	3.321732278	0.906790646	0.856980003	1.40083364	0.161263826	0.828779681
cg16635881	1.164237687	3.203479897	0.745759815	0.831296657	1.400508081	0.161361225	0.828779681
cg01813224	-1.237908546	0.289990085	0.65360869	0.88396782	-1.400400012	0.161393566	0.828779681
cg05184682	-0.510678946	0.600088013	0.48822724	0.36484351	-1.399720517	0.161597027	0.828779681
cg05872215	-0.967712764	0.379951083	0.80183317	0.691450569	-1.39954005	0.161651097	0.828779681
cg18288715	2.039812664	7.689168603	1.325963821	1.457881673	1.399162018	0.161764403	0.828779681
cg14873818	1.546886286	4.696822827	0.867840282	1.106327396	1.398217464	0.162047774	0.828779681
cg07240096	1.031146031	2.804277784	0.895990827	0.737560051	1.398050274	0.162097971	0.828779681
cg18433694	-0.776991225	0.459787329	0.629509206	0.555961291	-1.397563531	0.162244176	0.828779681
cg09434493	2.079414455	7.999783309	1.398712334	1.488613429	1.396880086	0.162449634	0.828779681
cg01951307	-0.755827064	0.469622047	0.655304203	0.541104766	-1.396822043	0.162467092	0.828779681
cg07320017	-0.949379328	0.386981137	0.689884053	0.679730489	-1.396699637	0.162503914	0.828779681
cg12323723	-0.43421028	0.647776027	0.388661481	0.310935387	-1.39646466	0.162574615	0.828779681
cg25223408	1.559225558	4.75513724	1.483602566	1.116578834	1.396431233	0.162584675	0.828779681
cg06673178	1.834081444	6.259381913	1.66295939	1.31397552	1.39582619	0.162766841	0.828779681
cg05026884	-0.445865123	0.640270124	0.379943395	0.319601175	-1.395067219	0.16299557	0.828779681
cg04186471	1.665844022	5.290136357	1.037010494	1.194780361	1.394267998	0.163236691	0.828779681
cg03966679	0.806662443	2.240417971	0.763074312	0.578781976	1.393724193	0.163400908	0.828779681
cg13281447	0.84196294	2.320918332	0.664761336	0.604127005	1.393685324	0.16341265	0.828779681
cg09799350	0.993803749	2.701490747	0.777467095	0.713244305	1.393356725	0.163511945	0.828779681
cg12228772	-0.469868434	0.625084503	0.443980673	0.337224999	-1.393338085	0.163517579	0.828779681
cg16810342	-0.905040558	0.404525478	0.58925261	0.6497828	-1.39283551	0.163669538	0.828779681
cg20445038	3.342563729	28.29156572	2.233740952	2.400157461	1.392643517	0.163727617	0.828779681
cg13510054	1.734567406	5.66647599	1.373630303	1.246266765	1.39181069	0.163979732	0.828779681
cg06953627	-0.661800284	0.515921693	0.584561672	0.475585095	-1.391549672	0.164058808	0.828779681
cg08959724	-0.736451506	0.478809959	0.571745868	0.529348901	-1.391240266	0.164152581	0.828779681
cg02804708	1.053779239	2.868471297	1.01815922	0.757525564	1.391080762	0.164200938	0.828779681
cg08046324	0.925938135	2.524235223	0.782433639	0.665668242	1.390990402	0.164228337	0.828779681
cg11049305	0.841942978	2.320872003	0.56935855	0.605311836	1.390924361	0.164248365	0.828779681
cg22865368	-0.577176815	0.561481297	0.409555946	0.415008286	-1.390759738	0.164298296	0.828779681
cg00936349	0.670114094	1.954460301	0.539647782	0.482125071	1.389917543	0.164553918	0.828779681
cg12477608	0.690608142	1.994928364	0.584653257	0.49706477	1.38937254	0.164719496	0.828779681
cg03022791	0.858265555	2.359065474	0.784330439	0.617955456	1.388879323	0.164869449	0.828779681
cg16232809	1.971838066	7.183868783	1.393662822	1.419864356	1.388751015	0.164908476	0.828779681
cg13530507	1.063115061	2.895376229	0.736154609	0.765584155	1.388632529	0.164944521	0.828779681
cg27587954	-1.251716172	0.286013527	0.734863782	0.902060024	-1.387619603	0.165252909	0.828779681
cg16158407	-0.675180516	0.509064518	0.601550927	0.48661618	-1.387501166	0.165288996	0.828779681
cg06376033	0.86136797	2.366395639	0.651851123	0.620914904	1.387256071	0.165363693	0.828779681
cg17189778	1.762282363	5.825718637	0.985787298	1.270528835	1.387046334	0.165427635	0.828779681
cg05292991	0.585754274	1.796345412	0.375928369	0.422450069	1.386564512	0.165574596	0.828779681
cg04393989	1.286862371	3.621406083	1.069903916	0.928200498	1.386405603	0.165623087	0.828779681
cg20964758	-0.921387585	0.397966445	0.591371557	0.664643613	-1.386288182	0.165658924	0.828779681
cg01361446	-0.60960193	0.543567204	0.423431665	0.439882349	-1.385829486	0.165798976	0.828779681
cg27623334	-0.534734623	0.585824734	0.596233542	0.385860362	-1.38582419	0.165800594	0.828779681
cg22901146	-0.571687344	0.564572008	0.471814734	0.412552522	-1.385732271	0.16582867	0.828779681
cg04688815	0.851550313	2.34327685	0.592807634	0.614709424	1.385289178	0.165964061	0.828779681
cg13172884	0.852733797	2.346051723	0.591137322	0.615809448	1.384736464	0.166133065	0.828779681
cg17037297	-0.730835422	0.481506561	0.733791016	0.527794008	-1.384698217	0.166144764	0.828779681
cg06539694	1.111471094	3.038825507	0.856186103	0.802722944	1.384626043	0.166166844	0.828779681
cg14261068	-1.931281843	0.14496226	1.386280394	1.394824247	-1.384605872	0.166173015	0.828779681
cg06287707	-1.035608444	0.355010311	0.814760269	0.748952678	-1.382742161	0.166743939	0.830490938
cg10349721	1.404948623	4.075317357	1.223648677	1.016060645	1.382740911	0.166744323	0.830490938
cg00805116	-0.853167595	0.426063197	0.700147187	0.617259529	-1.382186186	0.166914541	0.830490938
cg00188971	-1.351348067	0.258891023	0.852901912	0.977784567	-1.382050927	0.166956065	0.830490938
cg24468804	0.917205649	2.502288339	0.663795849	0.664214114	1.380888527	0.167313238	0.831221521
cg08405463	-0.588565053	0.555123286	0.663954206	0.426231884	-1.380856465	0.167323098	0.831221521
cg00072587	-0.59080712	0.553880057	0.439921605	0.428138277	-1.379944639	0.167603691	0.832068029
cg16091746	-0.677963054	0.507649996	0.69739933	0.491869578	-1.378339063	0.168098628	0.833891938
cg08122495	-0.535941368	0.585118219	0.52595453	0.388958785	-1.377887297	0.168238088	0.833891938
cg19989944	0.351874753	1.421730445	0.26565278	0.255487968	1.377265454	0.168430192	0.833891938
cg01759889	1.351580288	3.863526191	0.921666689	0.981855946	1.376556605	0.168649375	0.833891938
cg25947525	0.533560972	1.704992944	0.482255894	0.387650754	1.376396066	0.168699045	0.833891938
cg21785054	-0.606390829	0.545315458	0.519857091	0.440802373	-1.37565237	0.168929285	0.833891938
cg19169838	1.261664897	3.53129584	1.157745127	0.917197119	1.3755657	0.168956132	0.833891938
cg18535534	0.715553545	2.045318545	0.651745232	0.520197477	1.375542129	0.168963434	0.833891938
cg03821767	1.411379498	4.101609666	1.042162038	1.02627018	1.375251397	0.169053519	0.833891938
cg07780887	0.67555614	1.965125557	0.474433233	0.491248995	1.375180707	0.169075428	0.833891938
cg18924561	-0.660211358	0.516742106	0.541698065	0.480392226	-1.374317321	0.169343191	0.834667387
cg05287266	-1.227601256	0.292994554	1.234817717	0.893942314	-1.373244378	0.169676388	0.835764125
cg17921115	0.935682648	2.548952902	0.72027516	0.681813265	1.372344448	0.169956235	0.836596825
cg00242233	1.126587512	3.085110613	0.87016981	0.821465727	1.371435807	0.170239142	0.836701085
cg05061650	0.871931082	2.391524627	0.642055828	0.635881935	1.37121537	0.170307828	0.836701085
cg06967228	1.155983904	3.177147888	0.989951447	0.843039948	1.371208929	0.170309836	0.836701085
cg13226591	-0.795620545	0.451301095	0.561714568	0.580586402	-1.370374061	0.170570165	0.837343389
cg06308972	0.724749422	2.064213789	0.62918669	0.528983818	1.370078625	0.170662359	0.837343389
cg01302641	-1.488429234	0.225726941	1.17778764	1.087737498	-1.368371723	0.171195751	0.83849285
cg11863519	-0.483439975	0.61665845	0.461546465	0.353383498	-1.368032117	0.171302023	0.83849285
cg15511022	-1.329078735	0.264721027	1.009241267	0.971597113	-1.367931952	0.171333377	0.83849285
cg05059994	-1.66780092	0.188661492	1.245348834	1.219258069	-1.367881798	0.171349078	0.83849285
cg25892640	-0.605868504	0.545600365	0.654868387	0.443129858	-1.367248206	0.17154752	0.83849285
cg01640808	-0.728141993	0.482805213	0.580708949	0.532579329	-1.367199125	0.171562899	0.83849285
cg16611264	0.481770792	1.618938668	0.379536696	0.3525875	1.366386474	0.171817692	0.838765647
cg02779592	-0.783498837	0.456804926	0.662838125	0.573440406	-1.366312574	0.171840876	0.838765647
cg09056691	-0.48336124	0.616707004	0.510608213	0.353926961	-1.36570901	0.172030315	0.838888913
cg10426500	-0.957055443	0.384021997	0.799735549	0.701005667	-1.365260637	0.172171146	0.838888913
cg04290452	-0.676747213	0.508267593	0.457511648	0.495723528	-1.365170655	0.172199419	0.838888913
cg21410798	0.751149891	2.119435736	0.481835419	0.550622411	1.364183289	0.172509886	0.839859544
cg05558522	-0.716625105	0.488397769	0.575896145	0.525625161	-1.363376715	0.172763816	0.840553849
cg03850976	-0.891103832	0.410202708	0.656879644	0.653782276	-1.362997842	0.172883191	0.840593028
cg06119392	-0.669485919	0.511971705	0.514988041	0.491630371	-1.361766804	0.173271491	0.841329337
cg26051590	-0.887629353	0.411630428	0.732367187	0.652019714	-1.361353551	0.173401987	0.841329337
cg09418623	1.041193423	2.832595482	0.77586983	0.765015274	1.361009979	0.173510536	0.841329337
cg19599472	0.837818421	2.311319148	0.652319522	0.615608761	1.360959223	0.173526576	0.841329337
cg09344532	0.911827333	2.488866367	0.946572145	0.670180805	1.360569157	0.173649884	0.841329337
cg24494277	1.186950908	3.277073858	0.81146576	0.872728563	1.360045904	0.173815398	0.841329337
cg02952681	1.952685859	7.047591018	1.476914951	1.435925923	1.359879244	0.17386814	0.841329337
cg19944582	-0.59794603	0.549940037	0.572283675	0.439877568	-1.359346493	0.174036818	0.841329337
cg03058616	-0.696093819	0.498528849	0.721645305	0.512240514	-1.358919883	0.174171978	0.841329337
cg01568488	0.870049937	2.387030051	0.585274249	0.640452324	1.358492904	0.174307333	0.841329337
cg06428055	-0.649281423	0.522421042	0.700220411	0.478075171	-1.358115756	0.174426956	0.841329337
cg18528798	-0.621986223	0.53687702	0.549617449	0.458335297	-1.357055037	0.174763724	0.841329337
cg09998474	0.588153928	1.800661196	0.433378677	0.433430654	1.35697354	0.174789618	0.841329337
cg09796544	1.748541323	5.746214688	1.196008473	1.288571764	1.356960762	0.174793678	0.841329337
cg10591659	-0.60602442	0.545515303	0.534972568	0.446699832	-1.356670357	0.174885975	0.841329337
cg07553115	1.069887687	2.915052082	0.742422492	0.788684928	1.356546383	0.174925388	0.841329337
cg07150680	-0.667241733	0.513121955	0.761879655	0.491966065	-1.35627593	0.175011391	0.841329337
cg11501003	-1.741570838	0.175244903	1.402642309	1.284168674	-1.356185424	0.175040179	0.841329337
cg08758558	-2.19091334	0.111814577	1.455584894	1.616582211	-1.355274928	0.17532998	0.842186182
cg24822140	-1.169031396	0.31066771	0.749470618	0.8637907	-1.353373446	0.175936356	0.843193984
cg14508997	-0.781875875	0.457546905	0.564797727	0.578026338	-1.352664791	0.176162744	0.843193984
cg04637490	1.016994265	2.764871789	0.826370284	0.75185598	1.352645042	0.176169055	0.843193984
cg05799859	1.915737992	6.791949353	1.222196781	1.416616634	1.352333402	0.176268684	0.843193984
cg00692892	1.070685874	2.91737977	0.800432783	0.791795737	1.352224853	0.176303396	0.843193984
cg02433685	-1.199547243	0.30133061	0.977907585	0.887110922	-1.352195327	0.176312838	0.843193984
cg10055173	0.982635875	2.67148868	0.667690245	0.726712439	1.352166031	0.176322208	0.843193984
cg18833705	1.019491815	2.771785826	0.919211383	0.754162777	1.351819324	0.176433121	0.843193984
cg01212429	-0.421224398	0.656242825	0.441867475	0.31178118	-1.351025736	0.176687189	0.843836291
cg20116159	0.686509225	1.986768055	0.591752537	0.50842075	1.350277748	0.176926907	0.843836291
cg05555725	0.970153733	2.63835003	0.722588291	0.718546433	1.350161504	0.176964183	0.843836291
cg02112649	0.498373264	1.646041416	0.449505092	0.369252867	1.349680147	0.177118603	0.843836291
cg25869832	-1.13058922	0.322842975	0.923444681	0.837686806	-1.349656233	0.177126277	0.843836291
cg18986576	1.543425604	4.680596709	1.202778554	1.14542423	1.347470713	0.17782868	0.846648399
cg11117255	-0.784325842	0.456427302	0.638486793	0.582235147	-1.347094633	0.177949756	0.846690996
cg03350825	-0.594651653	0.551754734	0.458611511	0.441648637	-1.346436067	0.178161926	0.846823147
cg04289416	1.051309864	2.861396704	0.953355686	0.781059355	1.346005085	0.178300877	0.846823147
cg08195522	-0.654808827	0.519541375	0.596095324	0.486549539	-1.345821493	0.178360092	0.846823147
cg05219035	0.693500147	2.000706057	0.554198028	0.515403884	1.345546993	0.178448656	0.846823147
cg02279124	1.743139597	5.715258896	1.017337607	1.295755079	1.345269354	0.178538267	0.846823147
cg09038347	0.907892711	2.479092861	0.771817015	0.675108111	1.344810848	0.178686326	0.846993376
cg06079646	-1.043322807	0.352282169	0.704085363	0.777044405	-1.342681062	0.179375269	0.848824609
cg03845409	-0.666036457	0.513740781	0.550627063	0.496060582	-1.342651444	0.179384864	0.848824609
cg26734249	-0.638676565	0.527990723	0.479940394	0.475723593	-1.342537084	0.179421915	0.848824609
cg08159444	0.827108108	2.286696291	0.651045518	0.616423637	1.341785192	0.179665655	0.848824609
cg12875241	-0.505084058	0.603454848	0.420499482	0.376542337	-1.341373885	0.179799092	0.848824609
cg17236781	-1.27459417	0.279544393	1.136848533	0.950252188	-1.341322005	0.179815928	0.848824609
cg27076487	1.282435952	3.605411648	1.154038916	0.956194282	1.34118764	0.179859538	0.848824609
cg07770093	-0.78776599	0.454859822	0.667269315	0.588061526	-1.339597908	0.180376104	0.850363425
cg25287150	0.795578758	2.215722993	0.856240192	0.593941034	1.339491149	0.180410834	0.850363425
cg22144149	-0.874923081	0.416894086	0.568407036	0.653714941	-1.338386237	0.180770563	0.851527462
cg01794548	1.721118395	5.590777666	1.133131272	1.28630553	1.338032337	0.180885896	0.851539525
cg09063705	-0.775876196	0.460300291	0.580835851	0.580097687	-1.337492311	0.181061991	0.851761427
cg12109000	-2.073423125	0.12575457	1.845630457	1.550976626	-1.336850015	0.1812716	0.851761427
cg21598868	0.554083654	1.740345495	0.511312089	0.414642241	1.336293312	0.181453422	0.851761427
cg17074762	-1.271975235	0.280277461	0.866075771	0.951941248	-1.336190902	0.181486884	0.851761427
cg19525496	0.719286008	2.052966885	0.566059315	0.53845442	1.335834532	0.181603363	0.851761427
cg19836906	-0.624383897	0.535591306	0.547045187	0.467543471	-1.335456349	0.181727033	0.851761427
cg23090195	-1.024392361	0.35901455	0.763585454	0.767214862	-1.335209225	0.181807878	0.851761427
cg04174234	-0.787708596	0.454885929	0.663723573	0.590051889	-1.334981907	0.181882268	0.851761427
cg15170964	-0.89454125	0.408795091	0.83177974	0.67069344	-1.333755777	0.182283908	0.851761427
cg12467288	-0.877618178	0.415772028	0.919843231	0.658050817	-1.33366323	0.18231425	0.851761427
cg10526888	-0.502021436	0.605305835	0.448784218	0.376594332	-1.333056272	0.182513338	0.851761427
cg17156570	1.257592499	3.516944239	0.898876812	0.943447749	1.332975249	0.182539926	0.851761427
cg14892037	0.797674757	2.220372018	0.587534801	0.598769208	1.332190679	0.182797539	0.851761427
cg20214316	-1.524045138	0.217828954	1.360833572	1.144484631	-1.331643166	0.182977473	0.851761427
cg05423956	-0.902400834	0.405594724	0.656853413	0.677870281	-1.33122938	0.183113547	0.851761427
cg10994247	-0.954557713	0.384982379	0.826944073	0.717447828	-1.330490771	0.183356625	0.851761427
cg12713960	-0.656326905	0.518753269	0.608050324	0.493379188	-1.330268728	0.183429747	0.851761427
cg26283136	-1.133565397	0.321883565	0.663184104	0.852221502	-1.330130012	0.183475439	0.851761427
cg14592807	-0.866222322	0.420537206	0.599415939	0.651346798	-1.329894189	0.183553136	0.851761427
cg17626563	1.398669694	4.049808897	1.050942122	1.052160244	1.329331442	0.183738645	0.851761427
cg03662494	-1.478832048	0.227903714	0.766936209	1.112752166	-1.328985998	0.183852589	0.851761427
cg22449896	2.242254307	9.414530627	1.269526026	1.687645317	1.32862888	0.183970439	0.851761427
cg07688234	-0.533064682	0.586803844	0.463302695	0.401242603	-1.328534602	0.184001561	0.851761427
cg24351198	1.936276111	6.932885541	1.608550256	1.457605019	1.328395612	0.184047448	0.851761427
cg19791341	0.796610732	2.218010741	0.592904146	0.600192981	1.327257661	0.184423464	0.851761427
cg00478198	1.90798658	6.739505672	1.545651099	1.437914728	1.326912189	0.184537732	0.851761427
cg05491276	1.22058831	3.389181037	1.062530842	0.919952686	1.326794659	0.184576618	0.851761427
cg01172526	-1.858689742	0.155876735	1.527913013	1.401158332	-1.326537978	0.184661564	0.851761427
cg19354122	-0.903784034	0.405034093	0.587780444	0.681479414	-1.326208856	0.184770527	0.851761427
cg05185504	1.006757539	2.736712928	0.833717293	0.759179603	1.326112471	0.184802446	0.851761427
cg08098127	-1.136060009	0.321081591	0.850026894	0.856890273	-1.32579403	0.184907931	0.851761427
cg00243584	1.2366851	3.444177418	1.152873755	0.93283032	1.325734245	0.18492774	0.851761427
cg11565980	0.676731601	1.967436844	0.552758676	0.510522622	1.325566334	0.184983384	0.851761427
cg20338399	-1.549009469	0.212458316	1.397013639	1.169159022	-1.324892029	0.185206965	0.851761427
cg10149978	1.617543073	5.040690481	0.934319226	1.220899291	1.324878378	0.185211493	0.851761427
cg06475150	1.022762616	2.780866628	0.859890374	0.772377647	1.324174281	0.18544517	0.851761427
cg02369904	1.779671335	5.927907803	1.137186597	1.344050883	1.32411009	0.185466485	0.851761427
cg19062189	1.342299508	3.827835533	1.117528681	1.014018891	1.323742112	0.185588707	0.851761427
cg26339788	-0.46840711	0.625998622	0.386214408	0.353852294	-1.323736253	0.185590654	0.851761427
cg24728008	0.827137457	2.286763404	0.619488835	0.62493825	1.323550699	0.185652308	0.851761427
cg18157587	-0.884058407	0.413102965	0.774512886	0.667970646	-1.323498889	0.185669526	0.851761427
cg08623691	1.607258929	4.989116943	1.049766406	1.214404608	1.323495413	0.185670681	0.851761427
cg02264182	-0.557193469	0.572814431	0.518432754	0.421182817	-1.322925454	0.185860169	0.851823136
cg12739617	-1.667759008	0.188669399	1.227540861	1.260801916	-1.322776391	0.185909751	0.851823136
cg26481961	-0.727301398	0.483211227	0.525087674	0.550343275	-1.321541356	0.186320923	0.852308256
cg15841434	2.379744319	10.80214061	1.846315373	1.80139751	1.321054517	0.186483187	0.852308256
cg20648463	-0.857836986	0.424078379	0.601262565	0.649699285	-1.320360058	0.186714832	0.852308256
cg04492048	-0.795920901	0.451165565	0.472350523	0.603161694	-1.319581314	0.186974845	0.852308256
cg01710449	0.658846848	1.93256251	0.512849883	0.499476635	1.31907441	0.187144237	0.852308256
cg00276426	-0.761832534	0.466810197	0.543122038	0.577780675	-1.318549697	0.1873197	0.852308256
cg04557963	1.712833849	5.544651942	1.179356392	1.299222844	1.318352627	0.187385631	0.852308256
cg09510036	-0.746823235	0.473869536	0.68297169	0.566548751	-1.318197655	0.18743749	0.852308256
cg09231482	-0.704199654	0.494504191	0.591346858	0.534234474	-1.318147158	0.187454391	0.852308256
cg22206855	0.727459855	2.069816292	0.4981519	0.552197121	1.317391613	0.187707391	0.852308256
cg07419801	2.486378771	12.01767846	1.704219661	1.88737037	1.317377241	0.187712206	0.852308256
cg26744369	-0.900076883	0.406538403	0.599703924	0.683443053	-1.316974222	0.187847265	0.852308256
cg12905477	0.847133978	2.332950973	0.73691002	0.643295997	1.316864993	0.187883882	0.852308256
cg03732411	-0.622720102	0.536483162	0.638704013	0.472916417	-1.316765671	0.187917183	0.852308256
cg16801265	-0.590271072	0.554177043	0.488289461	0.44833322	-1.316590085	0.187976064	0.852308256
cg17498624	0.949561281	2.584575507	0.585336812	0.721305123	1.316448823	0.188023445	0.852308256
cg23446945	0.645793933	1.907500857	0.583240511	0.490579994	1.316388646	0.188043631	0.852308256
cg26896756	-0.483214273	0.616797646	0.527974314	0.367078785	-1.316377555	0.188047352	0.852308256
cg24151308	-0.842305522	0.430716352	0.639973551	0.64067598	-1.314713753	0.188606123	0.853297893
cg12544401	0.618387633	1.855933183	0.514854178	0.470432375	1.314509089	0.188674941	0.853297893
cg27609596	2.548135107	12.78324216	2.113708014	1.939346958	1.313913994	0.188875149	0.853297893
cg07115537	0.562921036	1.755793753	0.426829112	0.428563308	1.313507306	0.189012061	0.853297893
cg01796247	-0.616380951	0.539894812	0.428154307	0.469534937	-1.31274779	0.189267948	0.853297893
cg03523360	-0.987030058	0.372681893	0.707427298	0.751986379	-1.312563745	0.189329993	0.853297893
cg00126698	-0.703501802	0.494849402	0.558528442	0.535993312	-1.312519739	0.189344831	0.853297893
cg02193580	-1.02668221	0.358193402	0.83070623	0.782593328	-1.311897474	0.18955473	0.853297893
cg10996370	1.104081894	3.016453773	0.89847516	0.841686277	1.311749905	0.189604533	0.853297893
cg21554848	-0.534664514	0.585865807	0.597438206	0.407647395	-1.311585748	0.189659944	0.853297893
cg00592494	1.039423174	2.827585518	0.751228426	0.79313208	1.310529734	0.190016692	0.853297893
cg25114033	-0.743557279	0.475419703	0.583524319	0.567433287	-1.310387135	0.190064903	0.853297893
cg16814362	1.576593372	4.838444923	1.187936381	1.203210996	1.310321612	0.190087059	0.853297893
cg23544702	1.031004042	2.803879634	1.024338597	0.786932235	1.310156066	0.190143045	0.853297893
cg06988760	-0.832341188	0.435029607	0.67846719	0.635472643	-1.309798616	0.190263972	0.853297893
cg10277365	1.520605097	4.574992673	1.086961078	1.160947211	1.309796933	0.190264541	0.853297893
cg22037115	-0.59557121	0.551247598	0.581210728	0.454786181	-1.309563119	0.190343672	0.853297893
cg22696549	-0.661913469	0.515863301	0.555819596	0.505706701	-1.308888072	0.190572267	0.853297893
cg17818432	1.372382769	3.944738907	1.062733861	1.048885688	1.308419768	0.190730971	0.853297893
cg20262712	0.650210135	1.915943394	0.57416917	0.497057384	1.308118854	0.190832999	0.853297893
cg17279685	-1.11597328	0.327596281	0.733911723	0.853154648	-1.308055089	0.190854625	0.853297893
cg01538344	-0.586733154	0.556141148	0.564248613	0.448597778	-1.307927018	0.190898065	0.853297893
cg27382931	0.963805883	2.621655224	0.732895709	0.736909018	1.307903499	0.190906043	0.853297893
cg21364342	2.081581785	8.017140285	1.084032536	1.592581126	1.307049137	0.191196024	0.853297893
cg18307604	2.181956532	8.863631285	1.604823883	1.6699671	1.306586538	0.191353171	0.853297893
cg09610569	0.99617189	2.707895838	0.779919316	0.762476782	1.306494721	0.191384373	0.853297893
cg06051391	1.520898049	4.576333122	1.439064683	1.164857448	1.30565165	0.191671047	0.853297893
cg18849630	-0.628573485	0.533352093	0.463309737	0.481450258	-1.305583442	0.191694254	0.853297893
cg06520740	0.870321783	2.387679044	1.012246162	0.666757394	1.305305035	0.191789	0.853297893
cg12976380	0.799868485	2.225248256	0.538223451	0.612858488	1.305143848	0.19184387	0.853297893
cg17355765	1.11836865	3.059858429	1.114466686	0.85770326	1.303910924	0.192263955	0.853297893
cg21617677	0.92600807	2.524411763	0.76068775	0.710205842	1.303858706	0.192281762	0.853297893
cg26428339	-0.49094043	0.612050533	0.523848154	0.376983273	-1.302287037	0.192818281	0.853297893
cg14398372	0.857730594	2.357803804	0.77027192	0.658940211	1.301681974	0.193025124	0.853297893
cg04327763	1.867137707	6.469751547	1.669579072	1.434711511	1.30140289	0.193120585	0.853297893
cg22872679	-0.51423428	0.597958288	0.45708376	0.395211962	-1.301160717	0.193203448	0.853297893
cg01540386	-0.464862757	0.628221318	0.381623091	0.35743638	-1.300546846	0.193413611	0.853297893
cg01123965	-0.867907513	0.419829118	0.874132334	0.66755491	-1.300129022	0.193556752	0.853297893
cg22364374	-0.442743808	0.642271731	0.405783242	0.340543838	-1.300108118	0.193563916	0.853297893
cg05040675	-0.61712153	0.539495125	0.463428851	0.474736347	-1.299924754	0.19362676	0.853297893
cg07180360	0.728070246	2.071080074	0.767928248	0.560227164	1.299598257	0.193738697	0.853297893
cg19839614	0.671973098	1.958097029	0.641559349	0.517207986	1.29923187	0.193864367	0.853297893
cg20350671	-0.543126968	0.580928863	0.492794896	0.418135403	-1.298926054	0.193969308	0.853297893
cg27087885	0.62589862	1.869925555	0.541481308	0.481934875	1.298720331	0.194039924	0.853297893
cg18511445	-1.0808089	0.339320938	0.926086112	0.83279262	-1.297812774	0.194351679	0.853297893
cg08674227	-0.70295475	0.495120184	0.64950759	0.541666019	-1.297764167	0.194368386	0.853297893
cg03046946	-0.570208228	0.565407693	0.505473405	0.439498952	-1.297405207	0.194491802	0.853297893
cg15892676	-1.351705775	0.258798432	0.896492341	1.041896884	-1.297350817	0.194510507	0.853297893
cg21945991	-0.435382272	0.647017283	0.369089507	0.335610449	-1.297284617	0.194533275	0.853297893
cg16613854	0.552629489	1.737816585	0.49372065	0.426025126	1.297175813	0.194570701	0.853297893
cg17062249	0.920962813	2.51170753	0.660459056	0.710020862	1.29709261	0.194599324	0.853297893
cg19045344	-0.693809593	0.499668903	0.634970462	0.535030334	-1.296766836	0.194711425	0.853297893
cg05143403	-0.640273896	0.52714802	0.69496229	0.493970557	-1.296178258	0.194914078	0.853297893
cg01972979	0.870664191	2.388496744	0.618109379	0.671821351	1.295975767	0.194983834	0.853297893
cg16847374	0.976373345	2.65481068	0.924186232	0.753415929	1.295928726	0.195000041	0.853297893
cg23050981	-0.876270282	0.416332824	0.690676981	0.676241385	-1.295795112	0.195046082	0.853297893
cg09789426	-0.644160078	0.525103403	0.552000558	0.497141486	-1.295727869	0.195069257	0.853297893
cg12462026	-0.782395842	0.457309057	0.679035041	0.604017826	-1.295319126	0.195210164	0.853297893
cg04630982	-0.66738628	0.51304779	0.522948947	0.515478049	-1.29469389	0.195425849	0.853297893
cg19230952	-0.838024418	0.432564246	0.61532558	0.647356634	-1.294532833	0.195481436	0.853297893
cg07820420	-1.023792371	0.35923002	0.835211948	0.79089235	-1.294477524	0.195500528	0.853297893
cg18116135	0.812506499	2.253549432	0.574118174	0.627726341	1.294364193	0.195539653	0.853297893
cg14251060	-1.213849388	0.297051609	0.995164908	0.938004797	-1.294075885	0.19563921	0.853297893
cg18799866	1.890107711	6.6200817	1.377552422	1.460805245	1.293880699	0.195706632	0.853297893
cg01134144	-0.38949075	0.677401753	0.380698376	0.301082701	-1.293633771	0.195791952	0.853297893
cg26801383	-0.560154022	0.571121092	0.85487155	0.433032444	-1.293561324	0.195816989	0.853297893
cg16595877	-0.665064866	0.51424017	0.548722685	0.514307998	-1.293125653	0.195967604	0.853297893
cg10906138	0.996556712	2.708938098	0.838556045	0.770787567	1.292907093	0.196043194	0.853297893
cg18399551	1.382486697	3.984798302	1.348512686	1.069668973	1.292443486	0.196203605	0.853297893
cg22657475	0.591079368	1.805936633	0.354670801	0.457352676	1.292392935	0.196221102	0.853297893
cg16250105	0.842988599	2.323300024	0.717558271	0.652729251	1.291482797	0.196536317	0.853297893
cg26279840	-1.149985154	0.31664147	0.711931602	0.890545786	-1.291326254	0.196590571	0.853297893
cg21190253	0.941782458	2.564548548	0.719917347	0.729689602	1.290661749	0.196820994	0.853297893
cg04629827	0.871546301	2.390604591	0.794041893	0.675310751	1.290585556	0.196847427	0.853297893
cg17193417	0.602810043	1.827246234	0.492235725	0.467113645	1.290499752	0.196877198	0.853297893
cg11653314	1.035046547	2.815237273	0.893890925	0.802186535	1.290281627	0.196952894	0.853297893
cg27471304	1.178118663	3.248257382	0.974787431	0.913099816	1.290240829	0.196967054	0.853297893
cg27401562	-0.602036847	0.547694928	0.511878253	0.467188534	-1.288637891	0.197524004	0.854809217
cg12384303	1.101041158	3.007295464	0.763352882	0.854756729	1.288133945	0.197699341	0.854809217
cg20057595	2.18704554	8.908853347	1.503229656	1.697934817	1.288062132	0.197724336	0.854809217
cg26457165	1.219803392	3.38652185	1.014558017	0.947528744	1.287352388	0.197971492	0.854809217
cg17012513	-1.310286783	0.269742688	1.071027969	1.018115712	-1.286972362	0.198103921	0.854809217
cg15770613	0.780883183	2.183399756	0.619916084	0.606930767	1.286609982	0.198230263	0.854809217
cg01792733	0.830161855	2.293689955	0.830284244	0.645407978	1.286259053	0.198352668	0.854809217
cg11471507	1.016588676	2.763750617	0.980304465	0.790517306	1.285979027	0.198450381	0.854809217
cg02035698	-0.790972789	0.453403515	0.737778282	0.615246786	-1.285618725	0.198576158	0.854809217
cg17920239	0.781843912	2.18549842	0.744509828	0.608589303	1.284682311	0.198903322	0.854809217
cg09768249	-0.694080529	0.499533543	0.549073007	0.540311693	-1.284592834	0.198934604	0.854809217
cg19319103	1.091736065	2.979442089	0.984409325	0.849927983	1.284504202	0.198965594	0.854809217
cg05184076	-0.39588456	0.673084392	0.422216863	0.308310873	-1.284043461	0.199126749	0.854809217
cg01169463	-1.039018873	0.353801636	0.716029065	0.809404545	-1.283683023	0.199252887	0.854809217
cg26155828	1.22953761	3.419647959	1.045098841	0.957853198	1.283638883	0.199268338	0.854809217
cg10281055	1.856959867	6.404237415	1.282643329	1.446732589	1.283554322	0.199297941	0.854809217
cg00295573	-0.668572328	0.512439652	0.539715225	0.520921015	-1.283442804	0.199336986	0.854809217
cg02817683	-0.83667958	0.433146366	0.672292955	0.652055643	-1.283141383	0.199442548	0.854809217
cg27153798	0.876745646	2.403066538	0.682057948	0.683496607	1.282735916	0.199584612	0.854809217
cg02337670	1.149271142	3.155891876	0.883593499	0.896150027	1.28245395	0.199683449	0.854809217
cg01718602	1.042113074	2.835201681	0.978673632	0.812775884	1.282165349	0.199784649	0.854809217
cg12542857	1.239444677	3.453695015	1.210935651	0.966727639	1.282103279	0.199806419	0.854809217
cg07792400	-0.656425162	0.518702301	0.636212427	0.51218613	-1.281614482	0.199977917	0.855058468
cg10212199	-0.782944844	0.457058063	0.708970962	0.611386171	-1.280606074	0.200332065	0.855932398
cg06630839	-0.542591744	0.581239873	0.407835294	0.423944747	-1.279864294	0.200592867	0.855932398
cg00216997	1.503251708	4.496285935	1.282367722	1.17458456	1.279815655	0.200609977	0.855932398
cg19401970	-0.808326335	0.445603233	0.685661889	0.631632031	-1.279742469	0.200635723	0.855932398
cg17876443	-0.646556361	0.523846613	0.51258168	0.505449127	-1.279171979	0.200836501	0.856304951
cg19407266	0.637405209	1.891566287	0.651594754	0.498925848	1.277554995	0.201406378	0.856304951
cg08087512	1.164231886	3.203461314	1.051655584	0.911529967	1.277228317	0.201521652	0.856304951
cg02171705	-1.50596048	0.221804153	1.227046003	1.179709893	-1.276551539	0.20176062	0.856304951
cg25591670	1.644772603	5.179831896	1.377921066	1.288723725	1.276280224	0.201856479	0.856304951
cg12817924	1.12341198	3.075329284	0.789998243	0.880244778	1.276249525	0.201867327	0.856304951
cg16529483	0.644280794	1.904616725	0.473000637	0.504846016	1.276192688	0.201887413	0.856304951
cg24655125	-0.957625428	0.383803173	0.659108954	0.750532383	-1.275928195	0.201980903	0.856304951
cg21593903	1.533513292	4.634430359	1.261012247	1.201897667	1.275910032	0.201987324	0.856304951
cg11254749	1.506654048	4.511609882	1.27954175	1.181282539	1.275439193	0.202153834	0.856304951
cg05411980	0.752076729	2.12140102	0.631681746	0.589727129	1.275296135	0.202204445	0.856304951
cg13195284	-0.955704997	0.384540949	0.776648431	0.749436045	-1.275232228	0.202227057	0.856304951
cg03050491	1.529188392	4.614430195	1.217082503	1.199343277	1.27502144	0.202301653	0.856304951
cg01786460	0.570225355	1.768665585	0.536352349	0.44723701	1.274995904	0.202310692	0.856304951
cg01143780	-0.697426937	0.497864695	0.553469683	0.54722059	-1.274489574	0.202489965	0.856583602
cg06919398	0.516868684	1.676768927	0.432903283	0.405753999	1.273847417	0.202717497	0.856765542
cg26764972	-0.516210937	0.596777497	0.60261515	0.405279838	-1.273714822	0.202764501	0.856765542
cg13024624	0.826524258	2.285361593	0.717993964	0.649195763	1.273151037	0.202964451	0.856765542
cg04625493	-1.704202121	0.181917476	1.362786413	1.33868021	-1.273046474	0.203001551	0.856765542
cg21154599	-0.701717206	0.495733296	0.652785356	0.551331486	-1.272768241	0.203100294	0.856765542
cg12845419	-1.218968801	0.295534765	0.980534017	0.958126273	-1.272242329	0.203287032	0.857074473
cg08284207	-0.934911251	0.392620709	0.680876308	0.735410642	-1.271277839	0.203629824	0.857855146
cg08167097	-0.55448898	0.574365699	0.493568087	0.436233777	-1.27108218	0.203699414	0.857855146
cg23834117	-0.60956127	0.543589305	0.553888163	0.479890002	-1.270210399	0.204009694	0.858402656
cg25202270	1.311485304	3.711682598	1.146953042	1.032813431	1.269818212	0.204149392	0.858402656
cg06068111	1.002676039	2.725565797	0.736137173	0.789658495	1.269759072	0.204170464	0.858402656
cg13645300	-0.647911324	0.523137301	0.646307997	0.510439295	-1.269321015	0.204326594	0.85858103
cg04288265	-0.866906697	0.4202495	0.808288194	0.683168759	-1.268949561	0.204459054	0.858659799
cg24383344	1.488546939	4.430652831	1.037243374	1.174404399	1.267490943	0.2049798	0.860334056
cg00909097	-0.966948309	0.380241649	0.710231924	0.763061998	-1.267194949	0.205085592	0.860334056
cg12940781	1.345304006	3.839353548	0.980198341	1.062340282	1.266358839	0.20538464	0.860796456
cg25447299	-0.799301391	0.449642979	0.623665762	0.631235366	-1.266249381	0.205423813	0.860796456
cg02327549	-0.472784633	0.623264287	0.443624028	0.373482647	-1.265881125	0.205555645	0.860871146
cg18992293	1.387339239	4.004181695	1.048017777	1.096462093	1.265287006	0.205768463	0.861015308
cg12468189	1.52376641	4.589478542	1.20671058	1.204417095	1.265148441	0.205818121	0.861015308
cg03345068	0.769719362	2.159160227	0.673047703	0.608672373	1.264587316	0.206019302	0.861379707
cg18397310	1.181364333	3.258817285	1.092197753	0.934473914	1.26420258	0.206157325	0.861418105
cg07147350	0.834466722	2.303585269	0.859252385	0.660273215	1.263820344	0.206294518	0.861418105
cg12724827	-0.9060219	0.404128695	0.898102249	0.717015252	-1.263601991	0.206372919	0.861418105
cg15594578	0.824886835	2.281622551	0.78861907	0.653084825	1.263062321	0.206566784	0.861418105
cg00452819	-1.145052122	0.318207332	1.045887646	0.906632311	-1.262972992	0.206598886	0.861418105
cg04084455	-1.066551583	0.344193396	0.861905231	0.845072282	-1.262083263	0.206918827	0.86215091
cg26346636	0.725603696	2.065977947	0.67457343	0.575031944	1.261849371	0.207002993	0.86215091
cg23217142	-1.116128504	0.327545434	0.962191672	0.884973077	-1.261200519	0.207236612	0.862450665
cg01962233	-0.98709574	0.372657415	0.786294873	0.782778668	-1.261015125	0.207303398	0.862450665
cg26883351	-0.925390357	0.396376661	0.811115925	0.734194117	-1.26041647	0.207519163	0.862752969
cg23323276	1.673749032	5.332120661	1.279276225	1.328807022	1.259587738	0.207818121	0.862752969
cg02734755	-0.586976098	0.556006053	0.583646378	0.466307879	-1.258773708	0.20811208	0.862752969
cg13241003	1.486327539	4.420830344	1.205807025	1.180790715	1.25875612	0.208118434	0.862752969
cg24400478	1.222305407	3.395005589	0.725168785	0.971058954	1.258734501	0.208126245	0.862752969
cg26326746	0.839600205	2.31544109	0.673311589	0.667322767	1.258162087	0.208333143	0.862752969
cg08691687	-1.080240335	0.339513919	0.943229458	0.858590435	-1.258155566	0.208335501	0.862752969
cg26030122	0.902754051	2.466386319	0.603767075	0.717616665	1.25798925	0.208395644	0.862752969
cg12358915	-0.601576986	0.54794685	0.558233305	0.478214362	-1.257965116	0.208404372	0.862752969
cg12967624	-0.435560678	0.646901862	0.397209392	0.346659881	-1.256449629	0.208952998	0.86362551
cg16270385	-0.695318738	0.498915399	0.650394511	0.553438257	-1.256361897	0.20898479	0.86362551
cg26140100	0.919382971	2.507742562	0.794087939	0.731914921	1.256133662	0.209067513	0.86362551
cg07823797	1.401885543	4.062853433	1.027989118	1.116860061	1.255202502	0.209405258	0.86362551
cg02712399	1.021959392	2.778633866	0.891750208	0.814327061	1.254974127	0.209488153	0.86362551
cg23476456	-0.606338962	0.545343743	0.555191701	0.48321101	-1.254811977	0.209547024	0.86362551
cg21297942	1.697028051	5.457703249	1.269252133	1.352618211	1.254624577	0.209615077	0.86362551
cg04598095	1.296486766	3.656428187	1.13445838	1.033944987	1.253922386	0.209870217	0.86362551
cg15035437	-0.43659895	0.64623055	0.599973905	0.34830422	-1.253498882	0.210024206	0.86362551
cg15511898	-0.875143823	0.41680207	0.645916282	0.698543129	-1.252812871	0.210273816	0.86362551
cg11291200	-0.618468844	0.538768745	0.577109699	0.494109461	-1.251683873	0.210685079	0.86362551
cg09628099	1.100817592	3.006623211	0.745178236	0.88091258	1.249633184	0.211433575	0.86362551
cg04324607	0.717052505	2.048386694	0.544730229	0.573862168	1.249520433	0.211474785	0.86362551
cg21694843	0.847982162	2.334930583	0.64713332	0.678752029	1.249325417	0.211546075	0.86362551
cg01472347	0.686309078	1.986370449	0.69833299	0.549394309	1.24921039	0.211588133	0.86362551
cg14161977	1.083738987	2.955710278	0.815145137	0.867708565	1.248966566	0.211677303	0.86362551
cg24764759	-0.674178945	0.509574638	0.545281145	0.539794152	-1.24895563	0.211681303	0.86362551
cg15796459	1.51295615	4.54013229	1.246515792	1.211583762	1.248742512	0.211759267	0.86362551
cg10503697	-0.837845085	0.432641826	0.571495526	0.671059268	-1.248541112	0.211832963	0.86362551
cg20494209	1.103866542	3.015804242	0.763393311	0.884386795	1.248171669	0.211968197	0.86362551
cg23161024	-0.370081683	0.690677912	0.316111958	0.296626183	-1.247636603	0.212164168	0.86362551
cg22848013	-0.759760576	0.467778411	0.656506057	0.609051824	-1.247448158	0.212233218	0.86362551
cg06323119	1.338296761	3.812544299	1.014149314	1.07285322	1.24741832	0.212244152	0.86362551
cg22328457	0.422714268	1.526098178	0.328483718	0.338889481	1.247351397	0.21226868	0.86362551
cg10551631	0.490189982	1.63262636	0.41304684	0.393023023	1.247229685	0.212313291	0.86362551
cg18102950	2.384357833	10.85209157	1.674726082	1.911916303	1.247103668	0.212359488	0.86362551
cg17380767	-0.49494444	0.609604776	0.388203628	0.396887937	-1.24706345	0.212374233	0.86362551
cg04455030	0.949588201	2.584645087	0.770282588	0.7614901	1.247013194	0.21239266	0.86362551
cg02604836	-0.563391148	0.56927529	0.551391441	0.452040102	-1.246330016	0.212643263	0.86362551
cg00902308	-0.789791239	0.45393955	0.60808937	0.633931528	-1.24586206	0.212815041	0.86362551
cg19110434	1.095210862	2.989813054	0.831966752	0.879659034	1.245040202	0.213116973	0.86362551
cg26644504	1.014991069	2.759338755	0.78857399	0.815424073	1.244740134	0.213227288	0.86362551
ch.X.1813402F	-0.799703678	0.44946213	0.888747096	0.64265038	-1.244383731	0.213358368	0.86362551
cg06438727	0.971638521	2.64227033	0.78797326	0.781023919	1.244057317	0.213478469	0.86362551
cg03056849	-0.72350172	0.485050767	0.837288762	0.581577897	-1.244032353	0.213487656	0.86362551
cg00139317	1.811770576	6.121276027	1.478731703	1.456554138	1.243874518	0.213545749	0.86362551
cg14144571	0.877912375	2.405871901	0.642947943	0.706044662	1.243423287	0.213711893	0.86362551
cg27056972	1.344448816	3.836071578	0.883898436	1.081279929	1.243386454	0.213725459	0.86362551
cg13217661	-0.705775084	0.493725747	0.834376986	0.56772966	-1.243153449	0.213811293	0.86362551
cg26751631	-1.148156153	0.317221138	0.945591099	0.923755161	-1.242922586	0.213896362	0.86362551
cg23360535	-0.941531098	0.390030204	0.893875051	0.757549808	-1.242863621	0.213918093	0.86362551
cg11111083	-0.647632131	0.523283377	0.67959115	0.521160707	-1.242672601	0.213988504	0.86362551
cg24805886	0.672326179	1.958788518	0.581562668	0.541231655	1.242215182	0.21415718	0.86362551
cg27046940	1.05408003	2.869334239	0.792301998	0.848573943	1.242178174	0.214170831	0.86362551
cg22337136	0.965971448	2.627338739	0.788701512	0.777722601	1.242051403	0.214217597	0.86362551
cg08642787	-0.724131886	0.484745201	0.533644165	0.583116643	-1.241830248	0.2142992	0.86362551
cg14397820	0.954194649	2.596578583	0.652573556	0.768486049	1.241655135	0.21436383	0.86362551
cg13907504	0.256790048	1.292773678	0.197833025	0.206813871	1.24164809	0.21436643	0.86362551
cg17914927	-0.737875433	0.478128653	0.556302534	0.594290677	-1.241606947	0.214381617	0.86362551
cg23137494	0.676646029	1.967268494	0.664964569	0.545013396	1.24152183	0.214413039	0.86362551
cg17509494	1.181315639	3.258658601	0.957154383	0.951778217	1.241166921	0.214544092	0.86362551
cg12039689	0.829428063	2.292007483	0.602798641	0.668291558	1.241117075	0.214562503	0.86362551
cg01245531	1.02660566	2.791574183	0.746809795	0.827738815	1.240253135	0.214881781	0.864032296
cg03331695	0.464214343	1.590763903	0.467121686	0.374645129	1.239077483	0.215316805	0.864032296
cg14028178	0.799045373	2.223417381	0.792458375	0.644894816	1.239032091	0.215333614	0.864032296
cg18702239	0.885684914	2.424644495	0.761304714	0.715380553	1.238061212	0.215693365	0.864032296
cg05554396	-0.642762441	0.52583782	0.768058116	0.519169908	-1.238057967	0.215694568	0.864032296
cg02048654	0.728440666	2.071847386	0.558408589	0.588564995	1.237655436	0.21584385	0.864032296
cg21195120	-0.450437048	0.637349539	0.406068119	0.364046399	-1.237306696	0.215973243	0.864032296
cg10101479	-0.616005174	0.54009773	0.649021169	0.497906232	-1.23719113	0.216016134	0.864032296
cg11039211	-0.664145883	0.514712965	0.637084954	0.536943413	-1.236901071	0.216123812	0.864032296
cg02188515	0.509663582	1.664731055	0.392847626	0.412193412	1.236467074	0.216284997	0.864032296
cg18457851	-0.812401913	0.443790838	0.716457648	0.657054301	-1.236430401	0.216298621	0.864032296
cg20569128	-0.562043165	0.570043181	0.5727296	0.454590538	-1.236372336	0.216320194	0.864032296
cg21377007	-0.85724065	0.424331347	0.688972605	0.693408881	-1.236270075	0.216358191	0.864032296
cg04769935	-0.473971964	0.622524705	0.578037998	0.383447843	-1.236079359	0.216429066	0.864032296
cg08100265	0.829654718	2.292527036	0.625290112	0.671199809	1.236077107	0.216429903	0.864032296
cg23547143	0.964039863	2.622268711	0.707437569	0.780070675	1.235836565	0.21651932	0.864032296
cg15824287	0.705021937	2.023891082	0.521089454	0.570613633	1.235550459	0.216625709	0.864032296
cg00738702	-1.056826503	0.347557033	0.712114744	0.855530267	-1.23528827	0.216723238	0.864032296
cg00114913	1.27677289	3.585051683	1.015709918	1.034686711	1.233970512	0.217213893	0.865531453
cg18386008	-0.71362557	0.489864934	0.913049462	0.578651212	-1.233256848	0.217479952	0.866040753
cg02195366	2.609705412	13.59504532	2.127182163	2.1165279	1.233012526	0.217571091	0.866040753
cg12947498	1.020669738	2.7750527	0.829428457	0.828368738	1.232144203	0.217895222	0.866873984
cg02937293	1.192389161	3.294943962	1.110321308	0.969054103	1.230467068	0.218522252	0.867327701
cg05096731	-0.532362151	0.587216237	0.398196934	0.43266292	-1.230431651	0.218535507	0.867327701
cg25896944	-1.078185665	0.340212225	0.960522611	0.876414024	-1.230224112	0.218613193	0.867327701
cg06871279	0.712072642	2.038211366	0.686120723	0.578827876	1.230197563	0.218623132	0.867327701
cg20557008	1.812831043	6.127770879	1.091644735	1.473812924	1.230027918	0.218686651	0.867327701
cg19895492	1.086125913	2.962773768	0.899297274	0.883103362	1.229896704	0.218735789	0.867327701
cg19823927	0.731803323	2.078826024	0.666340579	0.595235325	1.229435304	0.21890864	0.867327701
cg11113650	-1.028283924	0.357620138	0.639231061	0.836722702	-1.228942302	0.21909344	0.867327701
cg04782269	0.695833837	2.005380538	0.602254541	0.566248842	1.228848142	0.219128748	0.867327701
cg22829451	0.900227933	2.460163799	0.913504536	0.732625001	1.228770424	0.219157894	0.867327701
cg24805708	1.286852695	3.621371042	1.035110913	1.047680133	1.228287771	0.21933896	0.867589569
cg26462906	-0.586018304	0.556538848	0.550385897	0.477365403	-1.227609501	0.219593594	0.86761814
cg23478805	0.520592443	1.68302445	0.430961363	0.424170947	1.227317539	0.219703266	0.86761814
cg07792041	-0.929532681	0.394738136	0.689160431	0.757500568	-1.22710493	0.219783155	0.86761814
cg16524492	0.611249909	1.842733209	0.591169591	0.498148034	1.227044709	0.219805788	0.86761814
cg08637771	0.878944771	2.408356998	0.843094816	0.716521451	1.226683123	0.219941713	0.867701085
cg19740287	-0.698866596	0.497148455	0.559694263	0.570157507	-1.225743041	0.220295388	0.868431163
cg06144608	-0.506961804	0.602322776	0.558790236	0.413650538	-1.225579946	0.220356788	0.868431163
cg02803670	-0.598757852	0.549493765	0.55516012	0.488766922	-1.225037591	0.220561058	0.868616917
cg24826745	0.822372225	2.275892368	0.939919323	0.671726959	1.224265625	0.22085204	0.868616917
cg00192980	-0.588341259	0.555247533	0.607335207	0.480629957	-1.224104428	0.220912836	0.868616917
cg10014219	0.799860799	2.225231152	0.62786685	0.653750404	1.223495685	0.221142533	0.868616917
cg23892645	-0.534449506	0.585991786	0.459108878	0.436914024	-1.223237243	0.221240103	0.868616917
cg22170936	1.021962832	2.778643424	0.875045495	0.835892488	1.222600809	0.221480508	0.868616917
cg17513145	-1.001114489	0.367469672	0.65272264	0.818970765	-1.222405649	0.221554264	0.868616917
cg14106263	1.233630844	3.433674065	0.890111303	1.009643732	1.221847672	0.221765237	0.868616917
cg21747330	-0.661414851	0.516120584	0.516543918	0.54139263	-1.221691642	0.221824258	0.868616917
cg20064153	-0.433676467	0.64812191	0.348547601	0.354988011	-1.221665108	0.221834296	0.868616917
cg10912974	-0.465318842	0.627934861	0.607427978	0.380892374	-1.221654393	0.22183835	0.868616917
cg13770495	-0.558830096	0.571877715	0.459756086	0.457734102	-1.220861834	0.222138337	0.868616917
cg06152508	0.979126837	2.662130754	0.698483537	0.802182483	1.220578681	0.222245582	0.868616917
cg08609845	1.093854993	2.985762006	0.716652422	0.896265298	1.220458937	0.222290947	0.868616917
cg16200617	1.102403664	3.011395714	0.944232108	0.903451048	1.220214051	0.222383742	0.868616917
cg00387940	0.933440439	2.543244019	0.62598998	0.76506927	1.220073104	0.222437163	0.868616917
cg11340834	1.286158154	3.618856724	1.249788117	1.054268661	1.219952941	0.222482715	0.868616917
cg16051475	0.504905302	1.656828615	0.442063518	0.413876143	1.219942995	0.222486485	0.868616917
cg00604086	-0.855149403	0.425219657	0.827193237	0.701131112	-1.219671168	0.222589556	0.868616917
cg20522409	0.703936208	2.021694878	0.576692314	0.577362657	1.219227118	0.222758002	0.868825244
cg02994943	1.70356703	5.493507992	1.722303467	1.397952197	1.218616082	0.222989942	0.86915997
cg18524099	0.643361706	1.902867018	0.714629001	0.528188411	1.21805343	0.223203669	0.86915997
cg03790891	0.828803458	2.29057633	0.746288232	0.680659274	1.21764808	0.223357735	0.86915997
cg00968475	0.53272407	1.703566628	0.490310805	0.437783366	1.216866859	0.223654877	0.86915997
cg10984692	0.379486405	1.46153376	0.512918016	0.311899863	1.21669308	0.223721013	0.86915997
cg06620299	1.172913633	3.231394033	1.014445919	0.964184996	1.216481939	0.223801387	0.86915997
cg01009686	-0.705620245	0.493802201	0.434270077	0.580184514	-1.216199723	0.223908849	0.86915997
cg09761980	0.411079865	1.508445823	0.377227778	0.338070146	1.215960267	0.224000058	0.86915997
cg02120013	-0.598191412	0.549805108	0.477055549	0.492096068	-1.215598846	0.224137774	0.86915997
cg02264284	0.670631033	1.955470898	0.5636978	0.552012007	1.214884866	0.224410006	0.86915997
cg13681367	1.054435095	2.87035322	0.82760864	0.868073576	1.214684013	0.224486632	0.86915997
cg17609703	0.80071804	2.22713953	0.611333507	0.659234769	1.214617428	0.224512039	0.86915997
cg04619644	1.237830986	3.448126313	1.05793776	1.019518581	1.214132835	0.224697003	0.86915997
cg11321526	1.04466658	2.842450637	0.765781326	0.860659472	1.213797808	0.224824943	0.86915997
cg01960534	-1.207311861	0.298999954	0.972707806	0.994704629	-1.21373906	0.224847384	0.86915997
cg23773266	-1.169918897	0.310392114	0.989898588	0.964118165	-1.213460071	0.224953971	0.86915997
cg03191149	0.705723157	2.025310774	0.662511568	0.581726295	1.21315327	0.225071227	0.86915997
cg15831456	0.772214216	2.164553742	0.789787367	0.636536094	1.213150714	0.225072204	0.86915997
cg06472116	-0.798240979	0.450120039	0.660710059	0.658379082	-1.212433689	0.225346412	0.86915997
cg17843048	-0.935716364	0.392304732	0.606687734	0.771874607	-1.212264732	0.22541106	0.86915997
cg15536552	-0.611505429	0.542533508	0.836135394	0.504460322	-1.212197278	0.225436873	0.86915997
cg11371160	-0.567953391	0.566684033	0.618125764	0.468534872	-1.212190222	0.225439574	0.86915997
cg22952287	0.636864235	1.890543275	0.519246138	0.52550859	1.211900713	0.225550389	0.86915997
cg13566908	0.907463277	2.478028482	0.837036383	0.749244779	1.211170638	0.225830013	0.86915997
cg23125267	-0.56567243	0.567978093	0.521416023	0.467120497	-1.21097754	0.225904013	0.86915997
cg13775533	-0.625802359	0.534832129	1.078968459	0.516782537	-1.210958796	0.225911197	0.86915997
cg11080085	-0.849008028	0.427839126	0.766558097	0.701366906	-1.210504831	0.226085238	0.86915997
cg09841635	-0.70901891	0.492126781	0.941484463	0.585888614	-1.210159905	0.22621754	0.86915997
cg05812657	1.093720597	2.985360759	0.892632288	0.903927391	1.209965101	0.226292285	0.86915997
cg22052586	-0.796488557	0.450909531	0.706170882	0.658647648	-1.209278679	0.226555799	0.86915997
cg12889449	-0.797148536	0.450612038	0.528130304	0.659232627	-1.209206741	0.226583429	0.86915997
cg13115118	1.112549836	3.042105384	1.006681752	0.92013794	1.209112012	0.226619815	0.86915997
cg20332242	-1.171880034	0.309783989	0.977058958	0.969788077	-1.208387752	0.226898149	0.86915997
cg04690567	-0.951060306	0.386331177	0.828431744	0.787432762	-1.207798751	0.227124682	0.86915997
cg18031773	1.882422937	6.569402841	1.430048677	1.558815352	1.207598407	0.227201772	0.86915997
cg00940287	-0.473159325	0.623030799	0.415615153	0.39184163	-1.207526943	0.227229276	0.86915997
cg26590811	1.205732647	3.339204642	1.057697087	0.998582474	1.207444231	0.22726111	0.86915997
cg25676950	0.545841607	1.726060437	0.487490425	0.452155011	1.207200174	0.227355064	0.86915997
cg21384883	-0.56642329	0.567551781	0.500495327	0.469263937	-1.20704628	0.227414321	0.86915997
cg19888047	0.686994494	1.987732404	0.528154056	0.569194679	1.206958742	0.227448033	0.86915997
cg07274922	-1.211429125	0.297771422	0.913868358	1.00404095	-1.206553503	0.227604143	0.869316581
cg13081620	-0.527417602	0.590126946	0.583004391	0.437352813	-1.205931657	0.227843843	0.869792143
cg12888005	0.924520216	2.520658597	0.704069194	0.767212919	1.205037341	0.228188887	0.870667994
cg27042767	-1.135594745	0.321231014	1.305932312	0.942606057	-1.204739495	0.228303884	0.870667994
cg09058241	-0.614073565	0.541141996	0.484103401	0.509913284	-1.204270578	0.228485015	0.870741153
cg02830187	-0.776900523	0.459829035	0.682072643	0.645527615	-1.203512451	0.228778076	0.870741153
cg05397813	-1.019619435	0.360732196	0.66697277	0.847614696	-1.202927981	0.229004191	0.870741153
cg03465562	1.261456063	3.530558461	1.205546363	1.048752128	1.202816212	0.22904745	0.870741153
cg06408533	1.18245366	3.262369136	0.788458717	0.983384671	1.202432471	0.229196015	0.870741153
cg19736647	0.864627453	2.37412145	0.721806744	0.719086363	1.202397233	0.229209661	0.870741153
cg21120047	0.670341192	1.954904204	0.625145515	0.557616	1.202155591	0.229303252	0.870741153
cg02784144	-0.513298418	0.598518156	0.542408773	0.427014871	-1.20206216	0.229339446	0.870741153
cg17606228	0.869805464	2.386446558	0.610515427	0.724107059	1.201211138	0.22966931	0.870741153
cg24183173	0.511051167	1.667042615	0.757455915	0.42563109	1.200690408	0.229871316	0.870741153
cg10861555	1.258803711	3.521206586	1.059459128	1.048540617	1.20052928	0.229933848	0.870741153
cg07462256	1.036070524	2.818121488	0.812636982	0.863090103	1.200419887	0.229976309	0.870741153
cg02733659	0.46134452	1.586205237	0.511445922	0.384456512	1.199991433	0.230142668	0.870741153
cg20557017	-0.450243014	0.637473218	0.469820909	0.375207015	-1.199985598	0.230144934	0.870741153
cg22911167	-0.708217707	0.492521233	0.630154343	0.59025994	-1.199840373	0.230201341	0.870741153
cg17970282	-0.634004302	0.530463407	0.583671321	0.528718734	-1.199133416	0.230476072	0.870741153
cg24448565	1.262832708	3.535422135	1.309277298	1.05315195	1.199098295	0.230489727	0.870741153
cg03558222	1.00648302	2.735961751	0.750474788	0.839436724	1.19899808	0.230528692	0.870741153
cg01932223	0.55728132	1.745919445	0.519531496	0.464934819	1.198622467	0.230674778	0.870741153
[truncated: 5,552 more rows]
